# Supplementary material for: The use of ATR-FTIR to track the degradation of single-use polystyrene cup lids during 24 months of temperate outdoor exposure
Source: PLoS One. 2025 Aug 20;20(8):e0330354. doi: 10.1371/journal.pone.0330354 (PMC12367107; doi:10.1371/journal.pone.0330354)
Supplement: S1 File — Data collected and analysed in the study. (CSV) [file pone.0330354.s001.csv]

X	wn_948.8	wn_950.7	wn_952.7	wn_954.6	wn_956.5	wn_958.4	wn_960.4	wn_962.3	wn_964.2	wn_966.2	wn_968.1	wn_970	wn_971.9	wn_973.9	wn_975.8	wn_977.7	wn_979.7	wn_981.6	wn_983.5	wn_985.4	wn_987.4	wn_989.3	wn_991.2	wn_993.2	wn_995.1	wn_997	wn_998.9	wn_1000.9	wn_1002.8	wn_1004.7	wn_1006.7	wn_1008.6	wn_1010.5	wn_1012.4	wn_1014.4	wn_1016.3	wn_1018.2	wn_1020.2	wn_1022.1	wn_1024	wn_1025.9	wn_1027.9	wn_1029.8	wn_1031.7	wn_1033.7	wn_1035.6	wn_1037.5	wn_1039.4	wn_1041.4
s0001	0.40508228775599	0.405480914063562	0.407235211572145	0.414151347990646	0.429787333847511	0.454086247648281	0.482212329285984	0.505947417673774	0.518885630714933	0.519701602428578	0.509220437792155	0.490061263540798	0.469097815384919	0.453509741959487	0.444564974366533	0.438136190873458	0.430162520939897	0.420533266056333	0.411681804067586	0.404039666641619	0.396157216688172	0.38889373133328	0.384382675677288	0.382276937698183	0.381485479303488	0.383083744534776	0.388783838252692	0.39800422428725	0.407074942226033	0.411438037091164	0.410069531626366	0.407032093217374	0.406796433581958	0.4103831288048	0.418036196904701	0.430974155735967	0.448539359892503	0.470039991819626	0.498762577962009	0.536357584966739	0.573967688178989	0.594018328055052	0.582147608316506	0.538820077665023	0.480205322996147	0.42697187906475	0.391348177048911	0.373068957650612	0.365295074432847
s0002	0.39921302491878	0.396355689953947	0.396815703007019	0.405743007255727	0.424495174068848	0.450223443433498	0.477900541997364	0.500992768913747	0.513401110080481	0.512592734292563	0.500276553077966	0.48107373318704	0.460767184754873	0.444440056918129	0.434548402766425	0.429280784254206	0.424099322830056	0.416690340639625	0.408421393126008	0.400663130211476	0.393974309739572	0.389617683566228	0.387496330268217	0.385677251316152	0.384055088452073	0.38528978007277	0.391942971071416	0.402734773183817	0.411438160126828	0.412694544923978	0.408438006253046	0.405099192965553	0.406448406811433	0.412081117621513	0.420861739118048	0.432766858354825	0.44826088075374	0.469110345219107	0.498824186783345	0.537789536468567	0.576353779544545	0.596337288754244	0.583575290025015	0.540115014876934	0.483065488351971	0.431580456396993	0.39578648534045	0.376200061272623	0.368845537476415
s0003	0.395412620274964	0.392101701564049	0.393486643014824	0.404206098334829	0.424274206234136	0.450893327297203	0.480552871226362	0.506529470073908	0.52155379602935	0.523930257860482	0.5146213161221	0.494625086625129	0.469781859192853	0.449082568094504	0.436303020121975	0.428292725069789	0.420601870983494	0.412074579754491	0.403921047844805	0.39693258029711	0.391623800451323	0.388638533750683	0.387024705165611	0.384716906221878	0.382018707878127	0.382382526066761	0.388373739756941	0.397803985110292	0.405304716791809	0.407217993438118	0.404052654371377	0.399856046737121	0.39984918485743	0.406395932522801	0.417477796069705	0.430709163800874	0.446782421201962	0.468403897328186	0.498181078797978	0.535694534350334	0.572566435598281	0.592433230758325	0.581036236375677	0.53868933181396	0.481990360135953	0.431201763814919	0.396328068391862	0.376097535455819	0.365685780062385
s0004	0.397651929771714	0.395611076623469	0.396150267981258	0.40221932992352	0.414703039003893	0.433113964824836	0.455871249024118	0.478300284600502	0.493826206452877	0.498119181324895	0.490388891733197	0.473804556768292	0.454896101800178	0.439163226548627	0.428548373633268	0.422256422567169	0.417133866411046	0.410192883232608	0.402047084662813	0.39512585969521	0.390109410440533	0.385911569288329	0.38146301637324	0.377381477526957	0.375924699522303	0.378839560821775	0.385960916290874	0.394995052478855	0.402119560425503	0.404387592659248	0.402084388020218	0.398706886819495	0.398351958023822	0.402603885393327	0.410475428298137	0.421357163773205	0.436248544736557	0.456499010413129	0.483657380525036	0.517846075814522	0.551800125201914	0.570345723420909	0.561145276047954	0.52499570935039	0.475089142829417	0.428125210351692	0.39469874207901	0.375738597946645	0.366782601471873
s0005	0.391027493029988	0.390235738034758	0.39265801397128	0.402417702284502	0.42073424390114	0.445698017844862	0.473471306165159	0.49761546177173	0.511892792253645	0.513303492485151	0.50162875851895	0.480639523966001	0.457992498037512	0.440391986099392	0.430191709944471	0.425120224882924	0.420048398374295	0.411994901290672	0.402827564257776	0.395446066030427	0.390278413000948	0.386213362894837	0.38257256832324	0.379752924805591	0.378359402192505	0.37945648870696	0.385069449528874	0.394474035570549	0.402193529881666	0.40375656550027	0.400561878246649	0.3972985861238	0.397482343114432	0.402370319286039	0.411861335361433	0.425016173892687	0.441197751388433	0.462192147824514	0.491822014564323	0.530775074876217	0.569740152854916	0.590357120485546	0.578325981615338	0.535859794775402	0.479603779453712	0.428337421184666	0.392504196273128	0.372293778260032	0.363175110426489
s0006	0.398032676404929	0.394924121024743	0.39619810378272	0.406900824531261	0.426741094088721	0.452445873446228	0.479854696906882	0.502939107050278	0.516460225140869	0.518512946387012	0.509126092900444	0.490271170712359	0.46699276073101	0.446171130293558	0.432821204194986	0.426025556221609	0.420499265847469	0.413260949305016	0.405640348447248	0.398977605616844	0.39317693328501	0.38863936354093	0.385146265336168	0.381428263810903	0.37845336491874	0.379671685817175	0.386885233990931	0.397074948426814	0.404175871872705	0.405241624095903	0.402733294555825	0.400571647097542	0.401514945549576	0.406872327021212	0.416273053302414	0.428732928998089	0.444152977750061	0.464387234020919	0.492632695503464	0.52888987731629	0.564359597246418	0.582733936531098	0.570943723235854	0.530431461126581	0.476920605598912	0.428755805272415	0.395510784487909	0.376422407314964	0.36701701595229
s0007	0.396085420346143	0.396377248692824	0.397678439046505	0.403295561938686	0.416934592117172	0.439034416416725	0.464896045510686	0.486503926882898	0.497958348773928	0.498569724826963	0.489765308707715	0.473237252473801	0.453439771808407	0.43692468074092	0.42715964074526	0.422316367227648	0.41806789984256	0.411058913182961	0.401494489125203	0.392938474286123	0.388117865033345	0.386218770992312	0.384754414645921	0.382488448573697	0.380761794524	0.382423521963204	0.389028256088386	0.39859519645823	0.406081815459604	0.407605523924278	0.404365882348051	0.401039826493765	0.401521239557065	0.406997946470284	0.416325230162917	0.427952996992095	0.441898931638601	0.460293863846156	0.48662046731442	0.521700440634433	0.557178341485673	0.576357948871736	0.566231331863239	0.528408586528516	0.477668226600479	0.431317303344076	0.399308434408986	0.381775962948432	0.373761694735039
s0008	0.39939035085115	0.398213642735069	0.400153221837013	0.405794999039254	0.417751537805066	0.437361647918824	0.460880981966061	0.481785598319418	0.495558936797187	0.499705577655738	0.492074951922688	0.474550246908678	0.454533116860141	0.438953650059629	0.429985724580042	0.425349449739166	0.420239604258067	0.411749579622687	0.402021676591016	0.394647163104378	0.390112154620193	0.386830756342657	0.383796574889718	0.38104573829893	0.379437521284927	0.380737775154648	0.386741236553163	0.39623143108524	0.40405792349748	0.4062192612282	0.403960141699014	0.401254777230392	0.40127113309773	0.405503000034204	0.413861906009348	0.425558824083506	0.440067002768841	0.45839061349832	0.484088983695141	0.518783324326652	0.554357325406483	0.574157136690787	0.56479587813484	0.526917081742906	0.47518379547175	0.427672493832934	0.394761324158712	0.376643531924949	0.368159153135046
s0009	0.394879094795589	0.394188197229451	0.394884725838116	0.400608716075966	0.414475450853632	0.435378333607345	0.458901351614381	0.479434924633967	0.492027413714824	0.493878335604909	0.484866338499855	0.468081753260152	0.449242304201354	0.433916410869793	0.424410850474162	0.418872780467042	0.414053895909535	0.408582982542045	0.402519132450654	0.395919974312416	0.389797075725081	0.385922773215344	0.384234862637415	0.382896598943185	0.381475109446891	0.38200456974632	0.386688577451583	0.394693471044788	0.401478421980006	0.40311150953627	0.400477929458271	0.397821864314967	0.398899533123095	0.404634235834576	0.413491208337767	0.424368929690085	0.43806525419864	0.456748435366882	0.483159716167454	0.517239356168501	0.550951220670205	0.56928601242832	0.560248075016337	0.524580245971564	0.47555946115944	0.429730337660802	0.397102389464	0.378664603209749	0.370550207665094
s0010	0.40698748383103	0.405069064409984	0.404578590911274	0.408743009359526	0.420713986707551	0.441009725338906	0.465744339402174	0.487656714168652	0.500908277948531	0.503600057328215	0.495385119049822	0.478349827158843	0.458823671683757	0.443044975438193	0.432980153794177	0.426798569855384	0.420939101526369	0.413223303541012	0.404950017006963	0.398252550862339	0.393278526764124	0.389450779232463	0.38639742459637	0.383769118178459	0.382231917382451	0.383726198139098	0.389789007019936	0.398885981129975	0.406183468964434	0.408075503803837	0.405687887959388	0.402946723536839	0.403301215540879	0.408172817982237	0.416846622765278	0.428222380846782	0.442647006037698	0.461703089623125	0.487469508579926	0.520342533031184	0.553543876663366	0.572317402327045	0.56375874858365	0.527706214197798	0.477559454506315	0.430970954847835	0.398539273440444	0.380644870051919	0.372810497090996
s0011	0.405057585996562	0.402358713896137	0.403539937512432	0.411359746793839	0.425183537244335	0.443559277249853	0.465313315642218	0.485767317121388	0.498466239847245	0.500754890533113	0.493055896812202	0.476919658646683	0.456573184688345	0.438468112480354	0.427226210574483	0.422385939431614	0.419407095079958	0.414174278347595	0.406717078908652	0.399628066819743	0.394174828094135	0.390235500776239	0.387484103640047	0.385267486688091	0.383842100360287	0.385327515360535	0.391251330778368	0.399324216287813	0.404830191398068	0.40545564047871	0.402753378167657	0.399968431784144	0.400301810296061	0.405522679329882	0.414868120103715	0.426583237328912	0.440711910809848	0.459588736146561	0.486252246296965	0.521114598701886	0.556519291997075	0.576480044561189	0.567217786330994	0.528955439379866	0.476366038193332	0.428003852258534	0.394786818178591	0.376976611593395	0.369509914760461
s0012	0.42507094341636	0.422577612319188	0.419416919252524	0.42139271362712	0.433148954736534	0.45438006707719	0.48066757397146	0.50436583235832	0.518635469483296	0.520743158454608	0.510720690778658	0.491733420781473	0.470371730596415	0.452618364696761	0.440971912688031	0.434426100554942	0.429086625864225	0.421443083618399	0.411822957753574	0.402926412592856	0.396728549028545	0.393411404140869	0.391255437332024	0.388602463040819	0.386339672811569	0.38695977210755	0.392097895505528	0.40074011389254	0.408851391005994	0.412415342742934	0.410995857046096	0.407814273284228	0.407575220256365	0.412980718932439	0.422352931858711	0.432954418956592	0.445493876601032	0.463683427326087	0.491392294550991	0.52830236326515	0.564588172779952	0.583346981784549	0.572151538985144	0.532149052172925	0.477756755272385	0.42791038930381	0.394243417633872	0.376634415560223	0.369101581214899
s0013	0.368825481269653	0.369514005208596	0.375752322129197	0.387535862229749	0.404601630529816	0.426631331663761	0.451409190260271	0.474361095117183	0.48961132246171	0.492499339778421	0.482370566357178	0.46355361671105	0.443101921927068	0.426799520515949	0.416750140938833	0.410969419112042	0.40583370474259	0.399867183261926	0.393519025685799	0.386536417857825	0.378381540393724	0.370578913849846	0.366330812310006	0.366933729010003	0.370257731435878	0.374486786174379	0.380863127296747	0.389440956121947	0.395377468676642	0.394582200746777	0.390072551906659	0.388006358877406	0.390510575125028	0.395963759805102	0.403699097864951	0.415046922211231	0.431061757971707	0.452365358483503	0.480704660601173	0.51690017511324	0.553914378470256	0.575194812592962	0.566215784304136	0.526784147174726	0.470584461640166	0.416870517043645	0.380163060764339	0.3624123858327	0.356363151125578
s0015	0.370462115288966	0.371564089481869	0.377701302314903	0.388449312647911	0.40496175719249	0.429110477457846	0.458924912240599	0.486084538484632	0.501679107664148	0.503195396163255	0.493110752584804	0.475218064796203	0.454574751466257	0.436770551076293	0.425381410527189	0.419768145867029	0.415343405369291	0.408056609792452	0.397893020226989	0.386731354461122	0.376337322582914	0.369562269501636	0.368833493527001	0.372475324371939	0.376412101285415	0.379717414759409	0.385139634606841	0.39336109061228	0.399632274863001	0.399268271378635	0.394313645906354	0.390618730993152	0.391167014467505	0.395557276721658	0.402847721164231	0.413113535960811	0.427832134747451	0.449404043436072	0.480575771862483	0.521678705948407	0.563410480175543	0.586660506096376	0.576535946993022	0.534049870397933	0.47435987795242	0.418001807836562	0.379180361600572	0.358570992750008	0.349348233465877
s0016	0.37087717654954	0.370733643408046	0.373801848004855	0.382294523661576	0.398612066005863	0.422575623692198	0.450471856443741	0.475891693881738	0.491954534248919	0.495221983849246	0.48698231664244	0.47069712480288	0.451175653646728	0.434383101898405	0.423953198902828	0.418960258455502	0.41569682912409	0.410593423503696	0.402813803368813	0.393832053568181	0.385308114452019	0.379696139660289	0.379460521392144	0.383300761874276	0.387103681671901	0.389716517167531	0.394173138591133	0.401671925798857	0.407747840896925	0.407834018055381	0.40378118280257	0.401054115917622	0.40248586464925	0.407525465136853	0.414944267971295	0.425184404921033	0.440401237686245	0.461849223983221	0.489647835975419	0.523733947034275	0.55814311684716	0.577814357925566	0.56941882839504	0.532942631474807	0.481123783947184	0.431760805276071	0.397484753874897	0.379133674773732	0.370447748573223
s0017	0.381578246106676	0.38141078310134	0.384654531624551	0.393879419731043	0.410301707657448	0.433365800024768	0.461355264545403	0.488904207172493	0.50619018162777	0.507526261282125	0.496358790791387	0.478779474954944	0.459581257423963	0.443440880736443	0.432813081665778	0.426243256180365	0.420906740276703	0.415349540519176	0.409679121801446	0.403584855157501	0.39650353624297	0.390061205654957	0.386995470499937	0.387963637357617	0.391329731703876	0.395465106166437	0.400744878041297	0.407950892004993	0.414109944838021	0.414424959624075	0.409583725773276	0.405304310310059	0.405029018562958	0.408563610554812	0.415536421205395	0.42651164120644	0.442681999364626	0.465220896775208	0.49479559742937	0.531036291519307	0.567562274468222	0.588711125136222	0.57925295918662	0.53869725668193	0.48260484498364	0.430651850981447	0.394727330039603	0.375541710588661	0.367301470030902
s0018	0.359714762233931	0.35724161089865	0.36105586679303	0.370308641385031	0.386083578739678	0.409888599445588	0.438269271781112	0.462026656712986	0.473414967892656	0.473748802756351	0.468454153695202	0.458928874305641	0.445314511242845	0.431303746395437	0.422020300292855	0.418530371787244	0.41614692981269	0.409810471233977	0.398678761302181	0.384597162464098	0.370128667245859	0.358479504484532	0.353326532366029	0.356541448898904	0.364627215783887	0.372198098813425	0.379695428324984	0.38947539838364	0.39674734105784	0.395104865358062	0.386792588675312	0.3795633145832	0.378672972604314	0.38391174491383	0.392186209459913	0.403962270846254	0.422513031225973	0.447522379986773	0.477410407079822	0.512694234464583	0.548204292013657	0.568994812945196	0.561408711707905	0.524552703939521	0.471147229410511	0.420343413576375	0.385002208451097	0.365202536848731	0.356075898349475
s0019	0.385090679767999	0.385936985558529	0.389456841397308	0.398010393205196	0.411680201528373	0.430285722247415	0.452757879154219	0.474403556727779	0.488657128378575	0.491865890286169	0.485317648299038	0.473760462472097	0.462185677583196	0.453590045288641	0.448854149406584	0.447210694340682	0.447177801151925	0.447283619251138	0.446040080195029	0.443315597828367	0.441026212684205	0.440354136991528	0.440773465820972	0.442630287164674	0.447101486219246	0.454545546896598	0.464932637815441	0.476389588369918	0.484333561064759	0.486366376659082	0.484967472776482	0.483841352285524	0.485267274771058	0.489844100139144	0.496818315432755	0.506072523005107	0.518986813198843	0.537175310645545	0.562104437434732	0.593862537747735	0.626080763879785	0.644455357459624	0.636466067465838	0.602594728204408	0.555284898341786	0.509319718429198	0.47436340604248	0.452287542133385	0.439322600215964
s0020	0.374478264957973	0.371338710285435	0.373999539098293	0.385210477812321	0.404199583128194	0.429268705124289	0.457957975431082	0.484920951171121	0.502715721608919	0.506502633680477	0.496414709404519	0.477201326301962	0.456839847489134	0.441954723321651	0.433463914573889	0.428435659491288	0.424386704479612	0.419541157763001	0.413138092494959	0.407270008028264	0.404004402304786	0.402330961053392	0.401633125733052	0.404014247232414	0.410123405716723	0.417597802938226	0.425785159342684	0.435270402398487	0.44286928248762	0.445199088924213	0.44412315245552	0.44362774685211	0.445970915109699	0.451709911631042	0.460488482802397	0.471797826823416	0.486006368179377	0.505837941323568	0.535220934174129	0.573816607298309	0.612346402777254	0.634109015307203	0.624292494227698	0.582699829740118	0.525813944111789	0.473007797374092	0.43439521885727	0.411398386444599	0.400638118673124
s0021	0.377406059909118	0.377246891641621	0.381189817879772	0.391858830768105	0.409056537610224	0.429838238063799	0.451350167080693	0.471460785895731	0.48624001277942	0.491062470488818	0.484947471184713	0.471595270956497	0.45655411811026	0.444269154131873	0.436145912054821	0.430987923885981	0.427774404472002	0.425965560640899	0.423995839258082	0.421164372320587	0.418892548967709	0.41808771815458	0.418739965420359	0.421810905572325	0.428186511706776	0.437195870149242	0.447713338017809	0.458285339333117	0.466162650356622	0.469368373301883	0.469387726044559	0.46963970337363	0.47219108363985	0.476985597004305	0.483446165593876	0.492032880159541	0.504167340786573	0.521832808798335	0.547235128679805	0.580070696436017	0.612798791129931	0.631101630475749	0.623311687106131	0.589996810007776	0.543619669823123	0.499627453589776	0.467319398210278	0.447276114902836	0.435600359194782
s0022	0.385688158276817	0.383399701893398	0.384545183888844	0.392310339378135	0.407371897069059	0.429210714234058	0.454293231004227	0.475974368054663	0.488701403423424	0.490962297883124	0.484224225827754	0.471359724604266	0.456573754216852	0.444039827356573	0.435272324328571	0.429545650794604	0.425991930795255	0.423332970817705	0.419773146753069	0.41528791222638	0.411824624632363	0.410429221605657	0.410651395092999	0.412296486226124	0.415721177418825	0.421789343833458	0.431390804665711	0.442447137108033	0.449980301375168	0.451724413731862	0.450266172919464	0.449255319158158	0.450538910384522	0.454495554777889	0.461331529241648	0.471477522199819	0.485342278840147	0.503843169698768	0.528773233216597	0.560644588887923	0.593371849678605	0.612660202638041	0.605224380920688	0.570643112825738	0.522104038762199	0.47644078315242	0.443856077326213	0.424820058614842	0.414506595226191
s0023	0.380744183488645	0.382588714919613	0.387235241358512	0.395096092839827	0.406408906241976	0.42321163482827	0.445427101467178	0.468022613077118	0.483548792519409	0.48721226259894	0.48034495369271	0.468718131629278	0.457523365627248	0.448821409116106	0.44268699703385	0.439177368291379	0.438458382172844	0.43914512414939	0.438904574372018	0.437566027328788	0.437246406900414	0.438945123550844	0.441548537029613	0.444718422612213	0.450037226309015	0.458787481316912	0.470610910212947	0.483280308814736	0.493217233970289	0.498326741540677	0.499732583983956	0.500504388693493	0.503655498133604	0.510066075037193	0.518385414664487	0.527478068739966	0.538008046789343	0.552526372593595	0.573918898482828	0.601741526827006	0.628711140443978	0.641771772713162	0.630449199010471	0.595858776753696	0.549512147667709	0.504765591858944	0.470874030671501	0.450422964790358	0.439766886139586
s0024	0.388750258456147	0.387393782609547	0.387801650674154	0.393502080136078	0.406976956485131	0.429145967650494	0.4563227875665	0.481529106621121	0.49786874210536	0.500859584940137	0.491017667420741	0.474110975362622	0.457023639208846	0.443526970172996	0.43390295793169	0.427540986102651	0.423981496545777	0.421254348699217	0.4167118074137	0.41070769958729	0.406032767888337	0.403501040460104	0.402261498706775	0.40316158841806	0.407363781607418	0.414412331127926	0.423852656949325	0.434303798055401	0.441623847964516	0.442839303066628	0.439915325813748	0.437453833383055	0.438727135068617	0.444005859023634	0.452306340270914	0.463741384208587	0.479034888991209	0.499428380922016	0.52731302003443	0.563130905356045	0.599223750816681	0.619355796539648	0.609713692825756	0.571067093566426	0.517712129840644	0.46689235485286	0.429978652773157	0.408951096564365	0.399111803477288
s0025	0.337081858978702	0.337132364246719	0.338587205280266	0.344092791106842	0.355061908201727	0.370229185616373	0.386928822059577	0.401968044344985	0.411467696118939	0.41298406041287	0.407556116367567	0.39827789107616	0.388235122726138	0.379820353303449	0.37406360375273	0.370500283487289	0.368376153578157	0.367244608476129	0.366165346488461	0.364308704793285	0.362464961039728	0.361852241130342	0.362849312013963	0.365854521677376	0.370662089028495	0.375956858201069	0.381370067281432	0.38710662213561	0.391803075012347	0.394305603382623	0.395465235880969	0.396418324837777	0.397897674724172	0.400994726760712	0.40648637278618	0.414333313434311	0.424563847681075	0.43803277964597	0.455625494876744	0.47620811226953	0.495033182573053	0.504560032627144	0.499072835608653	0.48003855620216	0.455124569411125	0.431790341146301	0.41388806736641	0.402454135856652	0.39639449687958
s0026	0.357701703340984	0.358186708381984	0.361935935586288	0.368306020598278	0.377069535779402	0.388912374007834	0.403039912060275	0.416774823393549	0.426528805266043	0.429173918642108	0.424498944758713	0.415573171547351	0.406054555329193	0.398299538688408	0.39300869885269	0.38965918093227	0.387548782497201	0.386036684862644	0.384186814680391	0.381542461353954	0.379066319907312	0.378065772064349	0.378771452721151	0.381163054040773	0.385429574100633	0.391039212207432	0.397403717058794	0.403865270066715	0.408533717869154	0.410213012287417	0.410137717355257	0.410359787543531	0.412383843723349	0.416570234941947	0.422257705236652	0.42933425947552	0.438505034081937	0.450562696283577	0.466710499801848	0.487402508886212	0.508355337613899	0.519841560852117	0.513978962077666	0.492246072631756	0.463686625264079	0.437692937033167	0.41916318054601	0.407849375827658	0.401294058872756
s0027	0.375684872869106	0.375634118025724	0.376991726553633	0.383242071022195	0.39565373775207	0.413041494704966	0.432841546660868	0.451725963673325	0.464399026292787	0.465912636646988	0.456748949651471	0.442197787757754	0.427355340967455	0.415311291897871	0.407486171417434	0.403408822296706	0.401560918196283	0.400439650059897	0.398896868066791	0.396934272446326	0.395238712815723	0.393923996932576	0.393397469620637	0.394617393059725	0.397873817769717	0.403573593570879	0.412199671688705	0.421562350405924	0.427595541971625	0.428703269065051	0.426730840109782	0.424893302735975	0.42592049354977	0.430334791880278	0.436956496815097	0.445704944308186	0.457775287989412	0.473856701840183	0.494639522024003	0.520719904911023	0.547633543208207	0.563227197458001	0.5561007221994	0.526937071587423	0.487744857974664	0.451389200394686	0.424731083879886	0.40836438348001	0.399218872366882
s0028	0.373199271027781	0.372032044172674	0.37537057209902	0.384123662344972	0.396389841224947	0.411198589590532	0.428520184240557	0.446182045896064	0.458878782119102	0.461825187103118	0.455270647995316	0.443839357174694	0.432021936280487	0.42226023352996	0.415718397431981	0.412118434936674	0.409737655423786	0.407179083743767	0.404327974871294	0.401560460458665	0.399205592566624	0.397692597484369	0.397631290610578	0.399405180828734	0.402784640339065	0.407689545064266	0.414722164811779	0.423058591423931	0.429289610459577	0.431079853778972	0.430123574459747	0.42970383935085	0.431455455127569	0.43537822281894	0.441363626721411	0.44984765813701	0.461318178567955	0.476206205042135	0.495899713099271	0.521584615610777	0.54870123270689	0.564976790341425	0.559062489716109	0.531063907886389	0.492114832564003	0.455159656636828	0.427975022546613	0.411875546768605	0.403858313573436
s0029	0.371763004746343	0.373926160357183	0.378524946634222	0.38864084881395	0.404073911796405	0.42323621189604	0.443421859906634	0.460789240179274	0.471721168429122	0.474001929110176	0.467970600685518	0.456545508735085	0.443790755138298	0.43334969085781	0.426560150977019	0.422539230104922	0.420664138153107	0.420431340246224	0.419841493791834	0.417558847778226	0.415306095859884	0.415554113426063	0.418437531507586	0.422674553393021	0.42801265906325	0.435549413292791	0.445997753848588	0.457212221556763	0.464805961303005	0.466993409937013	0.466539343268272	0.467024891141474	0.469738334046626	0.474668047494999	0.482365662105154	0.493053108355146	0.506049890527252	0.522367617017174	0.545202119127827	0.575416295162042	0.605914321004466	0.622110218905321	0.612439197210574	0.578910787307567	0.534593762759693	0.492985845395743	0.461896190755999	0.442907767066671	0.433070107731175
s0030	0.371183281085383	0.370788108252091	0.374084632945942	0.381176154551244	0.391350948483082	0.405393952661359	0.422608130178781	0.439021222312179	0.449604286692666	0.451423613698887	0.445389815653628	0.435217133794858	0.425061872922275	0.417667312178898	0.413271155044181	0.410684576153411	0.409306434920285	0.408875752634277	0.408483989830331	0.40766910059821	0.407370385611667	0.408419795203899	0.410374436670084	0.412823066881697	0.416482195763783	0.422333351063259	0.430377764649861	0.438963392603408	0.445400399975585	0.44828452633668	0.448849678745787	0.449468343555368	0.451611432454797	0.455617614862283	0.461621804203729	0.469754448377243	0.480011105544834	0.49322029101832	0.510956701512339	0.533081976734707	0.554984908450978	0.567430702270392	0.561854878612132	0.538119728653585	0.505369504359912	0.474364457581771	0.450975371513838	0.436108191587785	0.427989380730707
s0031	0.345868810675194	0.344302252882217	0.343865503137788	0.353039395695062	0.37740319672796	0.412546845106964	0.452164828954758	0.491858970417393	0.52299777716181	0.534682714714238	0.523017502876765	0.494829834704834	0.463890446035968	0.44168657154737	0.430667531899815	0.426124613296779	0.421230259272195	0.412511548393935	0.403215346679582	0.39836179169917	0.398384144948125	0.39997810457695	0.400481680269014	0.400471757246866	0.402288862734616	0.408108797170912	0.419597950922778	0.434462510332131	0.445534401622656	0.448355142731632	0.446953505550087	0.449273732974058	0.457635454053379	0.467196780351539	0.475936189128215	0.488249604512676	0.507050136386292	0.534071035614829	0.573387651065967	0.622772141749433	0.668518856664579	0.693232319452172	0.684204391312415	0.640074232308696	0.574757363015345	0.510927209805709	0.465599393988966	0.440274349842309	0.426193966682658
s0032	0.36018504779351	0.362473263427396	0.367675153874626	0.376938865131181	0.392055446318497	0.413017945321479	0.437553250845182	0.461719974312994	0.480049984041114	0.48760064029849	0.483093528691531	0.46978768351224	0.454003456866532	0.441726557030995	0.435526565317191	0.434110765239329	0.433547295968893	0.430722321906859	0.426691664123142	0.424587585509787	0.425798289434618	0.429743043946026	0.435023343144184	0.440510787552792	0.446413396181955	0.453933633661862	0.463791734928348	0.47484112449336	0.484056941267026	0.489217084051908	0.491371489748216	0.493157459969373	0.495988347150153	0.50038811461559	0.507288764590543	0.517706269123766	0.532261879271408	0.55209312439586	0.578830149846292	0.611436336629727	0.642737813931584	0.660370203174963	0.653338315534802	0.620487702043301	0.573096913035965	0.527754407093368	0.495616528094105	0.477386800769653	0.467406266252893
s0033	0.353729621800638	0.35649740635005	0.362680906308126	0.374283641708674	0.390959642290649	0.411404096494	0.435335288330534	0.459572197980155	0.47704904263316	0.482888275072601	0.477528636018973	0.464793069000913	0.450166194119618	0.438807460286219	0.432675075272745	0.43015764756217	0.428285511386039	0.425212253978846	0.422147811773291	0.422077202233076	0.425465722035399	0.429772005328811	0.433552270570074	0.438179008835921	0.445658959064001	0.456922322562725	0.471454425495316	0.486520045589829	0.498153802822609	0.504721051159772	0.508219182337423	0.51189146895061	0.517566743597699	0.525108904421361	0.534041388580953	0.544900019762213	0.558852393431919	0.577501915749484	0.602972279158827	0.635129156326531	0.666569873141405	0.683451120949915	0.67467591446193	0.640490045873404	0.59290497867565	0.548107218447358	0.516399774831574	0.497669202101857	0.48598712537476
s0034	0.359436697846615	0.362327244247492	0.367436992621072	0.377167164786726	0.393307607066326	0.414978226064496	0.43945363638012	0.462640640869206	0.479559802504641	0.486487331693181	0.48291496117858	0.472045229297078	0.459276097973915	0.449246819779581	0.44388575522882	0.44217787915376	0.441297061945782	0.439287774886891	0.436838988336211	0.435868315547361	0.437207114450715	0.4400049693669	0.443054913772419	0.446647087347896	0.452099202505578	0.459991338573088	0.470129135606428	0.481024143401975	0.489173354933863	0.49248232722397	0.493501943612917	0.49584512051107	0.500023271158053	0.505438440494118	0.512660797090013	0.522238469447986	0.534629425460038	0.551791539693038	0.57658602037948	0.60888359124299	0.640917419431584	0.658316962031171	0.649441062201275	0.61492719073502	0.567524854419254	0.52287904676269	0.490510168113559	0.471146613639982	0.460136983274971
s0035	0.359974705873164	0.360556884720031	0.365732500282704	0.374750472571182	0.38869726574066	0.409812555377354	0.436992348703367	0.463589572284581	0.480677094401766	0.483464753222419	0.473632980073249	0.456237134818264	0.43722754007958	0.422191862260811	0.413438410819631	0.408733384885335	0.404122742704588	0.397305840607029	0.388912228390639	0.381668323314592	0.377712951682164	0.376710992018689	0.37728405934618	0.378810389058751	0.381501208224272	0.386386048795587	0.393924929654363	0.401877172214175	0.406979180960945	0.408683771518631	0.409516689461692	0.411909899845025	0.4159940315054	0.421124226951167	0.428336227184082	0.439660295675251	0.455798532571124	0.476864085847684	0.504589495080602	0.539587784445366	0.574691609970767	0.594732647254787	0.586849806709998	0.551278100837803	0.50148273580402	0.454684723700738	0.421756037533811	0.403739033330184	0.395885245408911
s0036	0.354566340422084	0.357941298890837	0.362658565538041	0.369655872688355	0.380233904715736	0.395930580661373	0.417895440847932	0.442520487436416	0.461222146186224	0.46852605723526	0.465716945019514	0.456612815078802	0.445604976580047	0.437274235139921	0.434084914411649	0.435344304540234	0.437673389306146	0.437506892529427	0.435101953286635	0.434111091372989	0.436750229886322	0.441734866899283	0.447346770459383	0.45401722299671	0.462625578659795	0.47313247364727	0.485338418848609	0.4979835096553	0.508045390970993	0.513787524450476	0.517251325733005	0.521386693010254	0.52671868599039	0.532860544199546	0.540498807934952	0.55083720848734	0.564908489371001	0.583649958121371	0.608400267177754	0.639072435889646	0.669075313298604	0.685294604219599	0.676891589109235	0.644017412018804	0.598269021027393	0.555117623983914	0.524285493212407	0.505722240619755	0.494347629830932
s0037	0.397924823835932	0.402447431570048	0.403902270977783	0.407994110414269	0.419462285003395	0.437399002841775	0.458135188055198	0.478114214927484	0.492267258041721	0.494536076936033	0.483685513787271	0.46659230647123	0.451692412025982	0.441240994294617	0.433575636782594	0.427777949324359	0.42351209211125	0.419806660062739	0.414823787056943	0.407952621364286	0.401649410559235	0.398506503729947	0.398340071776767	0.399463267912633	0.401163813386756	0.404577232916269	0.410881633100147	0.418598851418151	0.423991737635081	0.42508679619831	0.424001389938635	0.423712757171091	0.425106407483957	0.428493939226554	0.434570730580162	0.443787195884739	0.45710319779275	0.476684723678557	0.505080242520368	0.54215013578654	0.579380198690495	0.600023878782731	0.590497980630728	0.551175544179392	0.496185846810456	0.444559519897036	0.408666269655781	0.389276582664876	0.380916845984301
s0038	0.387614143467823	0.388215536551172	0.391667429121899	0.398782012022365	0.410423207050051	0.427281375360468	0.447391164857026	0.466884334512939	0.480774117819931	0.483843854123531	0.474910009587408	0.458866387711925	0.442458459010205	0.429633386560698	0.420641850215228	0.413662576753034	0.407279317274399	0.401067746445912	0.394631557216952	0.388266945892681	0.382939069140936	0.379107566784789	0.377402691112664	0.378310042869759	0.380938445532338	0.385000844263733	0.391539790670384	0.399490717265811	0.404838822588667	0.404938128732647	0.401574403539722	0.398636037445189	0.39874376856995	0.402649488000148	0.410133842911724	0.42115763740264	0.436281640116805	0.4567561960872	0.485011896648061	0.521740014980756	0.558899049406614	0.579426014177765	0.569296030152235	0.529671930300342	0.476032511452746	0.426813782473296	0.39276848582065	0.374271803481347	0.36592749054629
s0039	0.381067392934786	0.383452482470226	0.389229500604236	0.397298806644804	0.41082456255952	0.433030679268099	0.45982435355006	0.482638199744857	0.49501720193443	0.49410531090205	0.4817281641721	0.464349383663245	0.447976114678675	0.434754971671624	0.424668832286719	0.417050193601959	0.410894125754918	0.40484590081687	0.397408679791795	0.389004739407343	0.382190241135167	0.378286811177703	0.376255655956597	0.375283127419767	0.376321824670745	0.380784364439208	0.388135673119771	0.395236846460163	0.398558169170179	0.397104437960996	0.393082643758845	0.389702466206399	0.389346377960998	0.393452589639535	0.402242302351336	0.414845413576801	0.430516787096796	0.45019768181614	0.4773058005484	0.513908062595365	0.552390734738636	0.574811807282569	0.566167637040502	0.527051231241691	0.472631876173002	0.422099742966925	0.387445791900073	0.369262469915203	0.361704621741365
s0040	0.402516562244476	0.40398242958636	0.404672193366983	0.409198453899901	0.423019663174475	0.447057357875115	0.475690184713973	0.500652205183803	0.514957218861728	0.514960609183045	0.502106186219062	0.482491451519405	0.463104449341269	0.447896545891726	0.436644227477543	0.427301423351839	0.419239503081596	0.412346578117747	0.404814081133679	0.395692466723702	0.386891830170671	0.380754572736588	0.378720348548748	0.380929230480767	0.385599986781452	0.391417319704622	0.398602869841981	0.405798170310577	0.409646301233476	0.408597036958828	0.404929239632752	0.402322705008016	0.402555972252368	0.405504450847005	0.411170306565569	0.420524069404302	0.435283666136204	0.457385708137632	0.488157229306526	0.526646050188174	0.565275328767038	0.587712848944593	0.578161252910101	0.535885494650004	0.477366321360531	0.423602840130851	0.386955413804461	0.367565871287657	0.358558408078852
s0041	0.38590217121587	0.387193816209036	0.391230044853506	0.398698058722235	0.412099792192229	0.432235072348905	0.455824506053534	0.477165118728644	0.490570689251914	0.492454501582535	0.482862696085034	0.466231456427952	0.449461474276603	0.436730430585594	0.427498459390857	0.419999885067692	0.413420733978779	0.407138120318071	0.400709435665845	0.394167840560654	0.3875841224523	0.381446392071787	0.377383654039132	0.376891286395147	0.379859726282937	0.385641112669511	0.393502650520165	0.400869794998826	0.403925164702242	0.401572784689716	0.396924969300735	0.393710683989144	0.393388664309504	0.396205052972927	0.402466006155565	0.412555759520436	0.426946636538301	0.446422111901458	0.472509666843895	0.505699599707734	0.539605635582375	0.559431830201965	0.551910686729552	0.516912789737333	0.467800724225584	0.42161732984083	0.388851308625774	0.37046331354329	0.362110025016852
s0042	0.372508270470523	0.373346008852263	0.374837148257568	0.380752005063623	0.393289424548493	0.411005543709287	0.431083757524007	0.45060125929404	0.46397268970475	0.465242210751715	0.455167074528742	0.440928839555	0.42884592429401	0.42077568626958	0.415782406591289	0.412090791828443	0.408447034767459	0.404728528294621	0.400892717924044	0.396763923384423	0.392736299603785	0.389543957598182	0.388261388909322	0.389527648977891	0.392684398131742	0.397664833578634	0.40510133048003	0.413287132855618	0.418778962749235	0.420139803521502	0.4190275085562	0.418357152405546	0.420237322762843	0.425132815740839	0.43237257699229	0.441656270759266	0.454125800351444	0.471760908960629	0.49653294329507	0.528687320574103	0.561887094708958	0.582119032899106	0.576773203872504	0.545385217500222	0.50049480676102	0.458288934098068	0.42842388776827	0.411600525022037	0.403653433409847
s0043	0.322032257193516	0.320657416732522	0.321679637088014	0.324130400893219	0.329587992128818	0.339753616019631	0.351770879426818	0.362144894882507	0.369614265368212	0.372793504440361	0.370624383203534	0.36502476868758	0.360379511518565	0.35968213497425	0.362251351158259	0.36590464045518	0.369232842876943	0.371474757414226	0.372349758395046	0.372184316633449	0.372035778929036	0.373414817810129	0.377321420007787	0.38419846914349	0.394400734618714	0.407850973448392	0.423916699091219	0.440595983170018	0.454450201625793	0.463952112833119	0.470650104876604	0.476146778972971	0.481390960295887	0.487473753690279	0.494803021189644	0.504050085391668	0.517389288645132	0.536913963526211	0.563592079071845	0.596818207625931	0.630981599940446	0.654123206214093	0.654705570765305	0.630536232520407	0.590890858124151	0.550485285210621	0.52012807223131	0.502042672815629	0.492980614154241
s0044	0.378015678808342	0.377026430399206	0.378069271415904	0.380818368179069	0.387310301441579	0.398741902900763	0.41242071990959	0.424616991048136	0.432973628816749	0.436144522694793	0.433664305437549	0.427463838674191	0.421787636544745	0.419311672055287	0.419358284553947	0.420340832025472	0.421046947370464	0.420534012942164	0.419095633586981	0.41749981402087	0.415357688164793	0.412903445078581	0.412102901046064	0.414009987007712	0.417894129302319	0.4235518355418	0.431978814540528	0.442235512974171	0.450053792914699	0.452776851187026	0.452656252141213	0.453112973265271	0.455809409475358	0.461444404442907	0.46984669461279	0.480374375700049	0.493660141206535	0.512060775762825	0.538234383099453	0.571676169544203	0.604329550411496	0.622132350087955	0.614165995821162	0.580896727831415	0.534461383009614	0.490779686465853	0.459904450788034	0.442779469467569	0.435117666351202
s0045	0.355187094874871	0.358508996299596	0.364214728658808	0.369688875318401	0.37465026266	0.381784731994071	0.392151993019683	0.403055429639919	0.411108545376215	0.415128214067146	0.415484160012721	0.413319287705645	0.411666037922312	0.413494345075611	0.417556980375947	0.420595106510551	0.422510280157593	0.425047680666495	0.428271410665424	0.431005548187404	0.432695139221479	0.433943403781071	0.435855650125458	0.439365083979446	0.444787429689892	0.45249155041403	0.463612348317786	0.476854454629991	0.48714638950311	0.491909303365827	0.493970327954454	0.496722134771368	0.501820575355507	0.509940911664795	0.520499099865204	0.53304070861236	0.54836296708626	0.567663367830265	0.592958749234661	0.625042496842172	0.657372508977271	0.67656314031005	0.671766176214699	0.642682674126766	0.600123672508282	0.559137452352893	0.529653262922646	0.512937635207423	0.505178038092439
s0046	0.354034835783819	0.355728877926463	0.358459113381389	0.361836392638786	0.367844921495117	0.379242219085709	0.395262793120527	0.410949487782665	0.421859033930643	0.427090850160972	0.427379810594431	0.424493415178204	0.422294519890016	0.423893047766035	0.428857128482292	0.435393382221999	0.442034553583978	0.44733072287382	0.45113315695858	0.454008092161682	0.45562653064082	0.456593147937499	0.459062386108076	0.46448620098376	0.472977093880052	0.484214858498584	0.49771934714099	0.511608522407784	0.522647895361024	0.529557249745347	0.53397377275277	0.538068842530784	0.543479798505934	0.550989620909551	0.560486855038508	0.572257207041476	0.587671073101788	0.608563469179382	0.636071720396655	0.668816372615912	0.700138973063021	0.717845479032037	0.711208551368038	0.680365467555805	0.636734349946141	0.594509241373634	0.563013992829557	0.544124875830681	0.534042459109123
s0047	0.343288395947309	0.346106561510116	0.350116518043878	0.355469861514372	0.362169089125042	0.370963781020449	0.381588570042902	0.392165436961049	0.401347585821833	0.408171096095494	0.410731090516423	0.409337274700684	0.408315398755656	0.410927299343395	0.416039874766481	0.421376548631152	0.426214895697442	0.430621397458461	0.434499815535292	0.437370861496111	0.439161662404023	0.441255441949051	0.44503332826588	0.450244343676809	0.456619558580071	0.465463840358993	0.478310559243597	0.493619132800904	0.506345891127542	0.513363357584574	0.516650312689209	0.519776919145631	0.5251308352435	0.534009716163186	0.545862989665437	0.558901418213406	0.573153501359694	0.591386804113863	0.616406139981613	0.647582702657722	0.678020176690023	0.695623034127981	0.690546146436055	0.66308685545381	0.624003462881435	0.586954868266749	0.56032107516746	0.545048349059603	0.537573512423456
s0048	0.369143639687257	0.368155581067596	0.370232152127798	0.374291292597608	0.380346417839002	0.389738484026916	0.401559362836596	0.411848715924161	0.417972828948733	0.420365951751444	0.419469837046721	0.415823868453855	0.411971295494823	0.41039079807629	0.411405055881144	0.413868879725175	0.41615072209894	0.41682696424841	0.41545909035961	0.412462190816678	0.408427589329345	0.404582239561366	0.402919922505933	0.404601693772577	0.409294451981589	0.416918116590074	0.428337669723738	0.441739623873346	0.451381006647281	0.454418977483185	0.454317974092027	0.454996217691039	0.457693403731292	0.46307603433872	0.47149249729573	0.482844001652207	0.497920051751141	0.518380672341762	0.545653168128318	0.579469213160891	0.613665879957847	0.63419505799228	0.627665128795355	0.593517324765902	0.545299047223255	0.50018865782196	0.468087049197743	0.449431764223406	0.440192319238404
s0049	0.383629029288889	0.383230569173046	0.384778887280684	0.390012228011154	0.404542122085024	0.430945998978737	0.462322493391014	0.487509836593037	0.500578711450784	0.501292059751683	0.490663090095872	0.471664785212874	0.451670063634082	0.437370432178033	0.428642907253867	0.422752136708571	0.419047890221305	0.415948377831356	0.411043723384265	0.404125337552111	0.396280338539413	0.389308537197119	0.385124067851775	0.383998604291609	0.386048834104146	0.392556105952557	0.403336691012214	0.414301671068979	0.419825504928456	0.418439332523765	0.414097815397108	0.41109191623332	0.411359534905139	0.41613292120387	0.425624223068016	0.438394169157836	0.453769485282573	0.473591142726052	0.500990967653748	0.536991450915774	0.574829166920308	0.598172954918656	0.59125933964871	0.552930603058262	0.498138633228377	0.446127326111275	0.408604809144259	0.387188806789301	0.377863165708765
s0050	0.371648966583756	0.375077729940559	0.378343959110242	0.385273557706519	0.398873371993783	0.418476255053941	0.441423742305358	0.463935548112824	0.481097184222461	0.489259388546873	0.488149734618917	0.480466682839164	0.470982854033254	0.464655775608242	0.463127134176118	0.46460592753654	0.467163018149755	0.46979697285771	0.472167514857258	0.474450949306195	0.476908778703496	0.480465375780743	0.48598735398915	0.492863227392122	0.500700373837578	0.510671518148649	0.523682516770696	0.537790184773819	0.548410075493712	0.55308565758435	0.554406392027859	0.556095734196901	0.559380211860462	0.564573624813802	0.572429134211169	0.583165651889725	0.596765302265196	0.614257004609088	0.637462562867765	0.666742291797716	0.696537685567196	0.714063825173609	0.707603297160524	0.676966710032909	0.63363460973802	0.591849928660273	0.560401976260787	0.540575488080278	0.529182123010798
s0051	0.356863143349987	0.360204068851183	0.367979046824245	0.378373975213624	0.391268801783114	0.408970135114296	0.43104522409777	0.452564254595964	0.468996689409964	0.479109027003961	0.482887252775968	0.481452797851889	0.478472909229588	0.477436712337559	0.478705214660474	0.48127572247291	0.484891471560362	0.489289572120706	0.493893306266759	0.498286087634237	0.502129183602547	0.505921860500222	0.511033666689179	0.517979847619199	0.526390315704764	0.536635297749291	0.549311528080324	0.562498495760358	0.572024675618577	0.575984514907452	0.576494728992271	0.57664753306718	0.578372409889938	0.582545272084574	0.589129489874599	0.597746622600465	0.608521656999519	0.62254669562662	0.641926604856857	0.667618492287567	0.694444797792896	0.709924157063997	0.702688160094647	0.67246443479683	0.629975683085558	0.588531445622489	0.556429109277888	0.535045647368367	0.521765650540364
s0052	0.3631581093618	0.365711739710157	0.370887454309718	0.37855691242199	0.388974746710963	0.405086435110302	0.428118559436979	0.45262456295912	0.470246023141342	0.476111539178777	0.470096326763034	0.455692548985535	0.43906371182708	0.426264366939727	0.419595254002035	0.417172605436571	0.415706336829767	0.413126625190222	0.409390793356705	0.405405131824267	0.401938100093053	0.399652353867651	0.39885979593376	0.399720001763818	0.403056613509836	0.409852848796265	0.420230959907888	0.432074658320876	0.440769823888501	0.443515091409961	0.44265175159836	0.442187263341531	0.444184433412792	0.449404492481533	0.457843207622797	0.468813839915104	0.482517636914054	0.50110030500552	0.527471931777959	0.561881235397472	0.597079728103964	0.618363098367937	0.613133658971485	0.581496962440648	0.536359815485907	0.493671686069651	0.462874896114783	0.4448786933653	0.435949116139641
s0053	0.377883885970121	0.375411656621617	0.379589177518405	0.389591370956538	0.403882016333577	0.423983170196283	0.449625651104702	0.474584270745508	0.490933510303286	0.494936891890131	0.488262082837315	0.475917879525072	0.46320766923105	0.453231577450776	0.446658619747449	0.443184590834345	0.442114915465972	0.442022135818945	0.441626078788241	0.440334107407871	0.437918824202129	0.435517066324713	0.435157448459093	0.437468940520144	0.44216510667281	0.449982413430284	0.461693939243621	0.474531770105018	0.482942651918249	0.485184856509397	0.484875561788313	0.485448628447269	0.487742074986532	0.492267867636798	0.499999806686633	0.511216494819088	0.525811680155887	0.544549105747749	0.569151743125163	0.600421749974704	0.632564611118428	0.650961132555693	0.642709469115457	0.608848618663785	0.562846087249849	0.519945768111771	0.488844262671812	0.470213290540163	0.460836022986788
s0054	0.383426961873568	0.383435512982133	0.387182479648497	0.395816338454542	0.410276016690235	0.43053351093322	0.453364467155113	0.473376554566672	0.48649470543218	0.490506686748241	0.484137362023982	0.469455808675392	0.452683531541957	0.439008094560047	0.429323047892942	0.422932378527463	0.419020587200003	0.415590557257026	0.411072808029768	0.406105103918393	0.401815017015376	0.398602983183441	0.396890865853986	0.397291956789891	0.40047988868413	0.40703034763634	0.416498604178454	0.42588519100546	0.430566031324787	0.429357527517839	0.426276629477138	0.425328330997598	0.427574240139447	0.433206588534473	0.441890306547324	0.45249578581265	0.465484494335162	0.483579937742049	0.509433343314203	0.543169185236524	0.578223491198781	0.599546953014139	0.592525744669588	0.556077465703912	0.504584161969224	0.456520657022931	0.422456570819268	0.402941080547713	0.393732685857619
s0055	0.377632514716692	0.380060283147701	0.384353046292512	0.391387687440083	0.404400250722467	0.425977802268378	0.452851518670101	0.476727231611578	0.490277965875748	0.49077647711827	0.480025690069141	0.462810475016222	0.444815098420343	0.430447264432315	0.421062717867191	0.415026627325854	0.40997841145819	0.404840228277361	0.399812326227737	0.395166495652769	0.390717166680645	0.386729866510223	0.384489422219646	0.384755934202434	0.386936986462109	0.391010324388666	0.397719325133873	0.405653123905678	0.410851390173717	0.411038751486332	0.408684221229615	0.408227787804869	0.411631020748994	0.41825081779224	0.427417323782622	0.439199583970519	0.453990024182046	0.473141268421374	0.498916657876142	0.531548811332545	0.563974042397677	0.581172985967539	0.57063805619471	0.534113807884298	0.48605805388729	0.442514108119037	0.412287908834354	0.395323066209054	0.387133619069136
s0056	0.321790557359308	0.322319761866292	0.324350370293583	0.330090982942046	0.340132020737688	0.355500051056501	0.375508557824737	0.395458453196538	0.408980963684965	0.412362110322436	0.406809625721361	0.396820161151467	0.386854986910402	0.37949992218265	0.375258179982454	0.373382392628925	0.37290892109564	0.373260400447586	0.374360296618266	0.376042913048306	0.378039708617708	0.380534841515214	0.383792164920195	0.387899207417881	0.393345209821626	0.401039892205576	0.411342821142723	0.422592602691527	0.431288368305805	0.435508718946203	0.437009234931384	0.438832359186954	0.442817001321458	0.449520965188668	0.458686719457482	0.470083852609665	0.48434076247134	0.502772683615839	0.526798672467676	0.55625929323509	0.585479587643714	0.602562814539605	0.597268816608412	0.570111328007997	0.53193448688515	0.495724514849208	0.469400870633094	0.453996031166617	0.446311904733306
s0057	0.376824073901815	0.377176933848575	0.379969144415008	0.387775747846018	0.402605251381648	0.424697420846038	0.451093619180214	0.475462799728928	0.490907794822494	0.49399620983066	0.486264276072142	0.472201763305685	0.456928970499325	0.445226419425381	0.43946601376292	0.437813449085787	0.436602992685694	0.434228143816186	0.431633105696397	0.429988403575215	0.429510096877593	0.430149421889023	0.432224955137568	0.436100528841649	0.441650028443821	0.448908991753897	0.458418896461421	0.468974267809881	0.476583998404337	0.478867577922634	0.478784776450178	0.480757643627446	0.485334869293001	0.491061625719457	0.49862984343312	0.509545488873594	0.523840090680239	0.542280141234161	0.567790526480048	0.601239449710226	0.635240885927634	0.654440954276454	0.645612290201575	0.608833617251035	0.558238830070226	0.511745063927185	0.479541364055337	0.46117822400684	0.451210209805675
s0058	0.369158412219786	0.367616794817083	0.370562042497525	0.37786781276045	0.390715982107283	0.410094722300955	0.432816197002495	0.453260985962677	0.466434081005747	0.469406207189441	0.463416689089037	0.453251814689794	0.443414218732505	0.436408128910804	0.432957567607577	0.431717597362487	0.430435251448765	0.428556292048191	0.427339439445946	0.427516250789543	0.428837682279702	0.431375350231892	0.435361931061946	0.440406518296845	0.446160385724885	0.453433105951258	0.463344078218539	0.474521308411591	0.482954751533608	0.48657386147513	0.487793133732857	0.490245875072196	0.495510168038886	0.503297185997439	0.512649004397955	0.523002390571616	0.535480258782774	0.552906811861212	0.577723493803914	0.609581091703854	0.641922485656428	0.660767100151995	0.653421957221913	0.620184752171997	0.574242224388804	0.531341491172179	0.500219058030978	0.480749159288625	0.469430454715217
s0059	0.379035519092706	0.382210647735363	0.386384963308816	0.394160095251668	0.408438560090958	0.430583902381798	0.457381544925562	0.481316377748752	0.49544977860929	0.497057403164957	0.488142110793661	0.473537329898737	0.458001602102785	0.444969950539069	0.435609463532717	0.428594288460969	0.42300417160845	0.419540671355967	0.418045304366395	0.417364641317611	0.417358266794193	0.418663161485506	0.421209971371527	0.424110645133214	0.427263215719625	0.432375663652569	0.441255775270149	0.452501060568796	0.461209082922696	0.46399003222753	0.462954527021021	0.462834396065452	0.465958737109646	0.471974231512483	0.480647487543751	0.492266187148152	0.506931454495113	0.525940181663042	0.551926481447381	0.585294591177684	0.618999771990398	0.63816723993479	0.629567256428834	0.592979397150242	0.542285380338899	0.495518612778991	0.463140810157979	0.444918667195042	0.435668008714957
s0060	0.373406421077777	0.374849071445825	0.378325253924074	0.38337473531872	0.391634579077958	0.404449724819347	0.420019218967216	0.43486897391527	0.445413182908485	0.448689644815485	0.444352809410136	0.435227636181881	0.425180951102198	0.417199481227722	0.412581003921845	0.410558964302606	0.409404161685964	0.408508715513805	0.408505782931068	0.409466081434124	0.410734865886829	0.412299659776279	0.414600868477017	0.417590100203002	0.421103205977939	0.425657339850142	0.432043414375102	0.439364130134194	0.444655564651418	0.44647594296737	0.446930767231494	0.448534960764575	0.451704778346676	0.456014763122346	0.461602959164843	0.468878477026927	0.47802174727538	0.489511394312342	0.504647538082983	0.523868590825968	0.543240115259233	0.554168045977391	0.549152329150955	0.528327307315125	0.499666481725216	0.472967292987028	0.454010482270756	0.44308594730722	0.437311225342635
s0061	0.361698514801048	0.363061236229532	0.366945746683961	0.374062135433732	0.384908970052827	0.39961155436385	0.416363246053466	0.43190444913901	0.443025630043095	0.447426398750541	0.445123811182221	0.438871016862496	0.43244651278194	0.428810343083073	0.428843181950008	0.431219590250705	0.434132514376072	0.436974200581956	0.440104224182863	0.443769426897235	0.447907484565077	0.452630719486698	0.458297280294453	0.465060888777072	0.472707619729571	0.48128750985124	0.491343109655949	0.502419744538653	0.511946558965759	0.51755437370693	0.520033673498829	0.522310827643969	0.52629208914654	0.532008497983114	0.539023373737962	0.547361239920524	0.557380977783721	0.570135620139329	0.587524312286761	0.609943401951691	0.632168404796076	0.643747884369298	0.636512774340613	0.611140838703611	0.576387780066726	0.543398787996673	0.519287531061821	0.504424663856098	0.495310162321591
s0062	0.364412281451625	0.365888722056238	0.368134516187323	0.372977439245001	0.382818822800398	0.397797477493058	0.414893592445126	0.429948967237569	0.439351380480434	0.440618619036717	0.433979055223592	0.423097716815774	0.412344257446405	0.404194700336733	0.399361454986379	0.397015570723209	0.395072796189422	0.392185679217885	0.388928715139233	0.38629579097854	0.384307468639871	0.382826474290352	0.382419519619424	0.38355644057752	0.386188856213901	0.390849099283602	0.398486076757205	0.407641785995138	0.413963222103192	0.414979313792723	0.413150616610434	0.41272183326934	0.415821981736367	0.421966398722648	0.429831068362777	0.438954066414734	0.450094404617455	0.465229825088658	0.486938349477502	0.515558217548413	0.544858574723042	0.561917779759469	0.55569201264053	0.526594432455837	0.486111715678106	0.448357894769274	0.421914725852514	0.407076749309982	0.399664405955864
s0063	0.341659638293586	0.341606297191724	0.344357418793559	0.351330281749735	0.363168063474	0.379554692601941	0.398634216533163	0.416574810779239	0.42862155121899	0.431361991689832	0.42467084630873	0.411897744937626	0.39799184928679	0.38683335857677	0.379541509442386	0.374948434246692	0.371352424782896	0.368027769620931	0.365360004371274	0.363533673586943	0.362237017269493	0.36166377554271	0.362274827398543	0.363818952858553	0.365807339500244	0.368878521727862	0.374343863306452	0.381413404408218	0.386568708611448	0.387548012225461	0.386403435002133	0.387102051693713	0.391337128671533	0.397935205582657	0.40549437997674	0.414038605561899	0.424728227696696	0.439653384541986	0.461288920760261	0.489793181065204	0.518736079686425	0.53535779740216	0.529387364055178	0.502081301629451	0.464935324785562	0.43090196778904	0.407423492481826	0.394879464890752	0.389514594810649
s0064	0.374643625065376	0.375894537380565	0.380396612735411	0.387636702452046	0.397439459100215	0.411363654870017	0.429694518158252	0.448490354547107	0.461231346079002	0.462919762946223	0.453863140636906	0.439610624852785	0.426127009157351	0.416249330536073	0.409891840758052	0.405248021996005	0.400747977039855	0.396353923610218	0.392445410305315	0.388966526768336	0.386087985004545	0.38417288855058	0.383033923448288	0.382311551872563	0.382476233802821	0.385032813607965	0.391278810925631	0.399526118077065	0.404944194336822	0.404877854007523	0.402149842702817	0.401229822615508	0.403895315206704	0.409285500661409	0.416194983065103	0.424759387821585	0.436145501320914	0.45160597228682	0.47273428867687	0.50034453095931	0.529407405647954	0.547095422400895	0.541303817815047	0.511770212573103	0.470398064267949	0.431604143659451	0.403897992790941	0.388276170983984	0.381155266515416
s0065	0.375522945585187	0.376520060796028	0.37952407108562	0.385141951097152	0.395183356137794	0.410810681101422	0.429502264644118	0.446475279736006	0.457581093143067	0.459822233506625	0.452752709046538	0.440318709436221	0.428660085112272	0.42189326561533	0.420029377152337	0.419763936260668	0.417773001966987	0.414096414993124	0.411791852828772	0.412608604432701	0.414759818771496	0.416342558418961	0.418085616632881	0.421374588919412	0.426398300361858	0.432826240307197	0.440647816606417	0.449262000461321	0.456136502775119	0.459102905922942	0.459607652411488	0.460677070529764	0.463584389994746	0.46844304471148	0.475421013701937	0.484829189891054	0.496956908065189	0.511782093829765	0.529939332623125	0.552526789971692	0.576107607253092	0.589809557673619	0.582720413500362	0.554557266444091	0.516244342739288	0.481054869034501	0.456705697635797	0.443134735407459	0.435866505660255
s0066	0.385070008814786	0.382855278979504	0.384491098852556	0.390929098629436	0.402998731170321	0.422110879255511	0.445745257457043	0.466210997911968	0.476773047360667	0.476039970380831	0.467007950448985	0.454672525344688	0.443282030329834	0.434876852711135	0.429462448808939	0.425475472243006	0.421519842345324	0.417689496306719	0.414403796586221	0.411681526935292	0.41019377788947	0.411058652715351	0.41412088591876	0.417960433262602	0.42171962017572	0.426249835400763	0.433378411681744	0.442707056066911	0.450119749062766	0.452847297492582	0.453643631582928	0.45698199390834	0.463966386096681	0.472374353016715	0.480323924986911	0.488822309249534	0.499998373981772	0.515223038104096	0.53630558794964	0.564079697653445	0.592541221246575	0.608422101964227	0.600469969438636	0.568207137570315	0.522434097548098	0.478985938957984	0.448719651711309	0.431665374604579	0.421975038237677
s0067	0.398328735726628	0.39859179035328	0.40155047590005	0.408684582539578	0.421860012358248	0.440711912419971	0.461018353990148	0.477653156012309	0.487909563632868	0.491009854083367	0.486426955669207	0.475064905067517	0.461167572865577	0.449677320946177	0.442262736455139	0.437733352584402	0.434344711179123	0.430816385632293	0.426443361394899	0.421435065453946	0.417278943370478	0.415496368811892	0.416183213837196	0.418365105641995	0.421352538128435	0.425770126296887	0.43272709279819	0.441028765751782	0.446622371754165	0.447060289052204	0.444938592834735	0.444434465552021	0.447037850650054	0.452340820155177	0.459834560294428	0.469262885112194	0.480917418183651	0.496027262666788	0.516837478018749	0.544232099866676	0.572417454790504	0.588044001015083	0.579202865387299	0.546262081603211	0.502066367092771	0.461788593851009	0.433696275857894	0.417659720770435	0.409409162661704
s0068	0.378329631595628	0.379575731148377	0.381482793964635	0.387572357992069	0.400760379493671	0.419035844884693	0.437955882971624	0.454472591051434	0.466075809806692	0.469823313810133	0.464504650951371	0.452247307421365	0.437505107801616	0.424825604798857	0.416681845818536	0.412455920687334	0.409802207994002	0.407162133881405	0.404009825085704	0.40013519151574	0.396566982326137	0.395309414627133	0.396833736994406	0.399125300519633	0.400622638892573	0.403240382205957	0.409912679146411	0.419385801447244	0.426407433606455	0.427854674615075	0.426311575693644	0.426200507971857	0.428988545793029	0.433936374982167	0.440784875997106	0.449968454199374	0.461812850387097	0.477403113813059	0.499470937252235	0.528895658060292	0.558808759096547	0.575439539822168	0.567712433762731	0.536115854543493	0.492559390895889	0.452157232506248	0.424105610006456	0.408694432548787	0.401381410742817
s0069	0.380264990116792	0.383447626841146	0.388216960072027	0.395110239703561	0.40640792269131	0.422404840058616	0.440470179657223	0.457018709975271	0.468223576727435	0.471506278596544	0.467043607085329	0.456543610702731	0.442994882206514	0.4309275916768	0.423364737750014	0.419550896443227	0.41703679474583	0.414292984963699	0.410762198973768	0.406487686572186	0.40285575715518	0.401841484746872	0.403536565283873	0.40605639034646	0.408330513005455	0.411714426453607	0.41823762882264	0.42705132115139	0.433733457850108	0.435374563760009	0.434580772012472	0.435560629370878	0.439338351221934	0.445076964268284	0.452514205104167	0.461727671506406	0.473063868451576	0.488198551846474	0.509819577830866	0.538219041748216	0.566556991232521	0.581744486303165	0.573647396261987	0.543237741460581	0.501504168984468	0.461942091630677	0.43320762029003	0.416660387861333	0.408915460918101
s0070	0.382788951390049	0.38732689786343	0.39198620224332	0.398688002762086	0.411659782177832	0.431396475625743	0.454198953167687	0.474763686478794	0.488201674099346	0.492062337591557	0.486937700076642	0.475117271023561	0.460529948798182	0.448080521366753	0.440182440721198	0.435899662170608	0.433686797406148	0.432445606547445	0.430803129548856	0.427839749006704	0.424640966857597	0.423652701315989	0.425795987270151	0.429415222129511	0.433174960646225	0.438369288586088	0.446688876720226	0.456540258769126	0.463287755246218	0.464209620968736	0.462094591829807	0.461871727792185	0.465170378855022	0.47064201230996	0.477788644459052	0.487758476660284	0.501312620471339	0.519085720639298	0.543638162114144	0.576159447483121	0.608657895681755	0.625310941703567	0.615502557968905	0.582009130779072	0.536856910128403	0.493650757828886	0.461728382783309	0.442953330630727	0.433326469556178
s0071	0.390699574863347	0.390636503215316	0.39274774899619	0.398773481223212	0.411015271194786	0.429427433910008	0.450428359011033	0.469280972659094	0.481937224541841	0.485762347420964	0.48036940105293	0.467717061519121	0.451953308238132	0.438320420874081	0.429867627240978	0.425561399858601	0.422484317997594	0.418683828147634	0.413478903609816	0.407002554116678	0.400777003898254	0.397071368378804	0.396724064942391	0.398733834557294	0.401871055662499	0.406119734602991	0.412465495987959	0.420140316381737	0.425499204320954	0.426114888374811	0.42408253735046	0.423372466774101	0.425715489999544	0.430509486524309	0.437356161234556	0.44673354323715	0.459106385655794	0.475667746431975	0.499257780073014	0.531084710378818	0.564078560891943	0.582735919607348	0.574185642749707	0.539214043373851	0.491600342503792	0.447763932507943	0.416945100715631	0.399439026898492	0.391204501780208
s0072	0.39848907546611	0.400066485717686	0.400789584246778	0.404470591118799	0.416809460281761	0.438435459448811	0.46247129135611	0.480492137576006	0.48885862004794	0.488602827393665	0.482021478263778	0.470762400822371	0.456941322492839	0.444516849229843	0.436812340100424	0.432986486011094	0.429567233443995	0.424783869502586	0.418848781851442	0.412277172176464	0.40674932701744	0.40448291987676	0.405458974378307	0.407879975225696	0.410936425303894	0.415608516770528	0.423064912749917	0.432426536081265	0.440277639063442	0.443577730678756	0.443266164630634	0.443522937928439	0.447144365032449	0.45336663526113	0.460814515400749	0.470181589689834	0.482664985816882	0.499362724922125	0.523527639516597	0.557234664740726	0.59247847089001	0.61188112987913	0.602103657520118	0.564304305324605	0.51288551945407	0.465536676035436	0.43213814156716	0.412559920947153	0.402614260399173
s0073	0.380326096131368	0.381242821165015	0.383807971343222	0.387899638099711	0.395856423542707	0.408943263621722	0.424111035106796	0.436857163844605	0.444121792318444	0.44434094444895	0.43790368271764	0.427546205313896	0.417409429588515	0.41108688759743	0.409124840543531	0.408940948347448	0.407826307672821	0.404769774039932	0.399834043282864	0.393777323354736	0.388069008286216	0.384021926677855	0.381768768879519	0.380605964140978	0.380748372352223	0.383665751686396	0.389764627631325	0.396955914832622	0.402028525822274	0.402892235321635	0.400354299691396	0.397857306017247	0.398444677907866	0.402756926136929	0.410173852747713	0.420345073522001	0.433540940495864	0.451017143566515	0.475205806128022	0.506931410063168	0.539757911357477	0.559563817500473	0.553916892903244	0.52229319987958	0.47664637998593	0.433251606795005	0.403300783311398	0.388173471201485	0.382429571940428
s0074	0.380428333823056	0.380324758495653	0.3817910314399	0.387081352707579	0.39777161681541	0.413407117908793	0.430533498960323	0.444058279593281	0.450815990189497	0.450797360229278	0.445121401491576	0.435212058294814	0.424545587861704	0.417720974908279	0.416034497061719	0.416528089124204	0.415441279256105	0.411011674105248	0.404355808307672	0.397920104452041	0.392754439510524	0.388527608215773	0.385507554859657	0.384719253621565	0.386630021265479	0.391083497528066	0.39776189499943	0.405196605723756	0.410459402815599	0.41142701823917	0.408978894027658	0.406517967726767	0.407281170774488	0.412145280398755	0.420376686972325	0.431662257111382	0.446266407055767	0.465084586436439	0.490611334466545	0.524121178707828	0.559064665892959	0.580273180283883	0.573822269937364	0.538713796388914	0.488470088715391	0.441427559286057	0.408905268685601	0.391240202181502	0.383243533550673
s0075	0.338934063116032	0.338186433329775	0.340403029579357	0.346841522658626	0.357960293554355	0.371766241876365	0.384540337617698	0.393891057866859	0.399303693276402	0.4000412584908	0.395124538917415	0.385697042258732	0.375883654114731	0.370271172398586	0.369773272260049	0.37114110869314	0.370991498120173	0.368096576117897	0.362807450372442	0.356803970394923	0.352281460576203	0.349879658974864	0.348457329790734	0.347845957139008	0.349694546987407	0.354718526314048	0.361579966906324	0.367880826480879	0.371259067467143	0.37120020276898	0.369468809037125	0.368511576897997	0.37053407899747	0.376830830458252	0.386863020012677	0.39937517468544	0.4142181391506	0.432419751649269	0.455930514403209	0.485898380141175	0.517272490207429	0.536802418848533	0.531476462916326	0.499946915140409	0.454279502994963	0.411515617582184	0.383406920575705	0.370709115830567	0.366342387755607
s0076	0.388516331554219	0.389332698002806	0.390453930918252	0.3935853163414	0.402838565576739	0.418901719388293	0.437482712741761	0.45347752995679	0.463082337592567	0.463931979502133	0.456531963915403	0.444205326247304	0.431633265979597	0.423442153624732	0.420768940530906	0.419955491182301	0.417217094349934	0.412273965929067	0.406493907991423	0.400657240071256	0.395318403779695	0.391224882788586	0.388886466037463	0.388566558149347	0.390541687839024	0.395311365216344	0.402929650260866	0.411202230715514	0.416614925946028	0.417860940401002	0.416396766303547	0.414681863577196	0.415479314932528	0.420807052010522	0.430466547290226	0.443165128998681	0.45893724787677	0.479572753205058	0.507960380619584	0.545317722860532	0.584433168401499	0.608210870306913	0.60070428809142	0.560311641734782	0.502248059936321	0.44870122964089	0.413953802574644	0.397518598096757	0.391075839182341
s0077	0.378767872540221	0.378149944787242	0.37668183496666	0.378889990770694	0.38927665906173	0.406845177579539	0.425228119193447	0.438720215506291	0.445690416405663	0.446626548831706	0.442066780883364	0.43311334879556	0.422564915483602	0.414505945966583	0.411448932637924	0.412189000282263	0.413422615481009	0.412287798395975	0.40793245668871	0.402066284586735	0.397068944538718	0.393956854234066	0.392860886954694	0.393802445845854	0.396726246600523	0.401899287877517	0.409630945533429	0.418344509758873	0.424119085682514	0.424468407058441	0.421756706160836	0.420852812351122	0.424242013543789	0.430870526654714	0.438998981403337	0.448526695472055	0.460572880004098	0.476684791884028	0.498987349789998	0.528448947353342	0.559553855016527	0.578637940979919	0.572777996438467	0.541051334718181	0.495634457459558	0.452998603922417	0.423532778426369	0.407579379804322	0.400434796558688
s0078	0.386912783295426	0.387061794031125	0.384036080757536	0.385842450455971	0.398539798453567	0.41997903159373	0.440777965496796	0.454068642525838	0.459492062677106	0.457908097145216	0.450085897161983	0.438326839897034	0.426039057537922	0.417220048219233	0.413779210403385	0.413763868211742	0.413526622686929	0.409719593390276	0.401724058764142	0.392940619527468	0.386422430352971	0.381972703094919	0.379455928374911	0.37962491071448	0.381811745783697	0.385326933336961	0.390451819372125	0.396503864546393	0.401917578935586	0.405023372884625	0.404548456726682	0.401897877281904	0.40111708874069	0.405550576675174	0.415651855314509	0.429433301624576	0.445524587714386	0.466252138592355	0.495684744590256	0.533715938129099	0.571845030467802	0.594408906217016	0.586587175679602	0.546362489343065	0.489013829169345	0.436441479160328	0.401871211704688	0.384808431835401	0.377768172055311
s0079	0.386824834278859	0.388483111578473	0.389286299370991	0.394620261653983	0.408903899515854	0.431418362947782	0.456665825235868	0.477980017447488	0.490748443074465	0.492482950328028	0.482963976704817	0.465374183449497	0.446126559967548	0.431676959531233	0.423819770763969	0.419643044529771	0.41598222191343	0.411503605181231	0.406038666621207	0.400075652465991	0.394372506867193	0.389704625693616	0.386801058258097	0.386185757925156	0.388277393686514	0.393422167809103	0.401201373029893	0.409181566397231	0.413597023264207	0.412898654966495	0.409320396118632	0.406453549873883	0.40692136574402	0.411655711847275	0.420045070062692	0.431539271178653	0.446873200882716	0.467399118493767	0.49462338275893	0.528931519715784	0.564217743761268	0.58543324014968	0.577819673375427	0.540053143160058	0.486488184421238	0.436847973984866	0.403461135857575	0.386477176910443	0.379533300560573
s0080	0.369556507146539	0.370220507986869	0.373537111053632	0.380522493504496	0.392283008881577	0.409397546250154	0.429500625710507	0.447825452285643	0.460093636666933	0.463394990610852	0.456816510205337	0.442871058391153	0.427086292323052	0.415210764626745	0.409244832095871	0.406666029121903	0.404313832905891	0.400858589503755	0.396142016931826	0.390872631742009	0.386592472281474	0.384569278313187	0.384866840205567	0.386665895186882	0.389490761549955	0.394243407814235	0.401890548017494	0.410593996174364	0.416520189930327	0.41782828252529	0.415891813630055	0.413489399589221	0.413213982429044	0.417017393916915	0.425767711807032	0.438616319524441	0.454128445467156	0.472847024129168	0.497456231408568	0.528833508939837	0.560550493211143	0.578831551824873	0.571882920203956	0.539799158188637	0.494339372059561	0.451134589954186	0.421313280430715	0.406391726901474	0.400717147574621
s0081	0.387236621168243	0.39024400483663	0.393293455731336	0.400479575372775	0.414004183129483	0.434127300728376	0.457176273769402	0.476524251608761	0.487787005643322	0.489389483018043	0.480788396044624	0.463775141057495	0.443990965232721	0.428447763116851	0.419965733497007	0.415834494067751	0.412118667404013	0.406830773427734	0.400381213388358	0.394664773626677	0.390577936557741	0.387303014889344	0.38484098893128	0.384580108061016	0.386900340355031	0.391263931429202	0.397500285594562	0.404154732038881	0.408124285276217	0.407679853105769	0.403970380391752	0.400305697986817	0.400422855752207	0.405560093882117	0.414225468007446	0.425669934306289	0.440871123060047	0.460518758455708	0.485690048465166	0.517950700323417	0.552344180569099	0.573376562186783	0.565548668057476	0.527487214866577	0.473434796853394	0.423187463245005	0.38980154629031	0.373302011212086	0.366054183543451
s0082	0.392296501438624	0.391238400892726	0.393251486210555	0.40207598783831	0.420130735643213	0.446294546564681	0.474925236368168	0.498960550724268	0.513490542338452	0.515985021456097	0.505918176174591	0.48576923451991	0.46187945249449	0.442207820621525	0.430469363816398	0.423899433330252	0.418106835221331	0.410752361065847	0.401397104227331	0.392048245953481	0.385912295207212	0.383668399622814	0.383587139397979	0.384091429249334	0.384454463815995	0.385807688589166	0.390548207119531	0.397707270986718	0.402739824880599	0.403496340131658	0.401602285629101	0.399186464938652	0.398587460726132	0.402390153992285	0.411029246280056	0.422959015295265	0.437810614263178	0.458037740284808	0.487600189761025	0.527191903244406	0.567782442394209	0.591321743626585	0.582648692668653	0.541643544476281	0.483305642373305	0.427717261509861	0.388665251546989	0.367678964950511	0.358180934601463
s0083	0.32643638539299	0.32717815323094	0.330580762718197	0.338003828071671	0.350775355277968	0.36953512330438	0.391018067172135	0.409426109674942	0.420530058090893	0.422568904365879	0.415933646911844	0.403052077840153	0.388108701051963	0.37613323373292	0.369815578476954	0.367627933827174	0.366228688416987	0.363383324489842	0.358973905754408	0.35441869810736	0.351133013763656	0.349427123561617	0.34898878114853	0.350016995624871	0.3530823837744	0.358276643988538	0.365310296279477	0.373057681037828	0.378908856053228	0.380872215120544	0.379942631124398	0.379233572288537	0.381645611596215	0.388050027614066	0.397145896164453	0.407937347015678	0.421648988114578	0.440707595045693	0.467059490621111	0.500109814851308	0.532996321203579	0.552342015348292	0.546314141459656	0.514602793114626	0.469531056483414	0.427488834682829	0.398820496470891	0.383979144294559	0.377944689203391
s0084	0.381312408860092	0.383393787677854	0.386720930289222	0.393724400547805	0.407274788403291	0.427339779599032	0.449564025900552	0.469026925006753	0.482387448656902	0.486839410441937	0.48095321128605	0.46592204488998	0.446095860144052	0.428380070529769	0.417329840919239	0.411973248461523	0.408755581760784	0.404315483207489	0.397334019828822	0.389877524721008	0.384637284613456	0.381899689718735	0.38080612160479	0.380953081556791	0.382299092794685	0.38564291056748	0.391665159018865	0.398393339109264	0.402531519372828	0.40293062120476	0.400634149670096	0.397846468825899	0.397642321096462	0.402175349427146	0.411250829743549	0.423690539253706	0.438956772817388	0.458116534917913	0.484550183129643	0.520291449963298	0.558181786776269	0.581240481192699	0.574534726625839	0.537578847979077	0.484485421925922	0.434169291815055	0.399740453829353	0.383071191908658	0.377707551369743
s0085	0.4165703136332	0.418277030512514	0.420018655609328	0.425310885600929	0.438676599053354	0.460378521111622	0.485929762955588	0.50847722797181	0.520856921241956	0.519510666388669	0.506273173457907	0.485000065226894	0.461409433822816	0.443329638973231	0.433400764537725	0.427210408670233	0.421003247885364	0.413739031027852	0.405077183002342	0.396602845616877	0.390325633182497	0.386307229763679	0.384524124026425	0.384890383077468	0.385903966022027	0.387924829318615	0.393718194943273	0.402016102848484	0.406938153053043	0.405571182125453	0.400590732674943	0.396609185635614	0.397218848643838	0.403076977059037	0.412277382839927	0.424214258263838	0.44069883154252	0.463651067119991	0.495401006044903	0.536952703228087	0.579605077103872	0.603638519903322	0.592150919464466	0.545235436129539	0.480452764910566	0.421423536533156	0.382938946563491	0.36403553180414	0.3556811640268
s0086	0.402643761528413	0.404334074109669	0.406832982109039	0.412485694664119	0.424899393392579	0.444272222254916	0.465770827539482	0.483092584981466	0.492585872939827	0.492889230051832	0.483581034922085	0.466727739767128	0.448264615732425	0.434856832518968	0.428060997300708	0.423916448433752	0.41878921610271	0.412100799420499	0.404494594126695	0.397101008943554	0.391412359370494	0.387826991229789	0.385684282728892	0.384887885058647	0.386012484892555	0.389638428132641	0.395674883274047	0.401961550705568	0.405061611102725	0.403419539463795	0.398680024685698	0.394537035050508	0.394480274397544	0.399649234599545	0.408863851195567	0.420793016866782	0.435523819866579	0.454430601181231	0.479940761815915	0.513619796949253	0.549442029703604	0.571280450575402	0.564262660221912	0.528128192206747	0.476907178810909	0.428675674938267	0.395230510984696	0.377248097812922	0.368665006701099
s0087	0.417402623396931	0.416592317162592	0.418359281783474	0.426357237260155	0.441282590144952	0.463577591749274	0.490466545931622	0.51429346125682	0.527541760808382	0.527104786551582	0.513544707476116	0.490428870157627	0.465380690565035	0.446590325121086	0.436127587466134	0.429982940262322	0.423931381865713	0.416274386292246	0.407197779017647	0.398081657815862	0.390678770473985	0.385950547365533	0.38350578014946	0.382417612041901	0.383139707877291	0.387636011030647	0.396097342286183	0.404669200516731	0.408712669789639	0.407467615526126	0.4036365904416	0.400235156308737	0.39994415895697	0.405351743400049	0.416820387386567	0.431634822870425	0.447846243775052	0.467830812386753	0.496824278041323	0.536484871234358	0.577050457374061	0.599391336098136	0.588543016359364	0.544452729535361	0.482802686541879	0.426300954270122	0.389341438439677	0.37039778469901	0.361142904623628
s0088	0.40234147111964	0.401784928729478	0.403044273118768	0.409050069151527	0.423574697585422	0.445976179781095	0.469859162982382	0.488685430067572	0.499126493597911	0.499476203596372	0.488737032288875	0.468770327632283	0.446129723766173	0.42880572089511	0.419575321041533	0.41496570077671	0.410857993546025	0.405779874143398	0.399699971273388	0.392688409008161	0.384884150740559	0.377253679976876	0.371791444928206	0.369923659901743	0.371533786257901	0.376598067773696	0.385021526275435	0.393735941616864	0.39836631451475	0.397939667628004	0.394504315293778	0.390646415540639	0.389316318405532	0.392735639521877	0.400854623968384	0.41267020786001	0.428227777962984	0.449160837397426	0.478251620628199	0.516143320968796	0.554763751379086	0.576698993075885	0.567017220433988	0.526063260752971	0.469408395512653	0.417392927078115	0.383104431992057	0.366372949312079	0.359504242526915
s0089	0.418645892984257	0.417465834084233	0.420395767690628	0.429250834068487	0.446630175194293	0.472498985063025	0.500385562960108	0.522266655912915	0.533301529982498	0.531005604671753	0.515474518358556	0.491100874115593	0.465920085707449	0.447165551303857	0.436214963616162	0.429808690551401	0.424448572333233	0.417303133350034	0.407437271208986	0.39721171385545	0.389008811577501	0.38277358509374	0.378454010081562	0.377459516646276	0.380876620405804	0.388027783404473	0.396572791930082	0.403227266109772	0.40552140024041	0.40319118011902	0.39789101330012	0.393018477308813	0.392392998451038	0.397484441422047	0.407739518600819	0.422530073939211	0.441410334855381	0.464977458743207	0.495697955390247	0.534874620667656	0.575266555356455	0.598914429127767	0.588744944681723	0.543529009638615	0.480667154571627	0.424168192373523	0.387607800416069	0.369034569372936	0.360685992971958
s0091	0.377976007296517	0.379984804888063	0.386115912397647	0.396898761458386	0.412044576295909	0.430257833708054	0.450946180347467	0.471538211740301	0.486158195405227	0.489757029598666	0.481298213214005	0.464618695126017	0.447720695362376	0.437035698599566	0.432451012310031	0.430790346858285	0.430341196053992	0.429863510609422	0.427666339805215	0.423844553977954	0.420882397707525	0.420804528169116	0.423173438714629	0.426165487722857	0.429162226406823	0.434067665088922	0.442751670525684	0.453111543105662	0.459792089645358	0.460071223736295	0.457234644506334	0.456276974075279	0.458913213740201	0.464591232024745	0.472886222936906	0.483726053503745	0.497433361662485	0.514771068508196	0.537187780483399	0.565599501923526	0.594414511030561	0.609431204307423	0.598149097005344	0.56095881403006	0.510974861509875	0.465305060723407	0.434245366436814	0.416903731091373	0.407492613910771
s0092	0.382492955059277	0.380804115133317	0.384778704341409	0.394539042347104	0.409333445963567	0.428267625413255	0.448861515975537	0.467071310721115	0.478397530856565	0.479542378765778	0.47103641821208	0.457237313477418	0.442802247945887	0.430560835750652	0.421676835255405	0.415629025998727	0.410707292763701	0.40533748315753	0.398934525434137	0.392067294127642	0.386191242900901	0.382788416647978	0.382121268396151	0.382872618884839	0.383774058303037	0.385655136075104	0.390406222019287	0.397087069597973	0.401473455631713	0.401209591014171	0.398410165633781	0.396288499432312	0.396901153381836	0.401362065679125	0.409244871391467	0.419458990576858	0.432562580452525	0.450710112681979	0.475969754622702	0.508250287844482	0.540902756838984	0.559394479898371	0.55081739446981	0.516006077256022	0.469147637113328	0.426367174459239	0.396327255682174	0.379071251161055	0.370463278797616
s0093	0.377887731017773	0.37875536970858	0.384677428873	0.396380746258494	0.412475727826883	0.431397181171749	0.452122176372485	0.472077525681933	0.485836890778884	0.488953383453462	0.481556813459313	0.467093419864315	0.450491178095926	0.436488903000298	0.426936173675478	0.420551344841106	0.415385865534727	0.410250878617051	0.404690338528196	0.399221046313489	0.395289864070333	0.393769423336663	0.393901354219639	0.394341915877641	0.394650578568356	0.396342532110262	0.401846139189548	0.410043615121595	0.415404499308918	0.414701614715659	0.410886922325358	0.408618444943467	0.409988945064722	0.414744470249439	0.421835999462346	0.430903100745686	0.443056164148859	0.460319220808238	0.484352027275401	0.514417638725054	0.544091893155049	0.560855866883705	0.553397075809149	0.521530928524236	0.47727922901976	0.43572506339467	0.40585565817495	0.388309406104271	0.379280104376256
s0094	0.385486568591254	0.384771566964078	0.387478939914038	0.395562026758577	0.410515626957007	0.431102474702721	0.453359736739056	0.473458708221467	0.4876122099647	0.491863515948857	0.48503073383092	0.47029443795362	0.453298300957563	0.438952115116481	0.429026908078189	0.422551522675291	0.417814654354395	0.413080427586283	0.407042870150728	0.39995994178672	0.393576572357056	0.389507043017084	0.387952679536946	0.387821014432897	0.388302110936012	0.39082824034313	0.397581212988973	0.4067314143614	0.412593504131752	0.412224522076131	0.408386590297213	0.405421616817451	0.405651363562928	0.409427174183652	0.416205753157766	0.425983745055767	0.43995326829154	0.459755323181284	0.486855628795291	0.520798077517978	0.554800618427679	0.574677312253817	0.567292575681621	0.532097538560325	0.482498846096984	0.4357609997466	0.40244980317221	0.383315328019554	0.373754386604876
s0095	0.39190207614507	0.390528970178523	0.392978723856609	0.401405523967343	0.415625740748246	0.434182708671915	0.454170991943824	0.471729068731708	0.482835892969671	0.484404677732789	0.476501443387391	0.463259988311349	0.449832319626468	0.438880259374677	0.43066972791736	0.424584894952786	0.419578948908015	0.41442150841163	0.408211334499827	0.401401655088601	0.396206860824091	0.394098388366223	0.39377675782514	0.393313426952789	0.392798621584352	0.394780891761763	0.401943006951691	0.412233998401762	0.418613872395549	0.41704517271858	0.411404672047656	0.407914455110343	0.40905183471406	0.414087688569076	0.421623676134049	0.431392258019536	0.444955256624652	0.464237856213332	0.490435878903774	0.523191279639343	0.556010996366914	0.574444124324543	0.565331423331869	0.528757902355893	0.479039187369782	0.43387069537397	0.40264296899183	0.384475256960282	0.374879073828935
s0096	0.3828737737718	0.380826537049891	0.384411466557044	0.394439719412489	0.409646957413531	0.428509087159049	0.449178783998151	0.467922969884461	0.479495651656622	0.480608661503495	0.471967531672535	0.457456039398862	0.442223221109939	0.430023680727873	0.421708394630273	0.416162965341125	0.411664094815684	0.406493884536758	0.399742631492613	0.39244346936665	0.387032560251025	0.384642739473366	0.384399211335517	0.385268499040285	0.386645187332712	0.389074628495705	0.394603676878947	0.402831701984863	0.409080979324516	0.410085300369395	0.407780242249168	0.405940562306509	0.406725854859386	0.410563946687966	0.41726217036928	0.427070240508712	0.440862772218211	0.459983706099989	0.48606917123725	0.518623043146789	0.550473701837519	0.568012622305582	0.559405105612246	0.524133826453745	0.475205452127236	0.430428545493922	0.4000430667677	0.383299565135865	0.375108922674038
s0097	0.364888611345412	0.363796662533327	0.3663058648456	0.376333509950186	0.395487183506009	0.420089546994783	0.4440576678986	0.463892047098108	0.478293264210536	0.485485149360058	0.483814737797551	0.474468665827065	0.461822876782732	0.450434920041464	0.442715555285876	0.439216918695228	0.439216101632645	0.440891286086112	0.442635442425082	0.44456424248856	0.447764416836566	0.452370201481366	0.457745679322628	0.463695343608118	0.470461837947398	0.479107266224265	0.491030488219138	0.504792412807998	0.51550429500109	0.519926318867941	0.52027178227141	0.521151541567094	0.524834909992826	0.530998727442645	0.539237954147844	0.550431778592293	0.565809758883535	0.585765581049529	0.610379582222682	0.638870363168042	0.665788325626539	0.67994488721393	0.670948684685098	0.638199081837108	0.592740021930348	0.549404781620646	0.517255296174342	0.496880722498828	0.484569337998381
s0098	0.369967270627247	0.372409011704818	0.377085061462023	0.383986480375051	0.395336746794636	0.412096026430447	0.431520841726682	0.448826461073325	0.460323831319129	0.464084869593802	0.459343920896173	0.448053496033558	0.434709552468402	0.42298853818872	0.414665274666331	0.409866943651643	0.406430846862611	0.401919145730087	0.396411919262328	0.391487435316889	0.388236851880202	0.387146206660078	0.387992084004741	0.389498826906378	0.390768107398624	0.393293608347135	0.399347432157595	0.407829423364987	0.414225600572314	0.415650815779995	0.414016373951401	0.413524633666512	0.416462693128652	0.42206166635803	0.428940737410347	0.437356776330371	0.448626935743729	0.464538164158592	0.487223284171271	0.516222279767251	0.54463004252781	0.560190253490811	0.55265214760786	0.522325927804023	0.481008186800788	0.442998439099415	0.416042934212254	0.400166969397932	0.391734462168162
s0099	0.383770788187369	0.385292587469151	0.388927052120533	0.398027305866396	0.414717877274096	0.436760349819726	0.459198110696091	0.478372464149489	0.491994148337524	0.497729696553475	0.493938972187655	0.482317486013548	0.467767115714074	0.454570954224576	0.445641049078122	0.441736579226842	0.439405619878889	0.43525664936941	0.430108777443965	0.425901794679402	0.423163269877616	0.422191717848359	0.42405263974941	0.429234956383749	0.436047157920986	0.443341362673659	0.45254340673697	0.462781529065612	0.469065303326378	0.469519231875199	0.468252005426566	0.469097833328112	0.472350312563703	0.476989841683835	0.482481544608598	0.49000333788299	0.502326708129568	0.521233408672958	0.546360131652742	0.575813319612273	0.603605200014802	0.617780121364992	0.607300426333014	0.572450431937499	0.526248845810784	0.484996427001509	0.457597913405379	0.442848743307764	0.434796791463509
s0100	0.372688059345689	0.372508873750193	0.378528976800483	0.390758809508737	0.40865537830207	0.430970088442372	0.454671999410774	0.476093918969806	0.491439584470789	0.496737592395438	0.490650558775644	0.476961522332216	0.461745323958474	0.449232950236108	0.440815696507377	0.435482490904536	0.43143550894784	0.428085463160227	0.42536487291437	0.422683597576568	0.420428828067205	0.420159647200464	0.422227332064962	0.425467791056152	0.429352127998911	0.435169421945095	0.444508392745395	0.455803315151811	0.46413657399597	0.466515925506463	0.464996380262553	0.463670104073154	0.465114930029927	0.469547539605392	0.476217297151846	0.485626529109147	0.499294118363276	0.518653368064235	0.54556357059613	0.579841073836242	0.613734685665999	0.632415487446828	0.623471350159973	0.58723270949621	0.53734854815202	0.490538562692635	0.456532679549901	0.436133251914321	0.42504900346853
s0101	0.363095732776157	0.360626104816649	0.361792945225753	0.369904101825951	0.385278988601392	0.406022044412862	0.429657091015776	0.452113925439414	0.467389868357568	0.471113967579602	0.464348043105874	0.452466718411279	0.440679762149654	0.431683041605206	0.42602918709476	0.423129129544234	0.42178034853299	0.420215864710489	0.417493076409522	0.414949134797403	0.414819772038295	0.418105282772096	0.423749191625723	0.429285201700359	0.433671193540362	0.439253396371405	0.448879792198858	0.461166909752378	0.470713195264615	0.473983633538406	0.472917661374059	0.471928097209177	0.473976879617437	0.479681685929753	0.488093368346287	0.498625840840737	0.512708418327449	0.533114050873884	0.561484409108216	0.59571812231003	0.627975554473413	0.64557728172575	0.637317650806935	0.602230734273367	0.552361975482007	0.504976032761622	0.470881979742475	0.450426906463117	0.439097917376055
s0102	0.373714848654571	0.377730674042763	0.386370520593454	0.399735046023391	0.416660875159695	0.436298909534962	0.458630225838788	0.48076762381109	0.496536012044376	0.502360025036388	0.499941212142938	0.492867123299961	0.484058040526012	0.476146226929098	0.47160653498664	0.471207094541149	0.473093710468562	0.475140573474576	0.477264060225279	0.480139487851917	0.484022014732322	0.489155125331614	0.495363081316602	0.501946554053366	0.508685934440536	0.516651648800801	0.52734382895229	0.539753396174828	0.549740535970936	0.554461782709783	0.555513603515412	0.556611910311487	0.560109847377602	0.565896631664556	0.572985460183575	0.581724099815367	0.593540324540091	0.610094195376546	0.632910553357523	0.660674432618551	0.686061456957874	0.697617765217096	0.686794768940033	0.654691789935939	0.612108950251378	0.571926064166801	0.541469260672608	0.521090169591471	0.507359808798889
s0103	0.380243466599416	0.379090042859146	0.382518906500171	0.393537109499673	0.410962475776951	0.432434763111906	0.455711224038509	0.476583216705802	0.489366857518508	0.491126884227899	0.483369166934813	0.470171634834469	0.456127054392171	0.444691659059228	0.437175693991751	0.432919503284472	0.430398815039066	0.42864141128169	0.426763840509407	0.423264652357249	0.418770024263907	0.416682223466528	0.418739961665073	0.423146389045199	0.427894325932221	0.434011629404831	0.442935952799463	0.45202103089564	0.457247692201667	0.458515480664842	0.45895726616388	0.461679854527635	0.46809566116154	0.477011212809558	0.485977046415313	0.494831283989275	0.506438120905724	0.524344498466188	0.550538740182498	0.583001770268466	0.6132549863502	0.628150190535038	0.617535456056454	0.582344730932361	0.535266519218866	0.492034440375477	0.461738858440769	0.444800350523536	0.436887616775905
s0104	0.386196699445866	0.385900349340614	0.388404976026549	0.395767081742845	0.40974557499204	0.429712863538418	0.452703128169351	0.473664126368946	0.48676971855019	0.489013962937072	0.481575616101935	0.468192143997801	0.453523614836984	0.44137992188364	0.432816786961324	0.426593211016734	0.421367063466841	0.416158983710715	0.410038935063107	0.403335365795268	0.398088209044583	0.395812437462927	0.395974005896306	0.397189027624894	0.398700258024942	0.401227786259551	0.40644659182975	0.413858751556971	0.419532737634057	0.420270780092471	0.417263920643406	0.414389479127205	0.414829589881142	0.419632273596954	0.42810197805101	0.439092418109883	0.452398430287857	0.470025842709986	0.495280441219639	0.528233286260399	0.561261040782144	0.580094791050381	0.572275555998721	0.53769960371527	0.48971122871213	0.444886917195486	0.41312637410109	0.395248336423409	0.386740240961915
s0105	0.380706797099773	0.382443544881031	0.384318726030119	0.390439072085954	0.404105039016596	0.42381208557988	0.444862887985693	0.462825941199818	0.474267419430702	0.476604417966212	0.469827639348198	0.45758808028118	0.44502964360707	0.435579336981448	0.429733379027915	0.426249523080831	0.423731397182577	0.420732086622081	0.416165240970089	0.41099724688154	0.407504122111804	0.406714448883491	0.408217190999104	0.410567399495866	0.412247109372987	0.414826935808557	0.421598798818583	0.43126273665911	0.438140977586472	0.439194864344698	0.436819847180149	0.435298140513301	0.43699802830327	0.441767191621377	0.448851420662411	0.458456853355663	0.471636758888813	0.4901876718183	0.51603664530356	0.548299446800819	0.579784465866096	0.597784290887456	0.591044180533367	0.558583810816386	0.511845501499921	0.466687280557461	0.433173159427775	0.41259826517658	0.401562526212767
s0106	0.378231497830485	0.378242980297891	0.381775714882983	0.391278037010653	0.407165630990412	0.426911693425701	0.446858646320107	0.46363241281557	0.474437904367	0.477359528887362	0.471961273259818	0.460741743845456	0.448572032098696	0.439112685736301	0.432930844805518	0.429048307916318	0.426389760761728	0.423748792720042	0.420296897737731	0.416772678942537	0.415137177389084	0.416553742754037	0.420029126043747	0.423390180816272	0.425922551557433	0.429867305581248	0.437714400320991	0.447724758356279	0.454761574800751	0.456303388692907	0.454946745933967	0.454648829503066	0.457002021820105	0.461566574656056	0.468053537282642	0.477068671419471	0.489470333401919	0.506523823100033	0.529956553362518	0.559272657430473	0.587790432907527	0.603304558781721	0.595554100169235	0.564542072713929	0.521491309843412	0.481015637003066	0.451941461070348	0.434556370376054	0.424776218742263
s0107	0.379345273951811	0.378858623736364	0.382884864060762	0.392546559752381	0.406907961098866	0.42528222539315	0.446589236487783	0.466710598158433	0.479651392344323	0.481832667044527	0.474092644176111	0.460714157443921	0.447023121064087	0.436419447359944	0.429271111697951	0.424554379152765	0.421087104212611	0.417288994325792	0.412442886299583	0.40801716591161	0.405780391747537	0.405815898639117	0.407106015758139	0.408699870352468	0.410846388028917	0.415704926810717	0.424901873828379	0.435582006612005	0.441868880213195	0.441552335844092	0.438302658993105	0.436979646864294	0.439868496797145	0.44662506197865	0.455736759407913	0.466675380182598	0.480668996979569	0.49977495705926	0.526228382456002	0.560159725664236	0.594372782142241	0.613727659128195	0.604878859964084	0.568232753563857	0.518387500478365	0.472268181818398	0.438728416599792	0.418255527573054	0.407713558053818
s0108	0.385120452578576	0.384635547295793	0.389863574787993	0.401221396524492	0.417342153815201	0.437622419471541	0.461484382982716	0.484980677813026	0.50138654451936	0.505676753970606	0.497181221112379	0.479917295063941	0.46037638731844	0.443699365414144	0.432184208858927	0.425168081573181	0.419564646248287	0.412850551115448	0.405342770768482	0.398589152084771	0.393471144962196	0.390415330673347	0.389588399302383	0.390278370717636	0.391316452201492	0.393398781514679	0.398910925401659	0.406970452900296	0.412184944330061	0.411309075469368	0.407152196485357	0.404244880277932	0.404931924921381	0.409674212601526	0.417658132196969	0.427870989213865	0.440921443183491	0.459444796206911	0.486502877154215	0.521603028258416	0.556304099993493	0.575636759598555	0.567048635113348	0.530584873661484	0.480259596608244	0.433607129210608	0.4005242296641	0.381458463115665	0.372210965390911
s0109	0.367412700310523	0.367032891229645	0.367982012226664	0.370934028133753	0.376701494916422	0.384849101053847	0.39396700055859	0.402309331899583	0.40764021163809	0.408239865556546	0.404434585745363	0.398375699910357	0.393102635474745	0.391360908877254	0.39353037329392	0.397006766879335	0.398486833729257	0.396774424912443	0.393213821517923	0.389318562043585	0.385254328294479	0.381328239097741	0.378721812597601	0.378152285729465	0.379816061302538	0.384659050710087	0.393572345501278	0.404493935094004	0.412406389929569	0.414022270677722	0.411460140837948	0.410231155180561	0.413758133422871	0.421214071241122	0.430974440476344	0.443011511956146	0.457882696774262	0.477143747444977	0.503493533371615	0.537223265592936	0.571654117537716	0.592880730180107	0.587718721219368	0.555074868033888	0.507939010888617	0.463103462270213	0.430645733141502	0.412331332611621	0.405221223807141
s0110	0.369511575147584	0.368912523477767	0.372130117551672	0.379077598467515	0.388482660610363	0.397241067308813	0.403984189538602	0.409743840947143	0.414027098923308	0.41481171453825	0.41177979793005	0.406989798445004	0.403481352759101	0.403077686644162	0.404896536459654	0.406837192659272	0.407346881184576	0.405567374025108	0.402170470433126	0.398841558738367	0.395504982103362	0.391134986663256	0.387092626714115	0.386063471263688	0.389027531862959	0.395726137196732	0.405789256139727	0.416885296907922	0.424198835202045	0.424974795403955	0.422311399624752	0.421736187058884	0.42528230519935	0.432035224324605	0.442185239695901	0.455969315944641	0.472126226909077	0.491683557955509	0.518679294936491	0.554073845554209	0.589888013735464	0.610143984374089	0.601365004559428	0.564437656657642	0.514057976096932	0.467358392672211	0.434497611787376	0.417028633612157	0.410881681046694
s0111	0.362437769593881	0.363971100857352	0.369678473090646	0.376663648223868	0.383054239947155	0.388829989881246	0.395024430450801	0.400929434120193	0.403187324035061	0.401021385711538	0.398056018871908	0.396720005091154	0.396671773891625	0.397870621629379	0.400102601878408	0.402243355901125	0.403546893176305	0.403525480141236	0.402419825213716	0.400967752022224	0.398468757956165	0.394801274051428	0.392129844591124	0.392107265519499	0.395409295817861	0.403056927899354	0.414690855860201	0.427344049434342	0.437050145962466	0.441542524346394	0.442656960042692	0.445074521612996	0.45104017013559	0.458811217780389	0.467174068022927	0.477413670240089	0.491154768874946	0.510008876883008	0.535240647884815	0.565884762633112	0.59629999135653	0.614198786048225	0.606530751115465	0.572026915884565	0.524237426243318	0.480366916354024	0.449835289622521	0.433172067190885	0.4265599275203
s0112	0.350833165960251	0.349142811332782	0.350933971435816	0.356775965592307	0.364409524634002	0.371801395412171	0.378598637463507	0.385167673895909	0.390879252100202	0.393953592645987	0.39317716372766	0.389304876201994	0.385245722018117	0.383787982421922	0.384855052544048	0.386743757823457	0.38819425650138	0.388006007007174	0.38566052545002	0.382051019448091	0.377916759990431	0.373461135701726	0.370029667616116	0.369960809059746	0.374166573008984	0.381817343031978	0.392224566331425	0.403833940190663	0.41257855969491	0.41550488154769	0.414769659922199	0.415267868591952	0.419864252983738	0.428281492684355	0.439316630971171	0.452832215213581	0.469624401436772	0.490862568716317	0.51812228717522	0.551710374908244	0.585778459308623	0.606604162639306	0.601031425132262	0.568274759637593	0.521665453406868	0.478581275330893	0.448947351123783	0.433063605145502	0.427133887432755
s0113	0.351887059410113	0.349323035514572	0.349344393139877	0.35425842794274	0.362225081940507	0.369737510031088	0.376327470876317	0.383374084378662	0.389907298500567	0.393487034959299	0.393294154360929	0.390022380795012	0.385872215786269	0.38401912444474	0.385534422110102	0.388690589307116	0.390837696536279	0.390471678390968	0.388713606325146	0.386900574476079	0.384081237396819	0.379752866142088	0.376013695270381	0.37545900797371	0.379163856638962	0.387363910140491	0.399557016106018	0.412370286560026	0.420885532473729	0.423720025024781	0.424027148712851	0.425803942461232	0.430961831177019	0.439146243820904	0.449572208287737	0.462537385726452	0.478793883581305	0.499258751883134	0.525997595429647	0.560159695042606	0.595356643257048	0.616295182969899	0.609913031553487	0.577375443037074	0.532726838764296	0.491604262827014	0.462516843595612	0.446404352347965	0.439914145227156
s0114	0.356552278456492	0.355540306098882	0.357559302596086	0.362576063895172	0.370054076225716	0.378375346335692	0.386441993953722	0.393108613411452	0.396255092389747	0.395630471973394	0.392943536698544	0.389394512460335	0.38637934459924	0.385174041391812	0.385316513101418	0.386112778252062	0.386925721500824	0.385968444938545	0.382716827620617	0.378928336591099	0.37546362760987	0.371943855848759	0.369115676485912	0.36853339136273	0.371014977292266	0.376938155531206	0.386151830868985	0.396178058622097	0.402898010182157	0.4045310092075	0.403428422507122	0.403567089438818	0.407051979261219	0.413462440224961	0.421958342711978	0.432559659463201	0.446304788540034	0.465513016270033	0.492303851262278	0.525798174291094	0.559377662969631	0.580279266291282	0.576275239599758	0.546059875437831	0.501641469857412	0.459631440369615	0.430427837386679	0.415097986743396	0.409726761665201
s0115	0.258200821710783	0.256483324621952	0.258667711235073	0.26511542374042	0.273874597622084	0.283094373426568	0.292802726456669	0.303607029134497	0.315221840706332	0.325665803561484	0.331886222622489	0.334148935161323	0.337064801507217	0.343989308250259	0.35426919772012	0.365601596033422	0.375860444084657	0.383832642635653	0.389857058717999	0.395300823491207	0.401676009260971	0.410279784964673	0.421037251562045	0.432456275741047	0.444211299109283	0.457742019259901	0.473770473805286	0.490996138688932	0.506946482837057	0.520294492728827	0.532332272669422	0.545176327663224	0.559477502890143	0.574513009830182	0.589411955419125	0.604626545807944	0.621971852512809	0.642667844777718	0.666808370077615	0.694148840228313	0.721714798334981	0.741731059384618	0.746552904567899	0.735798824886834	0.7166677876099	0.698113551214804	0.685524532876296	0.679553447054941	0.678419891798859
s0116	0.35312612702054	0.34998957094216	0.347769942360616	0.349890938231538	0.356053613606965	0.364452490510889	0.373669867715236	0.380732343854998	0.3839285353456	0.384401949383164	0.382170196123556	0.377743244853468	0.375095319101328	0.37719598951186	0.382712444362303	0.388137807998832	0.39030664095756	0.388365901337659	0.384271878481642	0.380375518899886	0.377650885501017	0.376850138353152	0.378482633083907	0.381661632330539	0.385820412639827	0.392149677169444	0.401609932541189	0.412809251208116	0.422299724574748	0.42747867574003	0.429342426700838	0.431383813335201	0.436238501368362	0.44449050828201	0.455784711429268	0.469489971749813	0.485255239061539	0.504475434823841	0.530006714327027	0.562404234480549	0.595132563331784	0.61473482682185	0.609138733125644	0.577824066709505	0.533361298992701	0.492064723834028	0.463326914050084	0.447521848357489	0.440785706074047
s0117	0.34118055985099	0.34497519807407	0.348791229095523	0.353452308480725	0.360301668145876	0.366875726031913	0.372758173224107	0.379107172563767	0.38431685080405	0.385941751813243	0.383016686743249	0.377353190983261	0.373885695805612	0.375969276796173	0.381353986089615	0.385778720264846	0.387729981171442	0.387948833922477	0.387520702684136	0.387449612782189	0.388400886449963	0.39052862763646	0.393335430685329	0.396369624340245	0.400629141601398	0.408027509765856	0.419413156499706	0.432718400207081	0.443196597579641	0.44811484548779	0.450122516745922	0.453585861937026	0.459963565064556	0.468506085466077	0.478878127052154	0.491271086188985	0.505813153462771	0.523644231521339	0.547315645338739	0.577771621463752	0.609277821380153	0.629289794267289	0.626712928526748	0.600773851258282	0.561830237630681	0.524404547069883	0.498030698479706	0.483178724009548	0.475592991583054
s0118	0.361088712343208	0.358186513521214	0.356877924988343	0.358009878541586	0.360659469051853	0.365934373891014	0.375151511362827	0.385631595420603	0.392732745770075	0.39475773481514	0.392575448892942	0.387842057068443	0.383756388957913	0.383301818694448	0.386108182107885	0.389296637004702	0.390675181897982	0.389901786298456	0.387875470920158	0.38601306492982	0.3851253990701	0.384980127026126	0.384973923870245	0.384868299557395	0.385649774267291	0.389344964519443	0.397124861746682	0.407365662125501	0.41609497489941	0.420548989042128	0.42162853120567	0.422291674686133	0.424967459182997	0.430765810637971	0.439908983359565	0.452044111230626	0.46684132728534	0.485515390394649	0.510773082896259	0.543265941179789	0.576683504488715	0.597529325494973	0.593471946215336	0.563600270938685	0.51957000044336	0.477339943083171	0.447745638214236	0.432269105823325	0.426193837884922
s0119	0.348345416433644	0.347298225568577	0.347640522245899	0.348647040917604	0.352044149567533	0.360547157470006	0.372726424775583	0.384570794020768	0.392690965431838	0.393741670968251	0.38675884440957	0.377264694121729	0.373024168598194	0.376030342320942	0.38184746611364	0.385319443081893	0.385279603848552	0.383570552548519	0.381407545956293	0.378859662427309	0.376161013540337	0.37403032679815	0.373181907468846	0.374068882115728	0.37742833432774	0.384003828554988	0.393329638677617	0.403335301106842	0.41123469362948	0.415741365305039	0.418373019449326	0.421567431988112	0.426612045052419	0.433913913907236	0.443535197635642	0.455299559629985	0.469718397019949	0.488967830492601	0.516141289448304	0.551366542158713	0.586710080556104	0.60765792076327	0.602760801900692	0.572420327685443	0.528991402160244	0.488223356646402	0.459486753928705	0.443048033646301	0.435413077626863
s0120	0.33021570521888	0.325303178531782	0.330007696707826	0.337057304520397	0.338948422874456	0.341709639882871	0.352687256554081	0.367947024551847	0.37853406874318	0.382249023633707	0.382199824618869	0.380457714693345	0.379463427476309	0.382423054862591	0.389582190704015	0.397963279685023	0.404333872179673	0.407744607479012	0.410171485707462	0.413649609281101	0.418072157995363	0.42308446021367	0.429052070266853	0.435988514340495	0.444251435586981	0.455125204179072	0.46880208104854	0.482542000597634	0.492581017077808	0.498037246343578	0.501264804257923	0.5050411126173	0.510994079694554	0.519561869002195	0.530578268610648	0.544273358743762	0.560992607057338	0.580961424250388	0.605737019674237	0.636448742995243	0.667703042182981	0.68711328866838	0.68447946501344	0.660749349691425	0.626708696074177	0.594157779339097	0.569831675129745	0.555223415774258	0.548823355469764
s0121	0.371131072145508	0.365690217293363	0.364475000073122	0.370363829751849	0.380703171270746	0.393841521947748	0.41020924281926	0.426689677413647	0.437680939941491	0.440781600575818	0.436237486862105	0.425937337050997	0.414860368051291	0.407633068404058	0.404213129552089	0.401594883964035	0.397770539077102	0.393106764434432	0.388806700104281	0.385181167779953	0.382018181218527	0.379731166947104	0.378790868293509	0.378936116876095	0.380347565938159	0.384239303389487	0.391039916438998	0.398607161943469	0.403275245243257	0.40370791991832	0.402568532510753	0.403016006475319	0.40567457664972	0.409976105490581	0.415981485169662	0.424266849312063	0.43560167873915	0.45142391007496	0.474069050510815	0.504162318804354	0.535456239108454	0.554547327462027	0.549656842735423	0.52079079931247	0.480257897001107	0.44285810702694	0.416401480958263	0.400945183157504	0.393641014857013
s0122	0.32797068590363	0.326639913238778	0.328604851303193	0.333253883037272	0.340154681369845	0.35088749156468	0.365269610524885	0.379092232418168	0.38809347458178	0.391290170167117	0.389070359666145	0.382726353722903	0.376069828030987	0.372824807263659	0.37300812942264	0.374084848917667	0.374326531698861	0.373659718091581	0.372259159248806	0.370153453426655	0.368136801023431	0.367608396869051	0.369238240141456	0.372474880296431	0.376686736583856	0.382194808860121	0.389415616115121	0.39724036515741	0.40317257672782	0.405880467882408	0.406953157966926	0.409074164583963	0.413522972275251	0.420290862644454	0.428967879450567	0.438963303438397	0.450430496947926	0.46512598930075	0.485291881381554	0.510898628844506	0.53660753127253	0.552402660226185	0.550191391845047	0.530371886188264	0.501385335308318	0.473578451745282	0.453257282707747	0.441041229537761	0.434606145013667
s0123	0.377766609021269	0.378274969995402	0.379443628375167	0.380699873568149	0.384419885451915	0.394038761498768	0.408981146901747	0.425551185217607	0.439149191339691	0.445267584230692	0.442107246884056	0.432973168277543	0.423636798305929	0.417277714628583	0.413280899220377	0.409332155220457	0.403526087906014	0.395828650961827	0.388071940169638	0.381918312445866	0.377392830345761	0.3739557456284	0.37172090733243	0.371471528521174	0.374194820946501	0.380238194982689	0.38877396220625	0.397429654494196	0.402728589583998	0.403452359399921	0.402514904793623	0.403056977814639	0.405564670499438	0.409963074385057	0.416682933663154	0.425482458727993	0.436650591607403	0.452963560488722	0.477719226467029	0.510475890747552	0.543812606270576	0.564379440020057	0.560533521188235	0.531363236281301	0.488240892191457	0.447151389940119	0.418360013828477	0.402423214993052	0.395021053087034
s0124	0.36802550219122	0.367576762930534	0.370273302156105	0.376445089710603	0.385888939098337	0.399358449247946	0.41579055121938	0.43123605407052	0.44173792052326	0.444852477178715	0.439689303711323	0.42908295839935	0.419113825618552	0.413347750927699	0.410234914938672	0.407010338985782	0.402844780785856	0.398135013623117	0.393473355501465	0.38927532616521	0.385693293568979	0.383186056502115	0.38223779380164	0.382653559816363	0.384323812682471	0.388062306571139	0.394549320273269	0.40212312548585	0.407044219847204	0.407523857924519	0.405832260873742	0.405305436516179	0.407410065223662	0.412137906151695	0.419160830497339	0.428266782629072	0.439932854842107	0.455824632856026	0.478095022684111	0.506776870812936	0.535950299385885	0.553549791540228	0.548773090506559	0.521220135429709	0.481444335875861	0.44311243109398	0.415125921225786	0.39888063583644	0.39139224952695
s0125	0.35669448792477	0.357955151832299	0.362781224376158	0.369261723621662	0.377374514825539	0.389641303344762	0.406461460487435	0.423879425650223	0.436556232540737	0.440948052005289	0.436543089050391	0.426450817906725	0.415937053008569	0.40874452088933	0.404695150377171	0.401171019350022	0.396643585048632	0.391503910369635	0.38651977451344	0.382490345764398	0.380149602119518	0.379547015675941	0.379844099025582	0.380096515282913	0.380957034423148	0.384432145699165	0.391559691097883	0.400710055325062	0.407856670025443	0.410298592024198	0.40982592926978	0.409933354128468	0.412052293961682	0.416464809091279	0.424028005965093	0.43529320365167	0.450183703058404	0.469561088031338	0.495363236425401	0.527693144164952	0.560300394877251	0.580047435107025	0.575007500774595	0.544825348169019	0.501988771978308	0.462478110916055	0.435304113118078	0.420704790136504	0.415436393090756
s0126	0.383694171639628	0.383611105423134	0.386060415925589	0.390989446424067	0.40021009509876	0.414758771777822	0.432249216540993	0.448652845246561	0.460600972494339	0.464729137146454	0.458397554576056	0.444591019569061	0.431101313284038	0.422350083160861	0.417230451779167	0.413440713432589	0.409078501759795	0.402860727255183	0.395618931645458	0.389138029557641	0.383886879625189	0.380243251592485	0.37904372181724	0.379620012000846	0.381033353121282	0.384484694334438	0.391034532384622	0.398348108868071	0.402410771087777	0.402018431864416	0.399695975889805	0.398439715530385	0.399611501231618	0.403683346892285	0.411096851722477	0.421935587148532	0.435985408933788	0.454389023139815	0.480050808391517	0.513846100808605	0.548728192895859	0.569431962747322	0.562644294211071	0.528653161283942	0.481183847426826	0.436943292863097	0.40570704406123	0.387848870647821	0.379408311176734
s0127	0.365695897908994	0.370403479005444	0.3780598636407	0.388874701013289	0.403559426348468	0.421834086619621	0.443292866105028	0.465908350949767	0.484433438817858	0.494047679956918	0.493529200054666	0.485231247335565	0.474396131108545	0.466631967434166	0.463928923590721	0.464570071429863	0.466725316141635	0.469412892116259	0.471365007110536	0.472412350187962	0.47437250306497	0.478638023040073	0.485089834490828	0.493240896351586	0.502751050053638	0.513940806413579	0.527355820461463	0.541322886700297	0.551956031006831	0.557277269904365	0.559380680570633	0.561468901482066	0.564934874111102	0.570229563762529	0.578270761940781	0.589550577148507	0.603619635658604	0.621431676678398	0.64610390572122	0.678227822572054	0.710383309122804	0.728545309636007	0.721066933021734	0.687809419317437	0.640960430146064	0.596314892218949	0.563153093784197	0.542021952157613	0.529681929872067
s0128	0.388912621527649	0.389044133937817	0.393323873108246	0.403110674162274	0.417854462986492	0.436242800934061	0.45643608191634	0.475656199154907	0.490049194864731	0.495448088303807	0.48996152404248	0.476590590056086	0.461228700461571	0.448391654370337	0.439944057841605	0.435471004067009	0.432611072380618	0.4286450524658	0.42288777766478	0.417146363075728	0.413352131186527	0.411687363481221	0.411651462462818	0.413204311551733	0.416535832773261	0.422531416831836	0.4320081231726	0.442320530267677	0.448032101452874	0.447370425536548	0.444376033050667	0.443514035367243	0.445849517955314	0.450805477905411	0.458430733939986	0.468929995746356	0.482057883828608	0.498906038648451	0.52253084117835	0.553702909530541	0.585460424744954	0.603770418886578	0.596285657682473	0.56269712534798	0.516007647489766	0.472557396265402	0.441485415943493	0.422972956310735	0.41321067675447
s0129	0.379488678346832	0.380656043800372	0.384205116994888	0.391857020160919	0.40528611448392	0.425051768887906	0.449894324128204	0.474511423697074	0.491456438350197	0.496765428920913	0.491004650837721	0.477473999475102	0.461509625601827	0.448637243619864	0.441360450632711	0.438159277526184	0.43611387999158	0.433222099229986	0.428620182819174	0.42332955054136	0.419859275110924	0.419436111718185	0.421593844009546	0.425605189926039	0.430824699237595	0.437964234951677	0.448729029949455	0.461195465175839	0.469243386521035	0.46976387313736	0.466831854488141	0.466309257561359	0.469738424212596	0.475745698353435	0.48387761206175	0.494477365206153	0.507772833899669	0.525517540536621	0.550730360719467	0.583212106505082	0.615612492526518	0.63454536340338	0.627687302564396	0.593761350521918	0.545524034590235	0.500208832241681	0.467524522258306	0.447480023503236	0.436355078290449
s0130	0.385687725995439	0.386952662632472	0.39307896984865	0.403268389229665	0.416693456992719	0.434362343107716	0.455487136112363	0.475819397000457	0.490513714739855	0.495523131631758	0.489016415844967	0.474191197877253	0.457628252914086	0.444677442445747	0.437352003950762	0.434438436500917	0.432795262523278	0.429791318717305	0.42498131255146	0.419459860586907	0.41457380461388	0.411569749309747	0.411286187625938	0.413415504841424	0.41687490948306	0.421941413983649	0.430482505114578	0.44168780699497	0.44995667855497	0.451039852382483	0.447809427946442	0.446093565558303	0.448144440944891	0.453216505047148	0.460770075791669	0.470819479727402	0.4838025050031	0.50143348075975	0.526150844103734	0.558030321079483	0.590181475130651	0.608431499698368	0.600329275558258	0.565895870209168	0.518190290367277	0.473803296956088	0.442322989709346	0.4233839441694	0.412716458912165
s0131	0.383847606752616	0.38421232916407	0.386829620176871	0.394261748085202	0.407400087409854	0.425072580994284	0.444881401157703	0.463004097432315	0.475046785433542	0.478194129893402	0.472123182147888	0.459318752946156	0.44462890195434	0.432735409966293	0.425357104748573	0.421007614726929	0.417175947889234	0.412278096047035	0.406163990429165	0.400101695440536	0.395585033174382	0.392683718206469	0.39113029779457	0.391588982224577	0.394247635984523	0.399063965193743	0.406648773146906	0.415266896640504	0.420304333714136	0.41971996246881	0.416471081893113	0.414643417335958	0.416031694374114	0.420502681016699	0.427689352164969	0.43756605575169	0.45039167990381	0.467359129304823	0.49050490235409	0.520007254459083	0.549889880633994	0.567406279812372	0.560665632588455	0.529051760152941	0.484731930981418	0.443340007733898	0.413934066793527	0.3968193566194	0.388157021675752
s0132	0.385261770829136	0.387122667036154	0.393715198893908	0.403188762352765	0.414852776801171	0.43141198282322	0.453793163837567	0.477563504056627	0.495124457433472	0.500329796265176	0.492325534667497	0.476140276572944	0.459184071124561	0.446328695375139	0.438253632036643	0.433616637859637	0.430691897393943	0.427751251741508	0.423808042390419	0.41924522220162	0.41567337594539	0.414349110590169	0.415049781848719	0.417096643521266	0.420264825045088	0.425420732578176	0.434101701405735	0.444805380571582	0.452025069298453	0.452459971034713	0.449290563022422	0.447782622858164	0.449742329515388	0.454315981671379	0.461254621467022	0.471100271657377	0.484274853293803	0.502289270917233	0.528186658985216	0.562494209575533	0.597351797641427	0.617215350153008	0.609092206217661	0.57332119492059	0.523884414325944	0.477882388587934	0.444684121885725	0.424465021292919	0.413980549745842
s0133	0.358655491157918	0.362856891386901	0.371432639236717	0.384418674362247	0.400891006869333	0.419646741041357	0.440003829182118	0.459830769424375	0.474076135002085	0.478624424164628	0.473936725394179	0.464296773613351	0.455569866782657	0.451597838183045	0.451829372501425	0.453853289874284	0.456627424241943	0.460278798195949	0.464035892596605	0.466769268957451	0.469598814310661	0.47487153416168	0.482971920708127	0.492259087819924	0.501361470162394	0.5111306915147	0.523756485721103	0.538946685713297	0.552347825916454	0.55994483753426	0.562942311708436	0.565672613525162	0.570448134959587	0.577336239783334	0.586438905298326	0.597986893968681	0.611962177214604	0.628980899376352	0.650856376352782	0.678305403661491	0.705826813651974	0.721209164343364	0.713928733905009	0.683591310821134	0.640177375861512	0.597588390892272	0.565419454807052	0.544972687656901	0.532471387343
s0135	0.372191258661641	0.374105013086572	0.377277791104121	0.383871758708975	0.394042739390467	0.406258452513396	0.419513694557703	0.43272924829441	0.443647396882698	0.450237351844279	0.452271391497791	0.451480743212489	0.450616313497879	0.451707842867868	0.45508794738287	0.460136721830201	0.466334659902844	0.473302427875762	0.480379416424285	0.487152090967015	0.494204020755263	0.502330248376712	0.511487493881688	0.521436605921192	0.532466137081192	0.544929457034542	0.558805116790565	0.573089381938155	0.585188383920536	0.592994705536568	0.597679334354328	0.602141684210079	0.607416918652411	0.612896709047165	0.618623933787574	0.625233120617406	0.633094964901072	0.642994196081422	0.656315625637224	0.673131533728834	0.68949226991357	0.69773712639366	0.691803041560766	0.672170081043618	0.645046973500011	0.617977054716645	0.595899478778612	0.579700813761203	0.567832706977298
s0136	0.373174485378089	0.37346998544033	0.37915005008485	0.392337995037275	0.411119414582453	0.431923331465786	0.453169881119053	0.47290345303975	0.486622798008363	0.490093628623858	0.482515911344128	0.467206544621085	0.45059460537076	0.438526653040732	0.432406153982987	0.43020842317175	0.429601930310369	0.42868807354517	0.426276573487249	0.422854220364908	0.420102604151766	0.419760984137751	0.422642972320212	0.427575101558925	0.432816339193369	0.439020293989666	0.448316088592844	0.459894579204013	0.468864809722439	0.471585337491357	0.47025432490709	0.469682300498099	0.472110300502737	0.477452159973274	0.485522161804861	0.496224891705097	0.509879851942831	0.528238124278622	0.553790425098995	0.586419155593125	0.618710461813255	0.636615249870943	0.628423727710245	0.593803266642711	0.54486732655245	0.498187481911257	0.464181120103093	0.443802418823931	0.432939418471813
s0137	0.381168954313979	0.382023681653076	0.386319591424404	0.395437444641622	0.410546952436585	0.429777982385853	0.450868070086398	0.471382107657993	0.485959170233563	0.489775297353214	0.48272577797593	0.468420669083368	0.452451269502931	0.439987535789403	0.432472923423048	0.428039572453382	0.424686111114658	0.421143226268945	0.416258290623619	0.410310592716425	0.405748004956522	0.404506642067165	0.405987812184334	0.408399904077728	0.411073521352478	0.415634062376644	0.423974174784423	0.434290594877813	0.441490662416132	0.442791742325466	0.440950183130877	0.440763368640475	0.444167606979471	0.450370707629325	0.458645398660568	0.469009166833168	0.48198084512116	0.499038491837666	0.522566769186694	0.553421738681941	0.585421371345738	0.604214001229355	0.596902860813247	0.563218944096867	0.516028622259394	0.471709704582187	0.439909418961367	0.421222202417979	0.411728329209085
s0138	0.362068079511452	0.36688761906034	0.375437424161757	0.389343406920955	0.408766985316267	0.431608054946752	0.455652041492659	0.477864928954037	0.493383172431755	0.498210236233005	0.491920772064845	0.478525263004422	0.46536170389476	0.458189275706866	0.456795989461874	0.457576774814118	0.458879514344035	0.461226925230899	0.463994904262065	0.465746589275268	0.467297273401667	0.470914955262249	0.477235094957308	0.485135481813449	0.493901288918842	0.504897182419394	0.519410883200728	0.534679138481807	0.545817829563727	0.551383355238495	0.55389966646278	0.556182633135107	0.559722504175547	0.565947206409964	0.575782035220133	0.588261767786217	0.60268045621764	0.620902056739112	0.645659205464308	0.676744643886572	0.706845944238876	0.72203246655579	0.710842408072957	0.674039477248383	0.624758243152621	0.579208907748604	0.546406343191163	0.525978062337141	0.513574921596884
s0139	0.370486741607599	0.374950090442559	0.381630418860667	0.392704956063061	0.409243264465624	0.430038851220928	0.453359620167257	0.475024879636404	0.489051349754513	0.491945568720758	0.4831722044457	0.465509965575794	0.447127738742419	0.435928677814472	0.431848319262545	0.430454623938874	0.429600505214927	0.428382538219819	0.425249856411116	0.420166870765166	0.415684017107901	0.41484821061801	0.418362209784761	0.423582822810527	0.428100660321179	0.433882306905307	0.444213386128639	0.457150200969782	0.46617636377942	0.468209307991267	0.467338549188402	0.46881644104101	0.473374471028251	0.479679505921794	0.487797630713578	0.498508852030661	0.512647495494732	0.531759958232286	0.55803700242016	0.591897568241583	0.626385581458864	0.6460964412811	0.637406203802963	0.600232610983217	0.548369818716484	0.49921873919524	0.463194483561292	0.441588713020659	0.431010221851577
s0140	0.374832380023311	0.37656630783709	0.381511708822155	0.392738482737473	0.410498316640577	0.431708209788558	0.453986337016445	0.474664074684959	0.488782290967188	0.492424571485647	0.485222002670262	0.470543896350454	0.455439400697258	0.445845425437152	0.441828099346211	0.441115688414686	0.442519629269264	0.443880793976436	0.442780920259651	0.439829593782339	0.437785955845137	0.438629853654903	0.442454358785041	0.44768743114484	0.453166007490443	0.46042561281893	0.471528267919461	0.484628820076308	0.49447016805998	0.497993700012849	0.49762058304273	0.498143925197916	0.502039266568672	0.509068449982667	0.518182129516459	0.52873089017598	0.541986092773219	0.56073497164134	0.586671706252576	0.618813371892239	0.650239490767274	0.667238148084274	0.658099072238899	0.622722192769002	0.572978346314232	0.525244601106173	0.490361046579305	0.469188624030889	0.457231687931903
s0141	0.376905554209315	0.380607300167789	0.387141748343059	0.398778931127744	0.414355494616827	0.430555353253692	0.446898519683098	0.463300013558229	0.475331645859978	0.477841804709411	0.470373284367889	0.456921423139094	0.443378284610457	0.434057444963031	0.429187589014398	0.426881563037709	0.425603230487954	0.423835417647749	0.42049455543914	0.416263092591378	0.41286605639144	0.41173183781057	0.413353601484403	0.416602051205259	0.420003347496256	0.424378693882433	0.431635501700794	0.44065799620675	0.447254114100889	0.449116880714465	0.448503233107962	0.448945534688838	0.451655800239584	0.456128687612958	0.462127776075526	0.470225146438414	0.481425418824781	0.496967683722603	0.518558677566967	0.546528225719371	0.574737354481522	0.590339215238241	0.582943669905879	0.55312756868436	0.511884942783442	0.47320108245193	0.445492434682848	0.428840914958046	0.419298042989571
s0142	0.369641360000291	0.372474328458533	0.37886113378326	0.390070270535631	0.404848787613309	0.420890365666047	0.437561113081503	0.453772442888612	0.466007583205746	0.471209361191269	0.468652349849238	0.459465652060427	0.447800990756112	0.439363254233986	0.436301874313473	0.436838252503362	0.438788797698385	0.440534871306354	0.440938304690085	0.440399655961754	0.440807508340188	0.443787613782372	0.449389553954424	0.456272701749177	0.463374819914952	0.471664612523755	0.482757297698741	0.495276333407929	0.504753512525841	0.508574158905681	0.509337829010346	0.511522280035924	0.516463613778786	0.522947775620697	0.530643388705841	0.540290833231054	0.552581800681356	0.56859325448704	0.59001631388713	0.617070948336864	0.643933143380425	0.658495422414375	0.650916278758825	0.621442213206224	0.579945168556903	0.539689799383793	0.509435124727662	0.490199354652539	0.47879915246796
s0143	0.367406740315413	0.370186833078806	0.377402431782401	0.389807270142408	0.40730525821284	0.428655158985032	0.451935149789877	0.473878694949934	0.489124113225472	0.492965039708846	0.484748200513685	0.468368753359033	0.450897336561568	0.438455516163736	0.431779665093188	0.428057406851203	0.425558243683372	0.423673550516586	0.421128841225921	0.417065576130846	0.412712713816379	0.410693585805943	0.412269948562808	0.415675632780694	0.419276491894237	0.425075120175682	0.435332030041966	0.447697625193949	0.4569583729542	0.460584324317247	0.460911158452138	0.461764209933775	0.464865569240028	0.470693833650068	0.479839056230638	0.49193084182662	0.506557518879995	0.525982449731952	0.553725647072666	0.589302338787087	0.623904335241612	0.642276799400655	0.632266276795742	0.594304839692653	0.542163155825301	0.493857638828225	0.459948350521316	0.440425957402655	0.430281527606643
s0144	0.379899360191727	0.38070992241306	0.3860511546166	0.396386190808389	0.410302210754276	0.425802608383106	0.442297170776508	0.458376727100556	0.469552913999248	0.471690591643744	0.46483405518335	0.452677989911905	0.440560493217041	0.432452038670425	0.428516021887855	0.426686409544481	0.425101608602619	0.422638194788573	0.419035080849716	0.415055715403423	0.412287572773215	0.412016423830709	0.414031667155561	0.41723427183348	0.421231151657909	0.426877344849469	0.435220465671493	0.445220627133191	0.452894117352766	0.455080614833879	0.453682314038591	0.453431157319382	0.45671105996818	0.462865041294861	0.470590989388737	0.479452763985521	0.49041844606345	0.505652218606093	0.527499523066554	0.555970790524023	0.584511579972947	0.600413911530721	0.593562933186438	0.564585706458329	0.524124887099332	0.485488714842224	0.456818839067884	0.43861963052742	0.427836940153748
s0145	0.38728046250795	0.385060226154389	0.386523401560444	0.393620670128828	0.405641368065058	0.423134619995409	0.445673453901964	0.466983544280858	0.479547388566621	0.480958975790857	0.47306065493354	0.459365990127384	0.444172303156478	0.431336201133974	0.422718699012845	0.417827619860146	0.414925574450627	0.41205881884395	0.407805734703907	0.402373179002316	0.397469388707529	0.394407223303723	0.39307160503212	0.392763732585752	0.393514328256629	0.396918353887232	0.404641694264184	0.414482539899422	0.420710223867183	0.420648495328284	0.417430814853095	0.415459347681529	0.416709876394944	0.42104041942301	0.427972775083595	0.43824755413721	0.453289960802725	0.473878538664286	0.500884114480967	0.53478200184562	0.569707945165901	0.590631242370064	0.583321792994682	0.54767601348865	0.498023149125257	0.451611547497481	0.418352685203327	0.398876979798209	0.389189661079102
s0146	0.394911218280055	0.394040200205245	0.395616724028811	0.401349889084737	0.411096631013728	0.425190399930947	0.441862757868914	0.455485561677871	0.462149358764	0.462470892908683	0.457471727983628	0.447319188497788	0.433971618613414	0.421414227473055	0.412655668567065	0.407160300358561	0.402603605577565	0.397918179953305	0.392835144861976	0.387484080533181	0.383141564504806	0.380739919970132	0.379680302060519	0.379277573119179	0.380092622164328	0.383432887900976	0.389645770030342	0.396618590345078	0.400991007813207	0.401563160567769	0.400199187224751	0.399250573313521	0.399918407813259	0.403072050366039	0.409454721940448	0.418754129528581	0.430303598575921	0.444749238928729	0.463976106529704	0.488625684870986	0.513851571811356	0.52872798327618	0.523825140140483	0.499684678454871	0.466322979300229	0.4354420528071	0.413675709957029	0.401417219059775	0.396030460969626
s0147	0.408996667138911	0.408101262042144	0.408914609325374	0.412787315796466	0.421912727906991	0.437842826980639	0.458054190230121	0.476615957013921	0.488477438489889	0.491694147722461	0.486460916143824	0.474529019146993	0.459547464598833	0.445834910037676	0.4363004390349	0.431045914062468	0.427556694675937	0.423108825279555	0.417031639800511	0.410208152785677	0.403770428873181	0.398551694825423	0.394623209905217	0.391784155441225	0.390840775916475	0.393108914036695	0.398517135845086	0.40486386839172	0.408639589012608	0.407822373694966	0.404531085729544	0.402857979255811	0.404745460762836	0.409791543519977	0.417132826350004	0.426454177193177	0.438753241610187	0.456187744361831	0.480768286114699	0.512137347696847	0.543483960192474	0.561150532316663	0.553484975563103	0.521209697185407	0.477323533348905	0.437210321848491	0.409462068494772	0.393953501822382	0.386310157506821
s0148	0.402824867529725	0.402137973988713	0.406078585963594	0.415001816749581	0.428046326649809	0.44497406534576	0.46451606015039	0.482198718515304	0.492744570920326	0.49381322620168	0.485989481560642	0.471814087874879	0.455493730766033	0.440879681970859	0.429633651278537	0.421705724104564	0.41603196331509	0.410716483069264	0.404266989255311	0.396913850455761	0.390078087631955	0.384873168415447	0.381427962277159	0.37925392750764	0.378322007105541	0.379666847411401	0.38417403568873	0.390240343538419	0.393838203382771	0.392533156191006	0.388287367826011	0.384831540168375	0.384106747705871	0.386364266702457	0.391798378280942	0.400866396224041	0.413887747153472	0.431419908009473	0.455034227986797	0.485503556523606	0.517011249730451	0.535314951598739	0.527522955699797	0.494022187735486	0.448034986071089	0.405540897910175	0.376347696572222	0.360706842014877	0.353215702519624
s0149	0.381771277528331	0.384572532521087	0.38925882404095	0.39827066130981	0.41415283369781	0.437420102674249	0.464788797110551	0.489735793838975	0.505597160730532	0.509149749132069	0.501273454837308	0.485485989720542	0.466918306209198	0.450862801267014	0.44055269780925	0.435538345373631	0.432426614563866	0.428440264587891	0.423508903782208	0.418486075926672	0.414082285659729	0.41145471450855	0.411277081956038	0.412823989861748	0.415186934603677	0.419117333090821	0.426235142051056	0.435054318103234	0.440726141964543	0.440942889852614	0.438460987544667	0.437074945597608	0.438645221317218	0.443708134581029	0.452392882032895	0.464318769355773	0.478969958441663	0.497490019028475	0.52338523011289	0.558540042663121	0.595570304529189	0.61740373022996	0.609612207660043	0.572091456671183	0.518468006223258	0.466941792663123	0.430069678769144	0.409715300494691	0.400459089338293
s0150	0.344870279788065	0.351473192013894	0.362831647687463	0.376061181722434	0.391215519985119	0.409568853472632	0.429079836407245	0.446300237819532	0.459086319231182	0.463322294585465	0.454233623346169	0.434455033590851	0.414948051249049	0.404989017598095	0.403942945069448	0.403632804238845	0.397582085525103	0.387407966488253	0.378620628891366	0.372834852524076	0.36952149425383	0.370385526925871	0.375120668308708	0.379171523540536	0.380455352367913	0.383142035601634	0.391840588573314	0.404288464599049	0.413341783454229	0.4157729880931	0.41463056690646	0.414141920845444	0.416871346775913	0.424124891787364	0.435706966323332	0.449839136177475	0.465331369458614	0.4845935044606	0.512737614013641	0.550989854659587	0.58933982484176	0.60906723522001	0.597473651879793	0.557622740308031	0.502572758073192	0.447633627238938	0.406662300057234	0.385484541763843	0.379273324365126
s0153	0.209182948759059	0.213937535915008	0.222927835453631	0.233435040599032	0.244730250662699	0.265373369921482	0.297677658299077	0.328027533278342	0.343684817194527	0.345205201444426	0.337696980722705	0.323323320116969	0.305204298323734	0.289209346692798	0.279185431414668	0.273788260487447	0.268332434337518	0.260536158525954	0.253161337103987	0.248290681941072	0.245019373943357	0.244915443101557	0.250568106114508	0.259315149341233	0.266695482844763	0.27395763518877	0.285502275620288	0.300468204260127	0.313155620037722	0.320861921150375	0.326377096955625	0.333649792394508	0.344097818350383	0.357493634133671	0.37436949358024	0.395240774487923	0.419329638143325	0.447457542474501	0.483874738787104	0.530696373751232	0.579077390241145	0.610785975553212	0.613223931177648	0.589222082010274	0.551902728201641	0.516938216297827	0.496536060799929	0.493322262701767	0.502343419015662
s0154	0.336926882529606	0.340914027429062	0.34635276927015	0.354334797502376	0.368832553138328	0.394542982609894	0.428008915441788	0.457775985166967	0.476215040181931	0.483468186456081	0.481059411884819	0.471183259037525	0.459229997031995	0.45105442538245	0.44934432363564	0.4526671746464	0.457080838793139	0.46006723690928	0.462179453317841	0.464499230889844	0.467635304425396	0.47304188888011	0.481442713252601	0.491053499859454	0.500135297197686	0.509895229586511	0.522727043961452	0.537449153948473	0.548668037856645	0.552981420251432	0.553358438747764	0.555106789074541	0.560478615822112	0.569016229489801	0.580001294055089	0.593111154263179	0.608752276833986	0.628933220106708	0.656723930479057	0.6922147665311	0.726889547505103	0.745220153514424	0.735884398467279	0.700292010512555	0.650679085839398	0.602816155462402	0.56792782827936	0.548013996095897	0.538796077322407
s0157	0.338087314984711	0.336698819479003	0.340861596029838	0.349314591384809	0.359105781041756	0.371737505603205	0.38840333419254	0.403410927663779	0.411133007038126	0.412554216558059	0.40982917464177	0.40320445493913	0.39538388373226	0.391266855204432	0.393190532729644	0.398306993230598	0.400894397430015	0.398384351466722	0.393389396251524	0.388855264300535	0.385220770066779	0.382421291759149	0.381340002451723	0.382282476056963	0.385065522948359	0.391548553936525	0.404002847049778	0.419208839444879	0.429388785404156	0.431078044070529	0.428583944055108	0.427948829121077	0.431698673797458	0.439761481260321	0.451916903063928	0.467513667078906	0.485653386002622	0.508224326106283	0.539818115780313	0.582036168620627	0.625902141354694	0.651757883990333	0.642859441760766	0.599502512223307	0.537806054793149	0.478228719965805	0.4344879914333	0.409702373459718	0.399725344093706
s0158	0.354014609913921	0.354540828400241	0.355552532767612	0.358181484276598	0.364179411988472	0.375411822286328	0.390608637984939	0.404429134420765	0.41210916230162	0.412958471178505	0.409186844032334	0.4034854498852	0.398014135661244	0.394682536330998	0.395117888444002	0.398389156510906	0.400340707692239	0.398161011118987	0.393635638675501	0.389318138719624	0.385508372978037	0.382400032822476	0.381011470270723	0.381285101401452	0.382947177651167	0.38786702933524	0.398138719473371	0.41129738630814	0.420757400507525	0.422592974145304	0.419823255119337	0.418378998798405	0.421082021815878	0.4280329937899	0.43935199028369	0.454218276827658	0.471501135051858	0.493153203828298	0.523089044672401	0.561768388308339	0.600475388842874	0.62226274650956	0.613627890608362	0.575058014649796	0.519534387165434	0.464671267146866	0.423965745006158	0.401074951866124	0.391690583879968
s0159	0.349956663407411	0.351125857207103	0.355126992626437	0.360547680893593	0.3665663379181	0.375657579677457	0.388839324983325	0.402348517774005	0.411692344304009	0.415106766851121	0.412815936831479	0.407495632418976	0.404008451959579	0.405416423832265	0.410625485589483	0.416181017693256	0.41918066376872	0.419570069054546	0.419196799641177	0.41827078546375	0.41606521751252	0.414432228408524	0.416042142583398	0.420690222899656	0.42716534715971	0.436895534717252	0.451664942123584	0.468336571614562	0.480017910663442	0.483575693013941	0.482957253808174	0.48389272782761	0.488646227036475	0.497161831005809	0.509329969095755	0.524652889471288	0.542836846789979	0.565814579461511	0.597374429079856	0.638715879713196	0.681074767557255	0.705229495458286	0.695277994778243	0.652392324307266	0.592524445291975	0.5342650430189	0.489774762372185	0.462287698603685	0.44898014404264
s0160	0.194860877235005	0.194434300821576	0.197717558082239	0.204648243920328	0.215119272667014	0.230389393278964	0.248464504435125	0.262201715078773	0.26738929661999	0.267850945957901	0.268131834299503	0.267999265717299	0.267017358458703	0.267696656022926	0.271621103156349	0.27669548258741	0.279707932001288	0.280566290024951	0.282246276610402	0.285175065106696	0.286501007233305	0.287076695698934	0.291124352258176	0.2984551922621	0.30578433204757	0.314315593008361	0.327399033361225	0.342707293798492	0.353890224930223	0.358547384556943	0.360533395180411	0.364952458279367	0.373336945157388	0.384770688682835	0.398969511800633	0.415493193942307	0.433013872814352	0.452764941456448	0.479143959020025	0.513529222686868	0.548330789504624	0.568848474284511	0.563453542685074	0.532417155313709	0.486788522258683	0.441593701476859	0.408650673534781	0.391253553618762	0.385533995029254
s0161	0.295363904234831	0.30060473377339	0.307455422269011	0.315692110634136	0.326055814799717	0.340264701095893	0.357247758682079	0.371539433431217	0.378807096411214	0.380175697044298	0.37954990278595	0.379442726988706	0.380554661778655	0.383586113289727	0.38960398623692	0.398118662765715	0.405955075892496	0.410452929194635	0.412500844143771	0.414149798222876	0.416323239727928	0.420283598045138	0.427360827903463	0.436708014028312	0.44638229257844	0.456820869187542	0.470442617292241	0.486885832374324	0.501461276018898	0.510397934083395	0.515495729942992	0.521342538755325	0.530161881270122	0.541734004525413	0.555578147859041	0.571361328133854	0.58936538465052	0.611363776697327	0.639674637896792	0.673689982187722	0.705476280483725	0.72140919311121	0.711998130963274	0.67934319454364	0.635266413868314	0.593863301147327	0.563900606490367	0.546449792196849	0.538386505158849
s0163	0.369730047855256	0.370348104405542	0.374539152373037	0.382915076961668	0.395500846060978	0.412907640862269	0.434126398435398	0.454350742739499	0.467169738358611	0.469037732136247	0.461527750230932	0.44975590149299	0.438354605355797	0.428901439501351	0.421368358031429	0.416152129362585	0.413008019060114	0.410081314054255	0.406257742458655	0.402634074078404	0.40079600729925	0.400761142436773	0.400931305346649	0.400608835891621	0.401908326033751	0.407383065833701	0.416823652467022	0.427456079729467	0.435607382786445	0.438947721909432	0.43858591698005	0.437930829864851	0.440003067654859	0.446087469759892	0.455481529816267	0.467069011251239	0.481312237517259	0.500128316849371	0.525554923737447	0.557542286126264	0.589721316419977	0.608593276580378	0.602374190478472	0.571289063823125	0.526991041002116	0.484154266431524	0.452951542421069	0.435444954689025	0.427621369324677
s0164	0.382224832844469	0.382269542027534	0.387430041557265	0.399752619787071	0.416992730257952	0.436375630773476	0.456919013306445	0.476167066299262	0.488421108718332	0.489115437079168	0.479205557120339	0.464077255974984	0.449085680698611	0.436870130652937	0.428008224200632	0.422312988410266	0.418770915067262	0.415578927917189	0.411841204026734	0.40822682560575	0.405230369560735	0.402583501833322	0.400452803211194	0.399451863549655	0.40069351719173	0.405922464509339	0.415205296327947	0.425438921670612	0.432451684632183	0.434282558009609	0.432718686046741	0.431400056030111	0.432997416446484	0.438060919536127	0.445629811124698	0.45543739599346	0.468620447990915	0.486904955674477	0.512962580302348	0.547470328600065	0.582323122102992	0.601530698819524	0.592916335086899	0.557999255986712	0.51011299851228	0.46486336117599	0.432184491938121	0.413702908014003	0.405016395730823
s0165	0.382116682633373	0.384063909167046	0.39143792502179	0.402337998493675	0.416721836376274	0.436784822081958	0.461328264022425	0.484223804290581	0.498088951335171	0.499266382056555	0.490324550229122	0.476544797412697	0.4615161946895	0.447166607385746	0.435527284221137	0.428519019061626	0.425486696465593	0.423071892436499	0.419676321399907	0.41714588300206	0.416734010518851	0.416846213920008	0.415862563992338	0.414440096542067	0.414625739501107	0.418385200674714	0.426380215114274	0.436420008282474	0.443876207771256	0.446233181129211	0.445723182769182	0.445650617960914	0.447493444491758	0.451671838137942	0.458316361100283	0.468050024842661	0.481977445680112	0.501330932877841	0.528346920465779	0.563611119649362	0.599125211836342	0.618693225995914	0.609562133729091	0.572898997089455	0.52283586959725	0.476302369341103	0.442952688833413	0.423252301862631	0.413563134160245
s0166	0.37451288067353	0.376916487091246	0.384029564275415	0.39438555465415	0.407034662658248	0.423975675910277	0.445542198215773	0.466956774011573	0.481459166491084	0.484890354901212	0.478033611046149	0.465556373549045	0.452623301615466	0.442600220957023	0.436751922635492	0.434587933152044	0.433984374672266	0.432549764953592	0.430452924640555	0.429725892275612	0.430769581000784	0.432607027468823	0.434900590390667	0.437332259619377	0.44013863168962	0.44579473783641	0.456066483632491	0.468118550757294	0.476922441894149	0.480639702377428	0.481624938766818	0.482991284138271	0.486039831016561	0.490869147832855	0.497902524360096	0.507977532069817	0.521566825700216	0.539524180490046	0.56378164894527	0.594556645067711	0.625449183247588	0.643184053537686	0.6360729026274	0.603829428073755	0.558145284951662	0.514421786144782	0.48254367826702	0.46349926550824	0.453188492319212
s0167	0.369825823574999	0.37342815781184	0.382407282102285	0.395414047701705	0.410649196308878	0.428607802195747	0.449909963865834	0.471475933161338	0.48746814199463	0.494263821517859	0.493135584789952	0.488094778713039	0.482665042477053	0.478650912156545	0.477129436188541	0.479418686640288	0.485086683345742	0.491053375193344	0.49539553201597	0.499383199738089	0.504658531221089	0.511061853890676	0.517767762266433	0.524907578829077	0.53362919535971	0.544926013168863	0.558329458465766	0.571861689682561	0.582973909036059	0.589942819893098	0.593306866747516	0.595488021373323	0.598782561625695	0.60392130763347	0.610490886969189	0.61877089405968	0.630030354353601	0.645370456918846	0.665815121670617	0.691195922265568	0.716089683519339	0.729520199516471	0.722055036956897	0.693298586070215	0.652457691222889	0.612078671977599	0.580590339620855	0.559466117716942	0.545963031070075
s0168	0.364536712904303	0.369472444769985	0.375990611581777	0.385431227670678	0.399591488008852	0.419013334192285	0.441172191196973	0.460895502279282	0.473581445659711	0.477680464607144	0.47496991187347	0.469343506231757	0.464495933252458	0.462157422323678	0.462730988949476	0.466534994604064	0.472986423226233	0.480257972825986	0.48747941158549	0.495309198772992	0.504050543066312	0.513087632987048	0.521720079401933	0.529815386992509	0.538618513787403	0.550548469310753	0.566518056795258	0.583995170643705	0.598774191932275	0.608528265189893	0.614260087002859	0.618276578971994	0.622115963781111	0.626862720347042	0.633379061114531	0.642210013228829	0.65408740176572	0.670025883633658	0.691231037920644	0.717606479399624	0.743591620594338	0.757697235514887	0.750135656391298	0.720719825618104	0.679063841181593	0.638439322572354	0.607922076904822	0.588304952865253	0.575275024680371
s0169	0.379199338575478	0.380627160911228	0.387710967003206	0.399345247956526	0.414302818064634	0.433285069883575	0.455888732606303	0.477232742607896	0.490825346049773	0.493735211817972	0.487700083243773	0.477021005092549	0.465943472285934	0.456612519226645	0.449612185038628	0.445926764454577	0.44567471169327	0.44651682315377	0.446790544021042	0.447654396438322	0.450144300438231	0.453143260656183	0.455565071847761	0.458240014331098	0.462882140593719	0.47078796994956	0.48202761772408	0.494198864267296	0.503219482061614	0.507071122893046	0.507470232263637	0.507566862814549	0.50983606160435	0.515199697593601	0.522798375454163	0.532017728591398	0.54404939846951	0.560716686665614	0.583595839937696	0.612499915991393	0.640977874141836	0.656219987426366	0.647784193402625	0.615958275996885	0.571618230951273	0.529143267732057	0.498062896624235	0.47943157554625	0.468923021406248
s0170	0.380306814667689	0.383022691468156	0.388471942520933	0.395594507761722	0.405146375954276	0.419533509981662	0.438515381955369	0.457947716534332	0.472491345212026	0.478006626733678	0.474110744531673	0.465193973819402	0.456534949282448	0.450192333831206	0.446167632261223	0.444931315480827	0.446103559413554	0.447437396506023	0.447883454162322	0.448900255468081	0.451708035713793	0.455728252310812	0.459716439340318	0.463197628607286	0.467464747287185	0.474886702672692	0.486224767411932	0.499140591821837	0.509330392233173	0.513862655917473	0.514158422871243	0.514347724177685	0.517182334996937	0.52290946929773	0.530775737508621	0.540664877073518	0.553552183607459	0.570752061822381	0.593414004518038	0.621360257720233	0.648883080612695	0.663710745795687	0.655315549710582	0.624119331009564	0.581202874015225	0.540432219911257	0.510589133220846	0.492700996004955	0.482975039482745
s0171	0.376520430147417	0.376420311202849	0.380624908940265	0.389200451174004	0.401718268685922	0.418358269137071	0.438563147435818	0.458670685202253	0.472676943473499	0.476660803109427	0.47156088468997	0.461573413988623	0.450762989700039	0.441342682490482	0.434675653452048	0.4319167325433	0.432242383352777	0.432909277359737	0.432699039045844	0.432674346775573	0.433611383230534	0.435325199234545	0.43786233401083	0.441500042805053	0.446437978042255	0.453457911604664	0.463399347042183	0.474848680024989	0.483841777037353	0.48773994557309	0.488226784864171	0.489108540530515	0.492750961100456	0.499108771240357	0.506906551881869	0.515880880348696	0.527584796078506	0.544073243107052	0.567064619759593	0.596416232901793	0.625778694460302	0.642337624520888	0.635523311075254	0.605511589251341	0.562996622052081	0.522218077678597	0.49230892058671	0.473638248665381	0.46226901776569
s0172	0.373199994514254	0.375862455928858	0.383243174920934	0.394117792521795	0.407425861827767	0.423703128224739	0.4425507099219	0.460592467340195	0.473165795762691	0.476920925097165	0.472060677297766	0.462833477385487	0.453927953144141	0.447150698486011	0.442771768549747	0.441559938495299	0.443249864495378	0.445215724875781	0.445618777952574	0.445544496006842	0.446459052991344	0.448568970625328	0.451605621020353	0.45529066267249	0.460298519803259	0.468443213568739	0.480174438638466	0.49288746338498	0.502572823270946	0.50705450214608	0.507613062152262	0.507430786262784	0.509327408184805	0.514600714060274	0.522620330428911	0.532384978915034	0.544624829639018	0.561342577920206	0.584052397660061	0.611921426007306	0.638748995223579	0.653082420088554	0.645439701497585	0.616048423503069	0.574707711891531	0.53421928046471	0.503604403646412	0.484999079153938	0.475267749137273
s0173	0.377726901035115	0.38125182161812	0.388555824194002	0.396979008417534	0.407519702574893	0.423951713708932	0.445763469251306	0.466542868605646	0.479419538619058	0.481821309690317	0.475503155183191	0.464556677961535	0.453210030598474	0.443914492206796	0.437624786416114	0.434971192791438	0.43542067862515	0.436830423753939	0.43765492337164	0.438197796897457	0.439358431109846	0.441429625737444	0.444049051503943	0.446740658319072	0.450098681838898	0.456000908691968	0.465358262314751	0.476189289103714	0.484827971553819	0.489202860352185	0.490638618036502	0.49225459072798	0.496202039252153	0.502376367835292	0.509790002702928	0.519046402319656	0.531803521317858	0.54895393528524	0.571382544998883	0.599427156189452	0.627971912815811	0.644817695236236	0.63847594743339	0.608125041007417	0.564608896766984	0.522534813946192	0.491689056011268	0.473478117557178	0.463685594500102
s0174	0.38829568482441	0.389511160274575	0.392927433771865	0.400146553268734	0.411724677456478	0.427773545581286	0.446961926422856	0.465076191633281	0.476752434472169	0.478915769387163	0.472166324506684	0.46021676826662	0.447312783682476	0.435801740770791	0.427040581570327	0.422131269135196	0.420019878661996	0.417568275693291	0.413302820533308	0.409014301584018	0.406554349864866	0.405429151408843	0.404238232246897	0.402501064036304	0.401815261326901	0.40532181695413	0.41392763884057	0.424122128374817	0.430787199324672	0.431680162476147	0.429204622057907	0.427607821526508	0.4293130091676	0.434334578956125	0.441657835868405	0.451010388147676	0.463467627599477	0.480526979707956	0.503787925718789	0.533586602134904	0.563999487220601	0.581684343305201	0.574919370541197	0.543513684695573	0.498814404760561	0.455956073499176	0.425262773082949	0.408282388117902	0.400668040257118
s0175	0.389962544290027	0.391406489065448	0.394039321378638	0.400936921814713	0.41490828120235	0.434914533550395	0.456646549167159	0.475927657114924	0.489542731823212	0.494588665916735	0.488993113984352	0.475026664221725	0.459869403924613	0.448909706852639	0.442458615680231	0.438874519826841	0.436112855016086	0.432686227775785	0.428857350088678	0.425636861464725	0.423663834038238	0.422989397821356	0.423263934655583	0.424661447755191	0.428055367514195	0.434094627309396	0.44288659804559	0.453273082093999	0.461830913478053	0.465162417002845	0.464094558584333	0.463337979535873	0.466395880950507	0.473118626426054	0.482087469462255	0.492478158635706	0.504188433922129	0.519281012766881	0.542156638985432	0.574230178201968	0.607242065776092	0.625480118960365	0.617544020398569	0.584686465991606	0.538578861832808	0.493824223562638	0.460693194287355	0.441349775955832	0.432001016601588
s0176	0.372172160553192	0.373627699715805	0.37962201129032	0.390988087908696	0.406997590521151	0.426445785570196	0.446754774442699	0.465229494812097	0.478785170009877	0.484419309151733	0.481032386508675	0.470293455493898	0.457096629891946	0.447108801215409	0.442901890134955	0.443620971699908	0.446437449809285	0.448389808217537	0.448664730037113	0.448447510615234	0.448834251230403	0.450544482374795	0.454509575402407	0.460713338402853	0.467876036414656	0.475976687255654	0.486804398051146	0.499838652327344	0.510636294860164	0.515907002773919	0.517369038637337	0.51888229259933	0.522346780433004	0.527881170234661	0.535615967218467	0.545473002858599	0.557261220530287	0.572741183673281	0.595558863150969	0.626451604515854	0.657858023150944	0.675672470999964	0.669079939594515	0.638701145225478	0.595295750907167	0.55247842163319	0.519778294611916	0.499378546103124	0.488053700050723
s0177	0.383573413105508	0.383768680411427	0.387113185239228	0.395230212433801	0.408449985092441	0.426391109183354	0.446769060319241	0.465069895665193	0.476946751437548	0.479941312475189	0.473588391349398	0.460787039670146	0.446902748090216	0.435427040372807	0.427101680864231	0.421818091981613	0.418373209354249	0.414947949894861	0.411169773333345	0.407581059841468	0.404243151072804	0.401641385490741	0.400984809308557	0.402703210775169	0.406235486710216	0.411506745079334	0.41929083321474	0.428661358865065	0.435758050199593	0.437827244530151	0.436564738692533	0.435834009642651	0.438158395329087	0.443860931117873	0.452205215693971	0.462544527780107	0.474757786631736	0.490391227153307	0.512926725998507	0.543584785323161	0.575326997789872	0.59360891778384	0.586360757816507	0.553946966010194	0.508832321866917	0.466304050832998	0.435599530004046	0.417701209588511	0.409005687913382
s0178	0.377328898623187	0.378473815182932	0.381803940526062	0.38917536527985	0.402720980375673	0.422622961029878	0.44565727824141	0.466424841335271	0.480146664860901	0.484203579002903	0.47833652067876	0.465987407702602	0.45275225376799	0.442033536282847	0.435034337107484	0.432385882106394	0.432754292357138	0.433356258991498	0.432482491802682	0.430126234702914	0.428009193954102	0.428408908526157	0.431526905143473	0.43587495119686	0.441019242076956	0.448088263666086	0.458028864725719	0.469242064623774	0.477369269990822	0.479774829346009	0.478953712094684	0.479459880126773	0.483578385819533	0.490921800422747	0.500487353103283	0.51177124697962	0.524589712478415	0.540342874055322	0.562795845617181	0.593443934732355	0.625043798199274	0.643365500879668	0.637427191497513	0.607460769277991	0.564242792104328	0.522299207420711	0.49184563845997	0.474515424247465	0.465969462428049
s0179	0.385922343424146	0.387207915095615	0.390677757888784	0.397831484820338	0.412230057089129	0.434355762298512	0.459096242782941	0.480835237587343	0.496352554822248	0.503059592125628	0.498346057083391	0.483474186782445	0.46537051963151	0.450488949213382	0.440757089046368	0.436052830334509	0.434703163587774	0.433484401719731	0.43051868199435	0.426172008547298	0.421809243397529	0.419368014670244	0.420334103326068	0.424205564377319	0.429244640429977	0.435044277375557	0.442559581163755	0.450948952985898	0.45698030240967	0.458906055743205	0.458597308426289	0.458983085089499	0.461785179248536	0.467572514771854	0.475469780312716	0.483921836321158	0.493677026776296	0.508479376916393	0.53224412705354	0.565166115826837	0.599206613323671	0.619061961621895	0.612760491414321	0.580629164742903	0.533686503266975	0.486657548685539	0.451088919651243	0.430414089434068	0.420469088599185
s0180	0.351099137517468	0.347896816856754	0.347552809301882	0.353691143271255	0.363614283647183	0.373176294866066	0.381592136551494	0.389844834737046	0.396723883145214	0.398954811782621	0.396027995707354	0.39210576981923	0.390989804713451	0.392760851551893	0.396546683613706	0.401795656982643	0.406739255477893	0.409229806113596	0.408744329214125	0.406546905681737	0.404611596964035	0.40463357199968	0.40752697269059	0.413007595772313	0.420003671967825	0.428298982602685	0.438721140591729	0.450568209367814	0.46045389899104	0.465615301884263	0.46731414630235	0.46955399804407	0.474883569980837	0.482665519555457	0.491719059962597	0.502883134882094	0.517799269432346	0.537603186841849	0.563788247340084	0.596469851741292	0.628839974764927	0.647036299024609	0.640142229252381	0.609202686866821	0.565803595318253	0.524756115443974	0.49622146971107	0.481115322322711	0.474305736274727
s0181	0.35988475958649	0.360258581465821	0.360278062309573	0.363635114427237	0.370510918313432	0.378813337185909	0.387945993013866	0.397839610293359	0.405960270800677	0.408974199604455	0.40727810559024	0.404810733870274	0.404602339086682	0.407217311627234	0.412438135519299	0.419351579082242	0.425615028831273	0.428843738690293	0.428966507685585	0.428123567935816	0.427858670008973	0.428326576126205	0.430351780726697	0.43509095284176	0.442068853404597	0.45081204459433	0.462428334058736	0.475847843834206	0.486236568179094	0.490832037677813	0.492376431849399	0.495286157238089	0.501333453491818	0.509518152934416	0.518944746488767	0.530324850516501	0.544896314339113	0.56430707093219	0.590648242583156	0.623234900355539	0.654474212991895	0.671312075130031	0.663359666359649	0.630614108828078	0.584451885420232	0.541205596813556	0.511655720533731	0.49583604546971	0.488116146032221
s0182	0.369593595074695	0.367465899647635	0.368067077780829	0.372550471660914	0.379879007207376	0.387698846674415	0.394699811274299	0.401553964555774	0.407916103581222	0.4110246048497	0.409861019068422	0.407618835313809	0.407440646678387	0.409483837031892	0.413098851455295	0.417512134547116	0.420860942727386	0.421296214132236	0.418722582786979	0.414979083181619	0.412099294982211	0.410850824250461	0.411574389851869	0.414541030995868	0.419233137468131	0.425968389889628	0.436280287962524	0.448709725212593	0.458037241696891	0.461140528570379	0.460428168097092	0.460532453926368	0.463867087932138	0.470330666530803	0.479424027757491	0.491057472516056	0.505499762672217	0.52409340117136	0.549386064782251	0.581988505311672	0.614903645991604	0.633716554314025	0.626934412215186	0.595264661513599	0.550052869700103	0.505889766094256	0.473496996625002	0.455280124751919	0.446889900637619
s0183	0.349244515626255	0.348012012407128	0.350465095804434	0.356985604790958	0.364953101731362	0.372723584897604	0.381478517436306	0.391156803807056	0.398595241161147	0.401235400737943	0.399941117374006	0.397935319457012	0.397606131520971	0.399144473052276	0.402231655620709	0.40634110938707	0.409832714294067	0.411027941315463	0.409823518437945	0.407652825977689	0.406036989581195	0.405847150759373	0.407702974211184	0.411548273568043	0.416739294939006	0.423931942823029	0.434487150555373	0.446608242795142	0.455520470952085	0.459124161033484	0.460161175207071	0.46233984641836	0.466967514851043	0.473281839941906	0.480804658569295	0.490797595273612	0.505026924411419	0.524443198648524	0.549903435433374	0.581388878793871	0.613002357531397	0.631624868332528	0.626050158227698	0.596832392799401	0.555267429635195	0.515253639772475	0.486353780048535	0.470629833106953	0.463980063564893
s0184	0.348090755565811	0.347796267640874	0.349779440801015	0.355876334714839	0.364011622196747	0.37174067118592	0.379251999187123	0.387334339608275	0.394842349307763	0.399127998975292	0.399136766908947	0.397459974398138	0.397683044115605	0.401043087813265	0.406959932940178	0.414279024356726	0.421153241885923	0.425746311981928	0.427595969557481	0.427738617857395	0.427646221113393	0.428708553591583	0.432292611632661	0.438844115392147	0.447644131825114	0.45843270843066	0.471475572395002	0.485078816025377	0.495374255668837	0.500406029851882	0.502528911643192	0.50526171623408	0.509916595731683	0.516263219631999	0.524188538539947	0.534077180106869	0.546862901782235	0.564117808174084	0.587734269771326	0.617743589034842	0.647953821441928	0.665913019155944	0.661093075336441	0.633048025396776	0.591855122968261	0.551801795032219	0.522763303449458	0.506029862633691	0.497453476402201
s0185	0.356132358265331	0.352721573917007	0.352824764972872	0.357727942091988	0.365282131401063	0.373719670037661	0.382261049556443	0.389822425806382	0.394701509732294	0.395610227382199	0.393703154036344	0.391801878960856	0.391362254400413	0.392676507789096	0.39602693017666	0.400446162966751	0.404124897358258	0.406074852240655	0.405935512423836	0.404006924136106	0.401782169390004	0.400925619708547	0.402181526566827	0.405601074108506	0.410836000207574	0.417866703581291	0.42770646014301	0.439650401973725	0.449288711032664	0.453783599394373	0.45601658231496	0.460300195383928	0.4679375528727	0.478061166801869	0.489698882323994	0.502595448386009	0.517265620373314	0.535325318623428	0.559457475498446	0.590305313516627	0.621295380524738	0.63882616000963	0.631381183449044	0.599310486676939	0.554839025946721	0.513265882971884	0.484280263205358	0.468927441699818	0.462425266537747
s0186	0.352866231439485	0.347559361335566	0.34848501281841	0.357737579193355	0.370952762045968	0.382974991302453	0.392388780839079	0.399783939268176	0.405002619253927	0.406891238731656	0.404660959626657	0.400093732345235	0.396907633679654	0.3967970889053	0.398497620022204	0.400523565555983	0.402000492385394	0.401540439068334	0.398226300835363	0.39301449743563	0.387524117916061	0.383214410965851	0.382022971513422	0.384974107928168	0.390538794774627	0.397058418234382	0.405179053075357	0.414643557511915	0.421749064655896	0.424000562817487	0.42384638501529	0.425493590724082	0.430870858721608	0.439257554241076	0.449591018975577	0.462105779156784	0.477526182866007	0.497348611937628	0.524577935026157	0.55974295329409	0.595003894749961	0.615365136616003	0.608808525962397	0.575967948654606	0.529642948088939	0.485796832610936	0.454757840398319	0.438212508555516	0.431689083318008
s0187	0.358280559861923	0.357996647462924	0.362896283741671	0.370006019656336	0.377222691487872	0.383451540718632	0.389472225051836	0.397128703716131	0.404751912889042	0.407718377907505	0.404927124962581	0.400567838552883	0.398582396828803	0.399298042104038	0.401719171438324	0.40469403560315	0.406386294780124	0.405414233962866	0.401687659156788	0.395770902292313	0.389128149716115	0.384937356267275	0.38566948223801	0.389780182607886	0.394121856286001	0.398705942712144	0.40579548932791	0.415148326909737	0.422945189930829	0.426247649728209	0.426719958952021	0.428292948640221	0.43278247499338	0.439732178699596	0.448616175909467	0.459712337636085	0.474247533472503	0.494244128350948	0.521698263217127	0.556308424172464	0.590857501691658	0.610414796777706	0.601925719856749	0.565902072290936	0.516679000148719	0.471761551302402	0.441182754560708	0.42513520135851	0.41894094547649
s0188	0.319916623748223	0.321057033172847	0.325123678206976	0.331798213527294	0.339433312743829	0.347624189763018	0.357314607748526	0.367995252395947	0.376368063608186	0.37926972953618	0.377581821844501	0.375507536918131	0.375904945124021	0.378407250362676	0.382086102007842	0.387039484310778	0.392834795369188	0.397510566889074	0.399169862615825	0.398106093953767	0.396556467133736	0.396628598880393	0.399303971676748	0.404644156062225	0.411966956191927	0.420839403956573	0.431822098560359	0.444141754151651	0.454214828406329	0.459728373936058	0.46291023481052	0.467418134151143	0.474487940918409	0.483354075529389	0.493460349185738	0.505372806430281	0.520254488799833	0.539457129960178	0.56469454675193	0.596131771148492	0.627641650803674	0.646703266418765	0.643137831187804	0.617629371990608	0.580922481345321	0.545924426918681	0.520699452703376	0.506709616199607	0.500749443989034
s0189	0.358791842234652	0.358566548806411	0.358422157372658	0.362555863925047	0.372368672033823	0.384298464741857	0.395762661782979	0.407032607166123	0.416489460185192	0.421048541013943	0.421213281155492	0.420607210166476	0.421584802326035	0.424750100963669	0.430554090535058	0.438398785903236	0.44598582626035	0.451288767686211	0.454227450124974	0.455585671928634	0.455961647385649	0.457111478945048	0.461495881245849	0.469030712725057	0.477381549858971	0.486040220573014	0.496773640402183	0.509217386866414	0.519415947186906	0.524736442345281	0.527375532853422	0.531033471051448	0.536640182332586	0.543168595393517	0.550522595505861	0.559846421994523	0.572273114405304	0.58897615752211	0.611798602462727	0.641112605570032	0.670769144386339	0.687771820506381	0.681275022772729	0.651917568253601	0.611296126439185	0.573275493952716	0.54572950220046	0.528944261140533	0.519503924076716
s0190	0.358556869412823	0.356574989919349	0.358751551090134	0.364883387770178	0.373573044805173	0.383335584577919	0.393075417891361	0.401604347642433	0.406780741387185	0.406780373641156	0.402531628884676	0.397386999768674	0.393999633843663	0.392910604996608	0.393932412579393	0.396578962859966	0.399152972553551	0.399142665769671	0.395283519529399	0.389083793245336	0.383381376845515	0.379746076228197	0.378498982908362	0.379812077116004	0.383498558062709	0.389593418733635	0.398906088043687	0.410128507623578	0.418378826698136	0.420598617196403	0.419819197917895	0.420757396836605	0.42453266013182	0.430108433830859	0.437484717933719	0.44794388184176	0.46294146906465	0.483926889047601	0.513029773699062	0.550410679068578	0.587864820510448	0.609225891732439	0.601592514293921	0.565576674337076	0.515232645658811	0.46885840428659	0.437377031121343	0.420409181619859	0.412335846898465
s0191	0.335934586000894	0.333698020892824	0.333950965798047	0.339235925079222	0.348941864309541	0.360073393855908	0.370819542144385	0.381186083351435	0.389918344301015	0.39473802479777	0.39583693823782	0.396157256912854	0.39837704386523	0.403396896606503	0.410927615904141	0.419558894751918	0.42727496023766	0.432955226636501	0.436498036803414	0.438289912528695	0.43937313221261	0.44141861596552	0.446173629584359	0.454113237505037	0.463728987541161	0.473777833967918	0.485104657448935	0.497755967789126	0.508782932619292	0.515907093547463	0.520535862581803	0.525690415403714	0.532854952658455	0.541191127202613	0.54992016873812	0.560321777145567	0.573719029817472	0.590588636434546	0.612856150379228	0.641622430258446	0.67064038664981	0.687170129725564	0.681772636955303	0.655673220223256	0.619172978695545	0.58430705209818	0.558259164554086	0.542113516566595	0.533437771895983
s0192	0.362849879094998	0.36383734053923	0.366641733627269	0.372938190069755	0.383736614228165	0.39824354431071	0.414372228565322	0.42964699108521	0.440893161999685	0.444813452841313	0.440532918398414	0.431001308548589	0.420839874253597	0.412949521839736	0.407675518519686	0.404375583219024	0.40211964958909	0.399046243568097	0.393558300857132	0.386419987848118	0.380029896703394	0.376327694090486	0.375782786031875	0.377348854592137	0.379776463486491	0.3832894417316	0.389042739899498	0.396241608488512	0.40125787124557	0.401636473506888	0.399567756130766	0.39945922812306	0.403253829080585	0.40968813675843	0.417609060609948	0.427862465065266	0.441650945962133	0.460205071058555	0.486173695355877	0.520491481611651	0.555741972057475	0.576495665898144	0.569849298743057	0.535806411794393	0.487516311454921	0.442688567718262	0.412907096774448	0.398358205204904	0.392564640753095
s0193	0.365923706853769	0.365910098430921	0.370670520599166	0.379944825047894	0.392656092252092	0.407306890218898	0.422529490065018	0.436889953867973	0.447173106973648	0.4495551149221	0.44374905981033	0.433714053943792	0.424095608040468	0.417550083775846	0.414438752998516	0.413145774876264	0.411026154402985	0.406046669542632	0.398288334964258	0.389959126195801	0.3833989119496	0.379779400361442	0.379495800389944	0.381467319154601	0.383385002387833	0.385518283593552	0.391021757422004	0.39938566133092	0.404897610461872	0.404578867743819	0.401876285168648	0.40119553311037	0.403672391617626	0.40853050631158	0.415574489937446	0.425373526654672	0.438563263058982	0.456972592634383	0.48346191601173	0.517850054272969	0.552293028154032	0.57186180340591	0.563773800114478	0.528376117991179	0.479539116350359	0.434686324676539	0.404544711405075	0.38958298874995	0.384052409370582
s0194	0.372024089319899	0.37095382189938	0.374945832147492	0.383944575370697	0.396543152182624	0.411276244469633	0.426699789992545	0.441682856478739	0.453287123652423	0.456876954734767	0.451350377334689	0.441093366509325	0.431398455371839	0.424628438943659	0.420412706583633	0.417160819918043	0.413637662951569	0.409425822202112	0.404321840031895	0.398523865099723	0.392849200747467	0.388362277300615	0.386251088576461	0.386946160835995	0.389432600918431	0.39319070768289	0.399252199362617	0.406663635226365	0.41136324718856	0.41128703994282	0.408892471996544	0.408132297739255	0.411058118206875	0.416810557397101	0.4240108774624	0.433311663686512	0.446383967097558	0.464758230615149	0.490555032084718	0.524563553226434	0.559952215864901	0.580893356996674	0.573491662213018	0.538128619574409	0.488833904566445	0.442675545291161	0.410267587814994	0.392814611524889	0.385316117068321
s0195	0.379632532973109	0.379644032357759	0.383115941492521	0.391235696377718	0.403604490455864	0.419534690095993	0.438224673773368	0.456818963170783	0.469654219144703	0.472056817193851	0.464668586306952	0.452498588411506	0.440431483732956	0.430749104851317	0.424031321617435	0.420107303261372	0.417437357149776	0.413423147473289	0.407225949738392	0.400873072576397	0.396408663968179	0.394181092993578	0.393974207666716	0.395478877009375	0.398273573427813	0.402834512116336	0.410152434998098	0.418452684113568	0.423013151331797	0.421901239291404	0.418835624259718	0.418846941063028	0.423270614578761	0.429868864448794	0.437047814008279	0.445832709732769	0.45809723140293	0.476321537239718	0.503921577930765	0.54116045824166	0.579235529043318	0.60129475082921	0.593265422767239	0.555095093103493	0.501280024682838	0.450998786382116	0.416627816706079	0.398979775413393	0.391708544135354
s0196	0.378205657132064	0.377346548093987	0.378868116336243	0.384296084921991	0.395044690539014	0.410410871684382	0.427742528884403	0.444363287406235	0.456627933108998	0.46032704395409	0.455115393740188	0.445157099460354	0.434611256396406	0.425638625759514	0.419626734873731	0.416573763642841	0.414221213881828	0.409942862183668	0.402961132744975	0.394326221081698	0.385738162845086	0.379578389465704	0.378455800543226	0.38221781499979	0.387457980231707	0.392082966303239	0.397471682492503	0.404030821623598	0.408539822124317	0.408498617377084	0.405728049178299	0.404306558425706	0.406748553217901	0.412600829597395	0.420386807098829	0.429932019632021	0.442877908907427	0.462451439727307	0.491873765743358	0.530446671732931	0.568850519494579	0.589992719688339	0.580288819748392	0.541432978388814	0.489121793081672	0.441612100736052	0.409211259718555	0.391640312873173	0.383401538974266
s0197	0.368158772323371	0.364736882872576	0.364937557501857	0.370241807703733	0.381756047863417	0.399060367169378	0.419065910094049	0.437233839861484	0.449453078772094	0.453389713268922	0.449438868159252	0.440968632976882	0.431991686130278	0.424594864050867	0.419445765732821	0.416335180496236	0.413670483447346	0.409401081479883	0.402813660889226	0.39512027255942	0.388387416177268	0.383860177902119	0.381741161358818	0.382197968056813	0.385336921934194	0.391264060496028	0.400439929852022	0.411098116645666	0.418125161266067	0.4183509375893	0.414571070109653	0.412075098364947	0.413302610602041	0.417593435989823	0.424550673836268	0.434938737497278	0.449450871270341	0.469506770885549	0.497659089251654	0.533838853296751	0.570036173587142	0.590910022041961	0.583579180998617	0.547867914249811	0.496876312478677	0.448544019627239	0.414579462893711	0.395447599456352	0.38576572266277
s0198	0.376002451782692	0.376753729739857	0.380463475482187	0.388244762613072	0.400806551303363	0.419110920400319	0.441988072475284	0.463271289835926	0.475678029134432	0.476896531556302	0.469426168741074	0.457109962321522	0.443828445978032	0.432356056327299	0.423402559873908	0.416797101511289	0.412001348298234	0.408032204123429	0.404601019039205	0.402036829795893	0.400273306679398	0.399436202694188	0.400173161589369	0.402174200631316	0.404664660978876	0.408674143165003	0.415413655283742	0.422997358021924	0.427838223178228	0.428451509885016	0.426792630033478	0.426584601762022	0.430148351549123	0.436832817491804	0.444895705210489	0.454129261065792	0.466194760426047	0.483152648915757	0.506280281872053	0.535051228540797	0.563591645664928	0.579312823117091	0.571366224141203	0.540758538874789	0.499119325939982	0.459763626868257	0.431036522520503	0.41438341870135	0.406433805345969
s0199	0.362197683778478	0.360728819037955	0.361932448963933	0.368357841807875	0.380589944819975	0.397843670805842	0.417922651846038	0.436166560061797	0.447198436102621	0.449205646031786	0.444596838811365	0.436876191933472	0.428968567102445	0.422889066056199	0.41912616240279	0.417026620440527	0.415691803735191	0.414701750158438	0.414616246589989	0.415973446172732	0.418251964697672	0.420790662900759	0.423856909793666	0.428146748556054	0.433971986571383	0.441571166454575	0.45116346918366	0.461570455489773	0.469960573097913	0.474457457758997	0.476200407290201	0.477853382202419	0.481180800520201	0.486662033512592	0.494189762790515	0.503707130098475	0.515578953838725	0.530686028188302	0.550190288328181	0.57399747695911	0.597663101757132	0.61165387744049	0.607039740351968	0.583368849267779	0.549419985019231	0.516330061509073	0.491123868113102	0.475046236811855	0.465616759315168
s0200	0.368861459000625	0.370869405949289	0.373253495854211	0.377426900173939	0.386171850803524	0.400765687539962	0.419060403342899	0.435726188349807	0.445692925080973	0.447206067935654	0.441464812710267	0.43121594843959	0.419730165767378	0.409615850338139	0.402149323700951	0.397127197361153	0.392987309302456	0.388327284105151	0.383471629548462	0.379567467185852	0.37698597449285	0.375481832047652	0.374912485141547	0.375208510153572	0.376516508675195	0.37978240691458	0.385927784511053	0.393651816693169	0.399525997444135	0.401427084035174	0.400761955674872	0.400497121022762	0.402389005521899	0.406735877485896	0.413209926357019	0.421586223780773	0.432527949405256	0.447533742241937	0.468145373239797	0.494419028796846	0.521226877663484	0.537244880292806	0.53257624130488	0.507387705323733	0.471013081065573	0.435097978602914	0.408101009510814	0.392393203232887	0.385072279055283
s0201	0.380447725920346	0.381113611722629	0.384527722569005	0.393407948649772	0.40840767009818	0.428182128966761	0.450065941285556	0.469742724764933	0.482521666607998	0.485872018417128	0.480123179131806	0.468290537460431	0.455260091967559	0.44476970152664	0.437474252220582	0.43246055086992	0.428686021181415	0.425333024317825	0.422542164554389	0.421095911294299	0.421056357413022	0.421888615303933	0.423578102966698	0.426405826934159	0.430448774291192	0.436381592118634	0.444923701951746	0.454456575214663	0.461371295381956	0.463638668752551	0.462737446062859	0.461705788918522	0.462578033287736	0.466187446826737	0.47280906736546	0.482379700114054	0.494988269563208	0.511474526298775	0.533456943800902	0.561225656126567	0.589121928885069	0.604783458077281	0.597329775800761	0.567019225882545	0.525079213968484	0.485232302267493	0.456158031624386	0.43889530528446	0.429425900624815
s0202	0.354035830116326	0.358031242409343	0.364338490940399	0.374240954733986	0.388586054540466	0.407001079432737	0.427669967174694	0.447398666506002	0.462057547314901	0.468820704750629	0.468382347048406	0.464120672294605	0.45981075065855	0.458237085076856	0.460485669308571	0.465629732280967	0.471694230013896	0.477841633775926	0.484632790253407	0.49221353645075	0.500284006321805	0.509105742705413	0.519032649645595	0.529996433393245	0.541936108781581	0.555254718692915	0.570313100954497	0.586112630153109	0.599887516535444	0.609185422861486	0.614389126091136	0.618024665029007	0.622141789145989	0.627515797138314	0.634278564744158	0.642692785971008	0.653480029387909	0.667547148172902	0.685818396890516	0.708083673877489	0.729859819777137	0.741659960092287	0.735057500189864	0.710254269381709	0.675710085563396	0.641225034803113	0.613096357612725	0.593228863299399	0.579900042157902
s0203	0.390463145762843	0.391638006587754	0.393611171642694	0.3985782453163	0.409087701781885	0.425987436679444	0.44703192992915	0.466667743972628	0.478867577740317	0.481070474407715	0.474555644734323	0.462487657043099	0.448914469573973	0.437521611189113	0.429698831967747	0.424453261536061	0.420194994902521	0.415928536906444	0.411433882684826	0.407225236933405	0.404010412206616	0.40216782522042	0.402014955877449	0.403763889939417	0.407052093633629	0.411591809786032	0.417837544104657	0.425324306647559	0.431123491465861	0.43260297421837	0.431023443020887	0.42988002529266	0.431255504327654	0.435510251432105	0.442397163801303	0.45172892709961	0.464095283213048	0.481013821272207	0.504316388980965	0.534078702492352	0.564343077243074	0.582385590442459	0.576897661051031	0.547555306853232	0.505119467987348	0.463513535188851	0.432142313684993	0.413153803775292	0.403772949542696
s0204	0.383921018534178	0.386669660984359	0.390706723886381	0.398427974512544	0.411327118593582	0.429223837081616	0.451109580563598	0.472841129940755	0.487928134158007	0.49252254338813	0.486933360533621	0.473982646307618	0.458308894883601	0.444890441454168	0.436256306907473	0.43129704958499	0.426811815980127	0.421180889973291	0.416115958014763	0.413413200507438	0.412350097787351	0.41177300275057	0.412088484256279	0.414041941861425	0.417549581066646	0.422770550801449	0.430305028584654	0.439143035009901	0.446322338932728	0.449538459501675	0.449239668533042	0.448179480321454	0.449232865332573	0.453600069800194	0.460794041111152	0.469907774920911	0.481282635502339	0.497268226213232	0.52046974617238	0.550119180167749	0.578839456943976	0.594190100994475	0.586768797493277	0.55768846982175	0.517729790923953	0.479907036666054	0.452061684174685	0.434707038874998	0.424680996970458
s0205	0.378695201232133	0.380916957182557	0.385746178417907	0.395170836138477	0.411382443068723	0.434348384597145	0.460134081960417	0.482428970969167	0.496193832351984	0.499602011404897	0.493657957089952	0.48184824062519	0.469064445694713	0.459159048717737	0.453432783231591	0.45048222443126	0.447780170621035	0.444883512358856	0.443619664399196	0.444880216649712	0.447615606928624	0.45083422268235	0.455006433830914	0.461061613236879	0.468849389131133	0.477973336062386	0.489072031571533	0.501825122817426	0.512978546475271	0.519322203919253	0.521590945753721	0.523353192190665	0.527436972914073	0.534604331446219	0.543957411685313	0.554365376716008	0.566453680540547	0.582495887557466	0.604376652768963	0.63159412327426	0.658345955318963	0.673006213760274	0.665322661840818	0.635465635322867	0.59422589207874	0.554797689234935	0.525049441157619	0.505831272777121	0.494095770054853
s0206	0.387626690158851	0.390241735889895	0.39332159425148	0.401478720677726	0.416983332559193	0.438167429447847	0.46130329192177	0.482118517814426	0.496815810229389	0.503392068198747	0.502164493304279	0.495428650913422	0.486903310979045	0.480441273039453	0.477896444836686	0.478313410798081	0.479631615426681	0.480877943383886	0.482665380186998	0.485963363128732	0.490886495869867	0.496976735555322	0.504064467173766	0.512054101366614	0.520716337865304	0.530644085633423	0.542858221493505	0.556313450116218	0.567561225057036	0.574212210695664	0.577243160582156	0.579262300540483	0.582181842642944	0.5868098416202	0.593278826627416	0.601715763277423	0.612793375457337	0.627725736984746	0.647632314901309	0.671861192171545	0.695167528475662	0.707492425999544	0.700202289461257	0.67348982456453	0.636174042593972	0.599168688273782	0.569756836860661	0.549784123812942	0.537265918061005
s0207	0.390410556552982	0.392594763035173	0.396168438976734	0.403148896418579	0.415637741981536	0.434748319518731	0.458879791088793	0.481631730149971	0.495612448112783	0.498193575916738	0.491251996349802	0.478280500597724	0.463810500895835	0.452185695280962	0.444950046458475	0.440766893812028	0.437436339500765	0.433725883089893	0.430550675268027	0.429770880614115	0.431522318376623	0.434436076421916	0.437938810899597	0.442314138912619	0.447672774624807	0.454416047622994	0.463278614886242	0.473858184095858	0.483390030034731	0.488540897294653	0.489759030126525	0.491119746547305	0.494918680675632	0.500497305405631	0.50758785168188	0.51684092258649	0.528934540545487	0.545763935794388	0.570087168483584	0.601114687403958	0.6306175049595	0.645787436493316	0.637720249094503	0.607703467026433	0.566241772345818	0.526234846264342	0.496033943324151	0.477221776187956	0.466764591626178
s0208	0.385668884262932	0.386538122473391	0.388362226112978	0.394081933411901	0.406205331298466	0.425160220786157	0.4484608151233	0.469561454963687	0.482093168048094	0.484483304107529	0.478542024229736	0.467073185373227	0.4536692344927	0.442242221886834	0.434965522770284	0.430795865192105	0.427349778398539	0.424084002211585	0.421956984285318	0.42082498604373	0.41999190747322	0.420148914673307	0.42213363015355	0.425542351028839	0.430061620441375	0.436303620052566	0.44468604610836	0.454169529188722	0.462148000964264	0.466301852812061	0.46692016470933	0.466662455721323	0.468316359428054	0.473077485862091	0.480272871443091	0.489178485186222	0.500919468565892	0.517651259092177	0.540666082312908	0.568733595670412	0.595536633003304	0.609835807725267	0.602321033031388	0.573641313749741	0.534383268483763	0.497072042316383	0.46904320866298	0.451447177885613	0.441716433085247
s0209	0.399015621039701	0.400038312871886	0.402166558550958	0.408450024402869	0.420948412945118	0.439445823240816	0.46098083256865	0.479806645412797	0.490946928836571	0.49338118213827	0.488385249836262	0.477891410333118	0.465484243037562	0.4553016791857	0.448820057313378	0.444666499919726	0.441087883234584	0.437617553970446	0.435064353532185	0.434152013577816	0.434459591415165	0.435432204728168	0.437565294567655	0.441370598044912	0.446438847910006	0.452878023783547	0.461781463052466	0.47229155273919	0.480442665481159	0.483396342390685	0.482862955587378	0.482678711395541	0.485058154059151	0.490146126111956	0.497486891752389	0.507079707600231	0.519632023829126	0.536544164703661	0.559295471432719	0.587300947513386	0.614626436462865	0.629853457803643	0.622928945604737	0.593868948133195	0.553365371872392	0.514632164590233	0.485433990962704	0.466437969142626	0.454759885918728
s0210	0.392203269957379	0.395614951021056	0.399755180850023	0.40622217542947	0.417533626115854	0.434886260804158	0.455793126300409	0.47484824546901	0.487604899917809	0.4933462243811	0.493858479311086	0.491153420423599	0.487723534300207	0.486715620886717	0.489800776196055	0.495980930019081	0.502985501463228	0.509611995988356	0.516707086690512	0.525473423614872	0.535742128290339	0.546787367994023	0.558300244927001	0.570074455739068	0.58222944125804	0.59579372476297	0.611622739467033	0.628443896934285	0.643054350611531	0.653108592095469	0.65873080511757	0.661633242690777	0.664020720035405	0.667618695133859	0.672940917754915	0.680110003620915	0.68965477353055	0.702451200320748	0.719616535853402	0.740678731627385	0.760242579230972	0.768637997885853	0.758746718567229	0.732055421271899	0.696939840595677	0.662428897087091	0.634245901828962	0.613815915946844	0.599231307306495
s0211	0.391377407781919	0.39538889170704	0.400776042224267	0.409799752207489	0.424191565651055	0.444945730313076	0.470090183522825	0.493435439480563	0.509564079069314	0.517494702972859	0.518072364642926	0.51307132654576	0.506497930265014	0.502594308803799	0.503079313558207	0.507120929993958	0.513345154046852	0.521529198582963	0.531789582693243	0.543243365606749	0.554829096326856	0.566336905425365	0.578477266717373	0.592415024793216	0.608508291009706	0.626483767579283	0.646021646047375	0.665415473244836	0.681988271108818	0.69443174964113	0.703066964045421	0.709155278069847	0.714476962818573	0.720422801520477	0.727417416132513	0.73561041654409	0.745610597256576	0.758627616563293	0.776313174569694	0.798851010921211	0.820908416174358	0.831350068251328	0.821175529711483	0.79153108243666	0.751785041425422	0.712118879130802	0.679310581549463	0.655625370545151	0.639245278170039
s0212	0.393047351058879	0.39621362585585	0.401265139836188	0.409251530953284	0.421450335290894	0.438278868714984	0.457988107214181	0.47664012605919	0.490352214352785	0.497253970978309	0.497660737670447	0.493642468839475	0.488519178284687	0.48553807524576	0.486074698188014	0.489409520158751	0.494127187529548	0.499401619767307	0.505416645943419	0.512525567302119	0.520353823971614	0.528587897315444	0.537726936436139	0.548229613314842	0.55991812161538	0.572582132231394	0.586192041520218	0.600044339749304	0.612138762608527	0.620544421186426	0.625461563290227	0.628868727976164	0.632543511979638	0.637329217600943	0.64348740517702	0.651191269039595	0.660782216887315	0.672948967483169	0.688790881614382	0.708329858163248	0.727457838269346	0.737433597663093	0.730387711136802	0.706537735079095	0.674002023568304	0.64173938981796	0.615161223441819	0.59614846263023	0.583481085707846
s0213	0.397542948029534	0.398083343892981	0.400937773353198	0.407512195429474	0.418691437328422	0.433924792567029	0.450891402172648	0.46627347956887	0.476941820976147	0.481108774820336	0.479011835001668	0.47282470658481	0.465776839527919	0.460539882484402	0.458085715348823	0.457908303557881	0.458894590225944	0.460454166646009	0.462875850725175	0.466233180678158	0.470055330409601	0.474374287493336	0.47972459859999	0.48629215691381	0.49419351231453	0.504117371655581	0.516533907998806	0.530134674617455	0.541997313330501	0.550103740280216	0.555139961639058	0.559418678994931	0.564514001962842	0.570337129053227	0.576277064400841	0.582578452069478	0.590435568604551	0.601605893218176	0.617911068432326	0.639386490877142	0.661039686131662	0.672684604236694	0.665661832632078	0.640282348090939	0.605265675461831	0.571113113865826	0.544515522937148	0.526741846409122	0.515630443734546
s0214	0.399329122276036	0.401866540462061	0.406362822619176	0.414163288716641	0.426158320296642	0.442194589012643	0.460737650808825	0.477740996140364	0.488766109728031	0.492475182839818	0.489819586699551	0.482111479685637	0.472275719327354	0.464577384349337	0.461276679066496	0.461609048200952	0.463386609177026	0.46499766695022	0.466840617022742	0.470020771861048	0.474375596636835	0.479233187705334	0.484608697944472	0.490845505651661	0.498324753956045	0.5077909681695	0.519778411122228	0.532994954401825	0.544281470726891	0.551388096774078	0.555026548353657	0.557487831069406	0.560484480933993	0.565112473528681	0.572236318356233	0.582036076465207	0.594263877026301	0.609415722504968	0.628845200447581	0.652577230948562	0.675749944011024	0.688392015699419	0.681816621890273	0.655957191635375	0.619597947375964	0.584054463708765	0.556701654145352	0.538767240846766	0.527546174296078
s0215	0.409059329865339	0.41190175662424	0.417585262592512	0.425920381270163	0.437422925188885	0.452635663941677	0.470581142278048	0.487775397450894	0.500299427959513	0.506691330696485	0.507640787586207	0.504825406929458	0.501123762112371	0.499809005331259	0.50230075339096	0.507540655505611	0.513749874373669	0.520267328855291	0.527480121863803	0.535375006207379	0.543384678201544	0.551712423797321	0.561060697257548	0.571385032824372	0.582513971899187	0.595162741083275	0.609786140336419	0.624915204629089	0.637593326335806	0.645679281969096	0.649677925905649	0.652139500856268	0.655269250285099	0.659828132826966	0.665766094064962	0.672992972734875	0.681940325332154	0.693782987830339	0.709787589014704	0.729588187386807	0.748633508078034	0.757980369452074	0.749693606199833	0.723626099002541	0.687815739784575	0.652470585662719	0.624162911856959	0.604110571187081	0.590037286993071
s0216	0.343973722095587	0.34289581296898	0.343657956260867	0.348113487063267	0.356906473196822	0.36853139874694	0.380479762664475	0.39053372767482	0.396874810414558	0.398306094764205	0.395656611519049	0.391584185364594	0.388274272077224	0.386992381419977	0.388554888732504	0.392488279491602	0.396802586224967	0.398997649386038	0.397717401998121	0.394065285231158	0.39062802409628	0.389080076785705	0.389396472492346	0.391191407771655	0.39452352374479	0.39969311450472	0.407377237977796	0.417370918743262	0.426684390433449	0.431931432605162	0.433774711407762	0.435901940692164	0.440247740450015	0.446047001572125	0.45265937948364	0.461382622244058	0.474552225274926	0.493669533739549	0.519190788448701	0.550418954830365	0.5816546385943	0.600677287854116	0.596858521603685	0.570380116578466	0.531688265344065	0.494012501495169	0.465994926010951	0.449023879965009	0.440616244820348
s0217	0.377077493053142	0.378484321352064	0.380448305672035	0.383266553800893	0.389169127857947	0.398710931075084	0.40996643803339	0.420155165086289	0.426072717787109	0.425461632289924	0.419875696101038	0.413449281732997	0.408786673640933	0.406476899340285	0.40640513950724	0.407766855091122	0.409362435036106	0.409611542607429	0.406844962047712	0.400988988801619	0.394221731314783	0.389230921433804	0.386903839245209	0.386391226080475	0.387167577715742	0.39009462364978	0.39679077074954	0.406931972285276	0.416319601740154	0.42056309872554	0.420159201741617	0.419355032272066	0.421222871905612	0.426046480744592	0.433597705923891	0.444735646376523	0.460408036487213	0.480972706269993	0.507454114944126	0.540733648180278	0.575308113703562	0.596355418264437	0.589783158325458	0.555466552512864	0.507730565862571	0.463987595109399	0.433331603498806	0.414777249298599	0.404282765653665
s0218	0.381700290434367	0.37659666505979	0.376487806218457	0.380677725595017	0.386789014989018	0.395425518734961	0.406529322211283	0.417828198480909	0.426140323429374	0.428099610951191	0.42367848018174	0.417195076469485	0.412511889541674	0.410307039884225	0.409847375135397	0.411018338615498	0.413766586543055	0.415898089705441	0.414139191655527	0.408276932798332	0.401728457600775	0.397373005757671	0.395261116216807	0.394788840760952	0.396413938636587	0.40128498923976	0.410485904967556	0.422245277520655	0.431203381365685	0.433926424828364	0.432709255310063	0.432032308953027	0.434289796989165	0.439887537300326	0.448673445570874	0.460488633166409	0.475675627415978	0.495434221901156	0.521727852146296	0.554954674681965	0.588369609868077	0.607591470284927	0.600696648209568	0.568490598383306	0.523456960322523	0.480225746554182	0.447639377080736	0.427531044454731	0.41805542781498
s0219	0.380476810504127	0.37945205809893	0.378552159698001	0.378815648975494	0.383148895581333	0.392499709506869	0.404208468623351	0.415326314646299	0.423822983509278	0.426930948204247	0.423409544471803	0.416384743966521	0.410407029144069	0.407830533494307	0.40837648823459	0.409799844994198	0.409866506480353	0.407807285230949	0.403783467793192	0.398741645222194	0.394145372975032	0.390678899941088	0.388246607344414	0.387094430082027	0.387847759836422	0.391333248206605	0.398374044768423	0.407727434353883	0.415439207157477	0.418600226737505	0.418349772815539	0.417870197684178	0.419328808669674	0.423689648898349	0.431377024269937	0.442371257670894	0.456954581210633	0.476515905012844	0.503300045269915	0.537795543886465	0.573083834868919	0.594213446330929	0.58849790274513	0.555960557381973	0.508689446120906	0.462643830241778	0.429051505559829	0.409966360286661	0.401185831195473
s0220	0.381210022742481	0.381659690120015	0.383011828967311	0.384865680598	0.388989158238606	0.397041741520013	0.408678581900234	0.420153778926401	0.426575600971937	0.426247512833825	0.421823315361092	0.417183782574888	0.413857045867501	0.411821616572028	0.411497642688108	0.412827847510972	0.414929452838122	0.416251511660436	0.414615330622207	0.409693905687327	0.404151257199865	0.400504153671263	0.398886240745982	0.398593799242203	0.399862253845119	0.403847813665259	0.411481383596886	0.421058565763471	0.428465736137653	0.431762260143569	0.432729617585466	0.433494612134923	0.435210501924253	0.439138245888159	0.446035730493224	0.455926325902529	0.469517969810377	0.488329881258727	0.513922692010724	0.546234926654333	0.578643263115343	0.59693969191817	0.58950433031696	0.557834195698744	0.514480036093195	0.473334720268334	0.442801267632555	0.424576352025438	0.416357160759053
s0221	0.388233081183034	0.38482667090605	0.383158595476407	0.384167478364962	0.389207673029691	0.398463814896517	0.410263951630789	0.421772682687061	0.429653069864097	0.431673200928962	0.428643924719354	0.423490581285621	0.418507781073244	0.414994626241784	0.413647907731167	0.41401456489439	0.415490460816738	0.41692632044657	0.415529647072773	0.410311154186071	0.404116331699451	0.399646343525515	0.396932634859752	0.395603484575348	0.39670794667308	0.401813716689716	0.411236183449992	0.422386343177089	0.430847815454864	0.434431591884719	0.434577473258744	0.434103035573073	0.435548973751868	0.440518392207492	0.44925163408805	0.461339743696057	0.476816112033597	0.496853964389061	0.523836385352305	0.558367079436578	0.593260711372211	0.613397018656497	0.605702607214581	0.569621456805978	0.518539755921484	0.470858348940656	0.437727260173611	0.419541992827784	0.411926355801057
s0222	0.399829587690993	0.397963658973144	0.397356550521242	0.398585789294697	0.402621031729791	0.409666307065994	0.418893249690411	0.42813931067985	0.434316822624659	0.43467610623666	0.429130903381917	0.421549057538817	0.416828305552231	0.416728802150539	0.41936919992718	0.422086624029426	0.42394836525503	0.424867360394139	0.423765699052381	0.419968095051885	0.415060806723017	0.411699722009658	0.411345938689834	0.413273824588165	0.415724662611837	0.419430209263738	0.427560594729561	0.43877720778147	0.446435354340706	0.44805361791563	0.447714308458306	0.449095702821442	0.452994682399049	0.459216706346388	0.467199055350377	0.477173274995209	0.491454274821316	0.512903438400326	0.542308475011339	0.577476846653266	0.61102571964255	0.628806747323943	0.618127620343033	0.580446446195868	0.531234052494488	0.487021638091401	0.455729281081029	0.437416873361035	0.429510529720198
s0223	0.377898411266135	0.376201489305189	0.376126089136287	0.37857862207879	0.384686150509937	0.394219960483565	0.404788708831676	0.413200188587982	0.41719211256789	0.416368553140092	0.412078799818698	0.407110936327964	0.404208169616842	0.404190591647233	0.406380919803571	0.409666591635274	0.412630396919137	0.413877920511167	0.412701685440506	0.409556564692499	0.406017459340363	0.403827993860228	0.403554329004072	0.40477339540144	0.407454600529717	0.412531182231617	0.421336503328349	0.432896082478714	0.442453213764506	0.44645534879258	0.44704909055004	0.448378597710041	0.451730912961943	0.456611412949375	0.463444461086593	0.473432539277841	0.487450587033695	0.506305224988313	0.531457826757088	0.563279998584045	0.595980081547675	0.616033592565956	0.61073051640534	0.579938047673468	0.536518732869016	0.495205791523274	0.464364055469692	0.44592432100658	0.437565637630495
s0224	0.362029546746453	0.359276600708759	0.358405932732809	0.36107184597939	0.367371754382113	0.375762621232633	0.38504372324358	0.394435886269699	0.401752832662725	0.404468202862033	0.403100393483473	0.400770941765197	0.399707545588386	0.401065027824825	0.405631574481465	0.412458519751303	0.419307986640799	0.424284823548203	0.426309512434636	0.425906286169239	0.425573335807782	0.427372540976177	0.430721615250489	0.434566411128206	0.439715695991854	0.447522639497858	0.458607824191014	0.471814367345434	0.483547205595654	0.491004731376575	0.495025150818944	0.497938931358217	0.501012711613052	0.504649107233277	0.509574148128294	0.517780314006206	0.531193911762065	0.549902862835157	0.574112380190464	0.604333273314556	0.635330852141662	0.654628837853416	0.651539728934246	0.625982178312546	0.58795324157411	0.550073026850024	0.520477597371535	0.500862195899724	0.489294215819074
s0225	0.402977828981665	0.399577262679409	0.398524810843848	0.40299900082614	0.412742046861848	0.423586714393241	0.432613337592335	0.44017216085597	0.446182360731756	0.448495930118599	0.447045379310544	0.445141752149345	0.44522523747064	0.447536012566928	0.451916422164527	0.457958244132621	0.46471212138682	0.47035920068976	0.472654062155872	0.471587108884856	0.470108580900346	0.47065042899082	0.472680180891473	0.474891384236491	0.478066370411803	0.484616339386062	0.495815244287481	0.508868377158076	0.518211715649934	0.521873563856879	0.523570922996247	0.527088397229088	0.532275889902311	0.537296995925493	0.542306567937718	0.550163491398393	0.56375252659547	0.583315889101159	0.607914781252344	0.637565197882863	0.668200855899511	0.686883661605071	0.680582298315027	0.649048209142517	0.604590933279179	0.561898625719382	0.52988224902324	0.509834667025166	0.498628082891227
s0226	0.392875466545936	0.390987194877785	0.391815582967675	0.394148620911036	0.39920249426679	0.407938610728837	0.418186574277737	0.426664635340863	0.431056606710653	0.430293520873071	0.425453871709369	0.419673344822614	0.415639361977103	0.414540557806308	0.41663934805557	0.420374436677914	0.422952352878426	0.422968943702794	0.420975122744004	0.41817154800208	0.415296722768019	0.412642103518933	0.410961007676331	0.411264237357956	0.413790937953991	0.418949945893523	0.427817383957595	0.438878245011294	0.447299912079307	0.450430991530612	0.450955275038035	0.452745482672501	0.456538753817807	0.461266708489171	0.467260041724698	0.476723100341523	0.491932518238399	0.513560135119008	0.54127403892036	0.574221053230692	0.606376401265686	0.624047231112207	0.615242909992669	0.580987186651621	0.534319202772684	0.49078351363369	0.460012577446083	0.44253042833941	0.433934835501209
s0227	0.392558039842945	0.389627229663995	0.390259728387829	0.394255371598236	0.401011478851343	0.410431741451695	0.420248855139604	0.427497031253418	0.431287595546609	0.431632589610499	0.428686967814844	0.42359996905989	0.418453538818358	0.415503564671537	0.416094739053852	0.419181991242275	0.42223178003687	0.423365785437317	0.421389486391576	0.416615459536636	0.411875738133547	0.409575684127723	0.409293961998482	0.40983888683705	0.411350030541236	0.415568448584343	0.424674822680904	0.437206544134974	0.447260108634549	0.451277141821322	0.451708239722274	0.452485618834259	0.455222515902741	0.459827212938736	0.466255821826969	0.475887357142399	0.491015129136347	0.512929198432713	0.542039411768443	0.577452816646998	0.61181721639052	0.630327943154284	0.621144940034712	0.585953669290085	0.538621333240392	0.494939481446223	0.463310765173646	0.443688219812998	0.433243369299867
s0228	0.412963757920204	0.407704045153039	0.406704410692245	0.41237092165391	0.423589887271152	0.438620206059241	0.456111738266981	0.472657274722344	0.482600894611605	0.482195247993528	0.473119631253155	0.460807014329903	0.449589458990455	0.440901999975878	0.434799519286458	0.430369637509421	0.425690092279607	0.419585561774844	0.412602177978941	0.405549769477499	0.399095622493856	0.394287194232183	0.391260065278807	0.38930827287742	0.388921287891029	0.391746711285906	0.398816490976501	0.407999646687478	0.413830700853456	0.413576015462355	0.410906148199197	0.410250451649352	0.411997508939572	0.415052600142398	0.42019490269105	0.429505755530799	0.444045166400763	0.463958152961315	0.490630089285189	0.524551529178315	0.558436993463324	0.576908054468393	0.567575903167241	0.531873369738558	0.483970066154445	0.439886141121771	0.40817661167439	0.389231259911579	0.379580897517225
s0229	0.39334226819979	0.391814358478203	0.392434041672709	0.39623472895398	0.404719887641263	0.418561556545166	0.435417617337517	0.450860314570667	0.460580948623555	0.46197318627751	0.455552545857547	0.444474023257968	0.4323444658634	0.422124917403004	0.415463872342125	0.411817252149148	0.409220932500456	0.40577049837272	0.40045611890441	0.393716783599047	0.387259624390032	0.382637973530074	0.38001224308026	0.378820611563072	0.379238232855246	0.382523982160267	0.38979109741564	0.399248926222359	0.40594987449937	0.406781935069811	0.40399160233687	0.402032603067706	0.403262473484931	0.407590569561017	0.414428587317408	0.424379391161313	0.438853017620643	0.458666004980851	0.484698904646339	0.517313319833346	0.550682506683183	0.570765693788941	0.564760125442959	0.532426849015999	0.486491910007237	0.443325303185491	0.413022797748135	0.396334428912944	0.388975819405701
s0230	0.400353571279425	0.398302243164447	0.40073594640548	0.405699589076133	0.413259383481176	0.424465944383022	0.437923511885189	0.449805839807213	0.456664361209128	0.457163969179403	0.452048146202782	0.443498369377167	0.434187398532959	0.426477638428795	0.421546117925633	0.418870776607322	0.416925959861208	0.413834760745748	0.408319824819671	0.401215904096616	0.395029172179991	0.391574900074188	0.390570561534488	0.39071609753519	0.391883256985111	0.395779331172344	0.403941093349187	0.41437194200125	0.422055372517328	0.424492994341765	0.424189998125768	0.424805914911043	0.427787295829079	0.433124053534343	0.440948548180495	0.45172579672813	0.466058252192205	0.48506449806269	0.510542192774223	0.542537212800808	0.574412245922804	0.593024834486942	0.587906456990203	0.559849856325142	0.520093431163197	0.482599679116213	0.455990557352115	0.440832568617683	0.433738959163778
s0231	0.422463667585589	0.415782799248675	0.41119078601289	0.412956199879024	0.422479247029488	0.437695751055652	0.454706250761255	0.469254088062688	0.477864631190995	0.478794938245253	0.472944169001966	0.463480903946803	0.453555291090872	0.444639722118162	0.43704562361466	0.430568533506715	0.424692502963395	0.41889033112087	0.412701306400592	0.40598659355891	0.399328349912642	0.393884471823546	0.390745102770822	0.390238035933758	0.391869505633612	0.395483407463946	0.401927173941316	0.410726915972713	0.418098580913161	0.420241368439487	0.417990275666472	0.415838774853081	0.417032285233674	0.421425593406914	0.427888060609445	0.436876487285386	0.44993440765112	0.468561089904141	0.49439391543001	0.527572983069658	0.561220111646269	0.580425334663779	0.57280138738944	0.539195100626818	0.492522725054354	0.448773740384508	0.417576436953043	0.399078194328055	0.389520753294691
s0232	0.415821016538432	0.411011240321879	0.410351583460563	0.414579632760983	0.422983165136493	0.435066734880342	0.449911651863651	0.464807598726932	0.475174327263777	0.477246308389955	0.471296397310672	0.460967859568898	0.449931883936247	0.440779474173281	0.434807043171882	0.430784855413171	0.426219269694042	0.420181097561435	0.413385728951851	0.406614276781688	0.400708053035618	0.396707780015752	0.394410981778304	0.392713020603972	0.391733253473188	0.392978551418516	0.397982349414013	0.405827331078453	0.412064086824152	0.413201171914723	0.410969710841965	0.409448345931843	0.410472780023926	0.413683525047761	0.418889239645816	0.426996640651624	0.439313463529842	0.45690958295386	0.480965351829503	0.511554721162092	0.54281511438192	0.561566319294338	0.555797674615802	0.525035700141535	0.481157586725057	0.439646988786222	0.409801430451266	0.392163787872278	0.383430892044059
s0233	0.414188937828	0.418713318494571	0.426063965971674	0.431473733312577	0.43568986032359	0.44183545065493	0.451541302053108	0.463968050113127	0.475242943096641	0.479964783496112	0.474752734592076	0.461270403061284	0.445972453325282	0.43493821752026	0.429134777178604	0.426105575377268	0.423992685245433	0.421661555835107	0.417391078831556	0.410180065802082	0.401709028310751	0.394980921766107	0.391231069635904	0.389831942486082	0.390251873009548	0.393214049470804	0.399773346221289	0.408178582699913	0.413614680896462	0.413262246519241	0.409692605194362	0.4079512793534	0.410556502955086	0.416049342000922	0.422256963314924	0.429686435325607	0.440571517611343	0.456788762131567	0.480288189079397	0.512060149619345	0.546269548923363	0.567734124894936	0.561961869666266	0.528886180170673	0.48287037758056	0.440132332089326	0.409294568348926	0.391174838780758	0.382842921214859
s0234	0.360202156124131	0.365408409502168	0.372588286727753	0.382474836419358	0.396981060429483	0.416810635412277	0.439567725135406	0.460931553700816	0.4769774305115	0.48559982194289	0.487088986981019	0.484208783846824	0.481113324351701	0.480916487471613	0.484347512194015	0.490965251971603	0.500200370535558	0.510879094396819	0.52136226437817	0.53107195073014	0.541163271382273	0.553000335968664	0.566592174187253	0.580854073579414	0.59520606871498	0.610908231403927	0.629359059743527	0.648777943829376	0.665001305934843	0.675779268133468	0.682144938378246	0.686351451684752	0.690190134362198	0.694747065683393	0.700585940173515	0.70820996355993	0.71866073549225	0.733599051525371	0.754532914837412	0.780776795413566	0.805996149308848	0.818554967505132	0.809261250146227	0.778741565209652	0.736520179262839	0.694429937106601	0.66036241668765	0.635948009215636	0.618871796765875
s0235	0.365343117771999	0.369459113303261	0.37529816632714	0.384902781076265	0.399253716488156	0.41781366543374	0.439079403967731	0.46004019040861	0.476730088326215	0.486706042359547	0.490347060223436	0.490147201558637	0.489486399609362	0.491099563423047	0.495785635951161	0.502797782994227	0.511184607202531	0.520185648415728	0.529079996507429	0.53769417487747	0.546820735430102	0.557313658581687	0.568953154356868	0.580896187783259	0.593167342675505	0.607119361738917	0.623786192315647	0.641730270714466	0.657371344692673	0.668082098172533	0.674360015233551	0.678774309267866	0.683373304704503	0.688743836186043	0.695200901676713	0.703445022000802	0.714099665531746	0.728241394866359	0.747518219091507	0.771608029427315	0.794705384726371	0.806244146562379	0.797712693428482	0.76921426245443	0.729490180552977	0.690024204023371	0.658233918776654	0.635358641942236	0.619226534347443
s0236	0.378326825352922	0.380193905473095	0.38441098731114	0.392975825318861	0.407222096938834	0.427558108242582	0.451853542599338	0.475313118284133	0.491965839728783	0.49739771556357	0.492094490582755	0.481308434681978	0.470742380396909	0.463434226821879	0.46010344347165	0.460202736565096	0.462245782740812	0.464275137464595	0.464916338583364	0.464559507600393	0.465238657318967	0.468635092719978	0.474462830210558	0.481035136344273	0.487707321488834	0.4963816434165	0.508696200953845	0.522326787874296	0.532714727583674	0.537988054097034	0.540110352603479	0.542016223087728	0.545267275239425	0.550096743159737	0.556633153287938	0.565499259824124	0.577490372536352	0.593767011894894	0.616163999253127	0.645189853638302	0.674858496894296	0.69150548418545	0.683489479069011	0.651612327628689	0.607682794111827	0.56557352004275	0.533465392911222	0.511851152793629	0.498030874011564
s0237	0.361191440171122	0.365711021552877	0.371905649007992	0.380974486658824	0.394659045352403	0.413733881329227	0.43653265164746	0.458857852175043	0.475968215848332	0.485162309830983	0.48687038262383	0.48438964231181	0.48230278920203	0.483855236940403	0.489499929651312	0.498064260118037	0.508481945581058	0.519775984837817	0.530662786046353	0.540676513968103	0.550891476535075	0.562525272768113	0.575793166117462	0.590316593582314	0.605646859659015	0.621947639132437	0.6398877690025	0.658500185723676	0.674599670495875	0.685742019653978	0.692227735358111	0.696266245639066	0.700237117026092	0.705330265931473	0.711639210428564	0.71945847313721	0.729853804226295	0.744170769720488	0.763218072182437	0.786029846395538	0.807398614823279	0.817686242143324	0.80880831726503	0.780919473036848	0.742365804115027	0.703873007998065	0.672519625740888	0.649846998842986	0.63398068667716
s0238	0.356452902581927	0.361080864216812	0.3667262000862	0.375260116375044	0.389794815036463	0.411021050194597	0.436164673122828	0.460626555457358	0.47923303459116	0.488220890949689	0.487845955498821	0.482428464943978	0.477453438799097	0.476453023992875	0.480052172803744	0.487036660899393	0.495710287962594	0.504459391425047	0.512367162283083	0.520220939150804	0.529789424561738	0.541725378834591	0.555286728414874	0.569499636032639	0.584045353340776	0.599744164945997	0.61733924110022	0.635306442796461	0.650332556963896	0.660670724878051	0.667719836690283	0.673731907988506	0.679412881405078	0.684872712124641	0.691187095068715	0.699553428526871	0.710472482572838	0.724974626975511	0.744932059454505	0.770151250471832	0.794556601436714	0.807194553829209	0.799346287976976	0.771108132974688	0.731427953001452	0.692001695620001	0.660257938512999	0.637461985071066	0.621837561041444
s0239	0.393892825285808	0.392575712923451	0.394889394980505	0.403499740426106	0.418495407726047	0.43824035767932	0.460645539320579	0.481396617231137	0.494502940311896	0.496723830034141	0.489466004308312	0.476775276735376	0.462919304338699	0.451226993731888	0.443396412763441	0.438924284766181	0.435861181512359	0.432455094080439	0.42800191931489	0.423025932884393	0.418989300105584	0.417245228196764	0.417820544234152	0.419463646757374	0.421799763663551	0.426682204779007	0.435589167108975	0.446138259238378	0.453512317394797	0.45552125869616	0.454115659052623	0.45280235171566	0.454361435918787	0.45969339403657	0.468145158915431	0.479248727189615	0.493699558531538	0.513184907469535	0.539377861827255	0.571862261205086	0.604302486278509	0.623030661757418	0.615286065630253	0.580964079472775	0.533096457669522	0.487484760561983	0.453527861476578	0.432573749263173	0.421561967395729
s0241	0.348468013253543	0.354604945976478	0.362155002980744	0.371176948074291	0.383990350930281	0.402490103806588	0.425419616409265	0.447824674613431	0.463331233425097	0.468974493410822	0.46694643732761	0.461754593885529	0.457223858931835	0.455647508003537	0.458227653723262	0.464598592416893	0.472327687876352	0.478825483776129	0.4836771170791	0.488645764440264	0.49574367078904	0.505760272515334	0.518406963921102	0.532407630922677	0.546363138567832	0.560850435836129	0.577496872587416	0.595317214712653	0.610218918999945	0.619066335361361	0.622975976147934	0.625587226215704	0.629313547871734	0.634859144617475	0.642628522784393	0.652803239621341	0.665479007183481	0.68178064767858	0.703637989751672	0.731024214433544	0.757648305319824	0.771233280068935	0.762249814842623	0.732058924218742	0.691376124722113	0.652470526198457	0.622321498595276	0.601211034714098	0.586412329418394
s0242	0.368139901190389	0.371366513630832	0.375325387510257	0.382370558394553	0.394705107329369	0.41288419301554	0.434573711392947	0.454826478226355	0.46846656471788	0.472787248996125	0.469036718871975	0.461349787306009	0.45368734083361	0.448476488546387	0.447225853132458	0.449774813161355	0.45366203556089	0.456582728837453	0.458278835861891	0.459536208871522	0.461536341792536	0.46568253476691	0.472414736155405	0.480603970380155	0.488943216606721	0.498007643000662	0.509590539368699	0.523101158747739	0.534661316058873	0.541284156924561	0.543996270830444	0.54588652144468	0.548996250970782	0.553933032512635	0.560890126315898	0.570126122229238	0.582241122290166	0.598493384007724	0.620278125779047	0.647332119197734	0.674258655709671	0.689616817125401	0.683153156034759	0.654847585014066	0.614933788878783	0.57626486028788	0.546828525586759	0.527349673111122	0.514701655086695
s0243	0.364595862214684	0.366325132111164	0.370311488914517	0.378690873941124	0.392224548289385	0.4094079827306	0.428658639719215	0.447889174952948	0.462630263156317	0.468643098502928	0.466248208919341	0.459685476609993	0.453053356431801	0.448558787015064	0.446948032893824	0.447753393262552	0.449855944053786	0.452337360248677	0.454716762683489	0.456932259620723	0.459615903156622	0.464251945884853	0.471958555499119	0.481503933693887	0.490591366091777	0.499597075910271	0.510778620639009	0.52380899953752	0.535545945092699	0.543880643623993	0.549396433848353	0.554021530665421	0.559408392556628	0.566485090125811	0.575971938468777	0.58824284804478	0.603065495744227	0.621019583871758	0.644015828910987	0.672363864097195	0.700627980310974	0.717931479242832	0.715093030729956	0.691876195244019	0.657072726824353	0.622535031385534	0.596137919784721	0.578850059532771	0.56786697672878
s0244	0.366862811364506	0.36978050446897	0.375332459000853	0.384470160500782	0.398605962659299	0.418221961538319	0.440945494937921	0.462545119830686	0.47885679086718	0.486769676314226	0.486073589679009	0.48057643378376	0.475337144321535	0.47352241297512	0.476033634199716	0.482006703779855	0.489662605804278	0.497380704191858	0.50416843381027	0.510228421300897	0.517114904249243	0.526315740597687	0.537746452305659	0.550033974287069	0.56268397520923	0.57720029993226	0.594490281448024	0.612414387538674	0.627477647985286	0.637802486020519	0.644271858357177	0.649534201526238	0.655189809764201	0.66131669470505	0.668526393657419	0.677696282994902	0.689572997022057	0.705777341492485	0.727471685982033	0.753206820167864	0.777109022274491	0.788772863773911	0.779413212874299	0.749776421092753	0.710116041238721	0.672474935496459	0.643443861525193	0.622791367215108	0.607292751749111
s0245	0.383589735694768	0.384057749565123	0.387626793832025	0.396145780495082	0.40960518120595	0.42706983834971	0.447150134759722	0.466668778684616	0.480396825874937	0.484294996146819	0.478897559635417	0.468481052398339	0.457705419853386	0.44942151538198	0.444241016283499	0.441404626966325	0.439805452002713	0.438153694340982	0.435609024764348	0.432808192927606	0.431263945012254	0.431804109610904	0.434164154175004	0.4374862713682	0.441284586532071	0.446624440118451	0.455162371040324	0.465783861191273	0.474142049614352	0.477382897331082	0.477282915115077	0.477484392338268	0.480000356134408	0.485056415037997	0.492181114905868	0.501148107689919	0.512925786452948	0.529570226553238	0.552828329777462	0.582111073541033	0.611247316378934	0.627989333552379	0.621309114238989	0.590689283345148	0.547181786335418	0.505469466692524	0.474637320133289	0.455598461078706	0.445135479164454
s0246	0.379319689849005	0.381275766990206	0.386368376795242	0.3960786828565	0.410492951601252	0.429084226106697	0.450580063596867	0.471588845945418	0.487312018271285	0.494409130703965	0.492577982624958	0.484500444514529	0.474950905583219	0.468374690223842	0.466195687486835	0.46703280421931	0.46945177241427	0.472923576655865	0.476512156150228	0.47951537448609	0.483082528119838	0.488940588931714	0.49734045089829	0.506886040572709	0.516066406757261	0.525689776097516	0.538369898522185	0.553784645816173	0.567416767417707	0.575871721794346	0.579955175449042	0.582327998773288	0.58531909123301	0.590437155251998	0.598127707540581	0.607970400358088	0.619873189658095	0.635515407910234	0.657281637682375	0.684805553702743	0.711807489392667	0.726489269672387	0.718748208507484	0.688982927022897	0.648023018773968	0.608874925068369	0.578982571936859	0.558622662361322	0.545068454172634
s0247	0.387265427075144	0.38845334290328	0.391647790895871	0.398761367507995	0.411312342540893	0.429694793350691	0.452157668398819	0.473891905778894	0.488749169539547	0.493306430721236	0.488880090303997	0.479647754674217	0.470066119005367	0.463453881165076	0.460659697303752	0.460225253719568	0.460686502863352	0.461445239297266	0.46193451328395	0.46198553469218	0.462592315818785	0.465157826273825	0.470031425636578	0.476031146717483	0.482092129926562	0.489223703788743	0.499147035279531	0.510989114978408	0.521298712122315	0.527564900169484	0.530320381584274	0.532097849714816	0.535233177366676	0.540602116235189	0.548037169421004	0.557402158049674	0.569319516180289	0.585521333144303	0.608152005524387	0.637095329425158	0.665798701495198	0.681582061114986	0.674231743403202	0.644211753723812	0.60197907152374	0.560970095514437	0.529944446098688	0.509969803046825	0.497836162293065
s0248	0.368862673163586	0.372073146353124	0.377736856418841	0.386901217884055	0.400381645975182	0.418225999840664	0.438934151071074	0.459009073647047	0.474258688853644	0.482403854594227	0.484095948633385	0.48204101851616	0.47999114309853	0.481220443724375	0.486546859982708	0.494439982639687	0.503248936189701	0.512438486601233	0.521832585518265	0.531190519405886	0.541110043495312	0.552932793110446	0.566892461983358	0.581666353273019	0.596305064580202	0.611513146658842	0.628352998833071	0.645884509280165	0.661045072883111	0.671731572847747	0.678722077666156	0.684014118920614	0.689020544319195	0.694624592602153	0.701481330100429	0.710099179578854	0.720916688523385	0.734676538242645	0.752681046248557	0.775023775332045	0.796863770322642	0.808221580369105	0.800685914025316	0.774365076820846	0.737665103994759	0.701356574720626	0.672222174658316	0.651023431385165	0.635553256642908
s0249	0.374608242765175	0.378958968919271	0.385188122934522	0.394351341836777	0.408362008330056	0.427631300364912	0.449973390128133	0.471323245622304	0.487207939582153	0.494942711533812	0.494922501558887	0.490309902339508	0.485817494532096	0.485410548178169	0.490003527393258	0.497936149575424	0.507527523195007	0.517760174606789	0.527419862302867	0.536069006435508	0.545038796277916	0.555929969727753	0.569225625329153	0.58431260359636	0.600063030929795	0.616295938474389	0.633957388360917	0.652477703483486	0.669005303402206	0.681403302118583	0.689622740263446	0.694845032517756	0.699044054230268	0.704052894037386	0.710723996172505	0.719534174685612	0.731189978751953	0.746787315312355	0.767433870345549	0.792224360714877	0.81503560014574	0.825507196291965	0.816251919388137	0.78869392709008	0.751770507355317	0.715669369376727	0.686164664241664	0.664008038514905	0.647515212657379
s0250	0.390154661624854	0.391850129884898	0.396659726258874	0.404993969814667	0.416881467105627	0.43276806506352	0.452110403109107	0.471439779544948	0.485595457392696	0.491329677546757	0.48932999455514	0.483290629209217	0.477609818594685	0.475141674331578	0.476071879453861	0.47884796150251	0.482085781328133	0.485252347202491	0.488506265660629	0.492694722375625	0.498531118886384	0.505734922445516	0.513710190513972	0.522022510584607	0.530648535666172	0.540977869388163	0.554464937775323	0.569512049795758	0.582062908206338	0.589674152695323	0.593427613711496	0.596015435684579	0.599319817803131	0.604211634261484	0.611124341282764	0.619926914295255	0.630701703014139	0.645156220860221	0.665662639630672	0.691979934769263	0.717776194599148	0.731198551936612	0.722696734902179	0.693322751544458	0.653763717845169	0.615967364362648	0.586379209315122	0.565418432971447	0.551009571142948
s0251	0.403196097074846	0.402656881995784	0.404691972981672	0.41163616773549	0.424589524552329	0.442576377432083	0.463309520549431	0.482549635884124	0.494607153471868	0.495964792993687	0.488094489305103	0.475699288660513	0.462918774189007	0.452146583278374	0.444603639388415	0.440064157419214	0.436940132297232	0.433525749546858	0.429114916696321	0.424319062591886	0.420482950350414	0.41870785732124	0.419278570829652	0.421328457087067	0.423762447793762	0.4274075818565	0.434411459008662	0.444043947028798	0.451584217724616	0.45360138108785	0.452064778613399	0.45131282930446	0.453335793626747	0.457868210328241	0.464750334540901	0.474181668555154	0.486584801587954	0.503655763172852	0.5276857901412	0.558378294722635	0.589042814656947	0.60666627097812	0.599782662079214	0.568116026587662	0.523558238646782	0.481581437188105	0.451344360487432	0.433023592615417	0.422664277795972
s0252	0.373117826889406	0.372040043086005	0.372688335881561	0.376597108601121	0.384928494930241	0.397428798222747	0.412129581041608	0.424644178912576	0.43105698317218	0.430871973327648	0.425913327938775	0.419270010324821	0.414196305476946	0.411723402700535	0.410603382265743	0.409365029231516	0.407351864923083	0.404673419571167	0.401431234708252	0.397267742118693	0.392390426048432	0.387840591122155	0.384338015352767	0.382318489626171	0.382749534062482	0.386789602368206	0.394432869450878	0.403306876856947	0.409486695774993	0.410816801591855	0.409099866256094	0.408142818848885	0.410449006726877	0.416102921469367	0.424192168672566	0.434987402474049	0.449750670764439	0.469519320804015	0.495932681551644	0.529471794690897	0.563102981269069	0.582045318799805	0.574294826575747	0.540620194894158	0.493712229095064	0.449346370626203	0.417721487255243	0.400181400075618	0.392609525487589
s0253	0.373914673895857	0.373726312550746	0.374551848126398	0.377221140111919	0.384252199219416	0.396269824915386	0.410164005266144	0.42229326543537	0.430787732755416	0.434149531968524	0.431356415612152	0.424767496840639	0.41895759838099	0.415796486413046	0.414185437480024	0.413151543470504	0.411867465106836	0.409024023527351	0.404320532657697	0.398825828376496	0.393514842063525	0.388641511645345	0.384464620243789	0.38195996888907	0.382610631033607	0.387306986737488	0.395128732866529	0.403158742403584	0.407877202833174	0.407686140357858	0.40458621242169	0.40267194624087	0.40475811630092	0.410854288756607	0.419673664933945	0.430826357471269	0.444707560372684	0.462209020291817	0.485890810625	0.517070416282943	0.549013512780725	0.567351966380818	0.560523153391902	0.5290132439022	0.484625293325922	0.44249943651393	0.412667055719889	0.396289489231788	0.388867485170491
s0254	0.312076346784844	0.311312609052838	0.311271916824033	0.313215246419519	0.318518258236891	0.328114202068237	0.340481554382789	0.351480790191357	0.358016319948016	0.359733554056883	0.357331220951842	0.35252728665543	0.348112406652387	0.345558376765038	0.344493430046835	0.344334691355023	0.34408731782584	0.342363437264498	0.339160321503536	0.335691283324637	0.332675519634997	0.330113521216064	0.328030476703899	0.326888052658449	0.327441287467334	0.330448914813781	0.33621768753728	0.343339524795201	0.348617750498164	0.350064584305445	0.349060753211345	0.348464005411437	0.350287670751219	0.355505199797236	0.3641899932454	0.375748840673059	0.389817206942642	0.407099406735685	0.429117021321949	0.455737554145335	0.481461091782924	0.495937703068732	0.490952514916023	0.467148248934659	0.433652011009711	0.402178638817156	0.380515433759642	0.369376439539167	0.365060947519677
s0255	0.379768418434205	0.37936518545026	0.38082315816459	0.383734875464786	0.389577924237279	0.40092435018577	0.416510536809723	0.430676000144133	0.438698662775177	0.439393325541846	0.434424708951732	0.428211059903606	0.424831234111881	0.42373050078361	0.421977588862046	0.418797068416836	0.415019529492441	0.411287978624704	0.407747807703046	0.403614686849627	0.39827080322611	0.392741215619672	0.388493300427538	0.386056125297366	0.385970298468065	0.389466790259159	0.396828051751402	0.405659136415964	0.411650591877007	0.411915060005504	0.408221576517749	0.405702007618545	0.40795789799235	0.414862242454447	0.424620811591035	0.436406027647573	0.450966855435836	0.469930303158451	0.495546355781955	0.528516329168491	0.561873266182299	0.580383097365818	0.571870440269756	0.537660252571187	0.490473493280645	0.445793938953816	0.414306416658647	0.397675998988565	0.390846146547075
s0256	0.368743605781751	0.367078521782322	0.36699040793728	0.369985042365998	0.376919179858537	0.387615024135528	0.400741422024218	0.413467436601316	0.422519354231311	0.4262271107596	0.424834403859956	0.420355983060826	0.415619742272576	0.411913994178746	0.409738361172794	0.410112710870208	0.411454951520209	0.409756775167964	0.404226356853449	0.397753129007477	0.392177564508538	0.387570000950605	0.384297872978861	0.382813324652551	0.383582835188197	0.388076693108631	0.39714666706225	0.408299961188679	0.416771620535749	0.419579785737854	0.417746432521844	0.41529609213436	0.416269940736122	0.421673895744802	0.430128537403094	0.441191822254902	0.455909336874365	0.475756355925977	0.502527963733973	0.535943983132271	0.568794838235863	0.587615068524767	0.58191852477957	0.552268531019754	0.509184837926749	0.466598761969349	0.435004701498398	0.4171348604997	0.409521872394631
s0257	0.371833034227545	0.373729643361841	0.375993038471506	0.378670474410163	0.384569061318701	0.396373316746334	0.412355775080526	0.42704569895867	0.435931440436837	0.437702653109099	0.433657556681286	0.427234119727118	0.422099171599691	0.419346250981725	0.418069120246669	0.417417412961137	0.416267322788118	0.413397244254586	0.409103962389255	0.404653195377853	0.400573853909268	0.396613462051298	0.392922989855771	0.390829034488664	0.392034930902196	0.397264083398363	0.405920319834294	0.415985060151175	0.423881909739148	0.426496074127308	0.42464404354229	0.422699800879137	0.424172454745746	0.429772718140571	0.439259284460447	0.452641261004437	0.469595449121751	0.490227208724981	0.516944008907256	0.551346156765915	0.586235792997478	0.605346618682914	0.595881184830603	0.560005531190629	0.512333116916245	0.468518505366885	0.437084581941549	0.418916080239891	0.41099659407844
s0258	0.366449129177027	0.367366660243452	0.367180817835565	0.368566800203988	0.373888846478516	0.383630235748266	0.394769713440463	0.402619168284344	0.40589029345545	0.405668290252941	0.40233464546749	0.398217855322377	0.397195691907129	0.399823857437872	0.404036470239883	0.4087068789068	0.412755693486152	0.414769694443482	0.415155238633784	0.415052787222755	0.414376378103648	0.413065169184429	0.412240146329171	0.413655961312175	0.418882031835699	0.428689434039735	0.442235918409258	0.456156277798499	0.466051489397941	0.470119285882999	0.470406469381562	0.470476374385995	0.47288451456602	0.479037714891817	0.489127916437701	0.501865979211229	0.516915095054871	0.536969458449282	0.565325852619548	0.600957835438582	0.634992959386381	0.653149183856438	0.644673413726069	0.610655161938749	0.563704488419898	0.519318192696695	0.487162398110698	0.468459028827242	0.459297652571825
s0259	0.360761870061811	0.359640259512942	0.359153686557111	0.360967797754131	0.366657198646686	0.376679862517535	0.388482187700439	0.396987438225029	0.399757365434303	0.399149355680532	0.397800245675074	0.396639479093633	0.396814207139555	0.399068920094541	0.403026489786794	0.40849040860824	0.41454558968191	0.418746081541423	0.419805050788316	0.41925404976284	0.419280022965937	0.420347511700865	0.421783397029094	0.423997664418687	0.428818716665175	0.437634761640483	0.450220836045632	0.464441868986606	0.476204969259992	0.482348477490259	0.484215691419637	0.485964511899463	0.490313824316019	0.49758707788823	0.507311254783765	0.519707363734287	0.535639340148218	0.5561463583474	0.582953778858122	0.616110793059041	0.648458155443536	0.66656648208744	0.660030137205405	0.629165176694852	0.58485544669228	0.541987314077542	0.510864971387436	0.492821847139674	0.483453739714204
s0260	0.36330898321216	0.360931728951443	0.362123779803797	0.365924659936921	0.372003783233366	0.38186025948816	0.3935440043109	0.402039527627972	0.405783205725351	0.406459291893406	0.404894130876551	0.402468091497764	0.402278886628593	0.405454997517292	0.410381104930198	0.415611442097795	0.419884742816787	0.421696030563915	0.421496541124509	0.421570943221894	0.423029012885208	0.425289843562013	0.42791688637909	0.431288043018894	0.436503606306028	0.44518560604686	0.457844849428095	0.471883079047597	0.482511718628425	0.48715392834479	0.48825910741576	0.490359926236548	0.495446029430039	0.502833300228323	0.512312867033188	0.525012929811399	0.54149956756254	0.561878522035496	0.58787654011723	0.620756716340727	0.65429519544082	0.673513999239596	0.665417360314062	0.630736228800291	0.583176226145562	0.538835393422867	0.507181404411687	0.488733424377302	0.478938390016439
s0262	0.367313229749948	0.362490339686114	0.360536193150109	0.363237567050553	0.370414145601115	0.381568862355883	0.395025347414543	0.406714515249662	0.412181497888041	0.410164993138325	0.403974924806716	0.398548005239688	0.395860003087174	0.395046361001572	0.396466520352337	0.401159465899629	0.406932812009272	0.410211939945362	0.410319498796793	0.408983287771012	0.407831160326952	0.407045154913487	0.405997032162497	0.405805551770356	0.409395199630011	0.418200139288516	0.430559191597055	0.443014565661138	0.452219096842541	0.456773638625495	0.458315754021438	0.460268436141533	0.465042754799245	0.472777274705142	0.482672304586573	0.495406103667619	0.513161974452695	0.537040416415239	0.567238345544253	0.603584435219753	0.639446434659042	0.659529199014575	0.650955543902437	0.61463478457516	0.564304465731887	0.516854040741253	0.482843274373662	0.463272689032901	0.453604916870631
s0263	0.380960644638971	0.378509414614239	0.377257232489319	0.379262155807521	0.384349852639585	0.393262443256626	0.405014184276253	0.414648442638364	0.418720319583096	0.418468070996544	0.416533305595804	0.414808215997217	0.414070384043851	0.414124742290631	0.415562080142324	0.41922840664419	0.423268027527631	0.424726880571501	0.423493339582329	0.421124046611731	0.418501912243298	0.416627233119595	0.416293219518758	0.417336156863607	0.420327289415297	0.427011088439539	0.437923970210741	0.450456773254147	0.459848872732765	0.462997141106201	0.461327855470158	0.459415424209879	0.461253795664641	0.468032516457925	0.478502636553351	0.491118304047344	0.505900580848098	0.524606187535297	0.549884431846258	0.582393647208561	0.615431577323296	0.634636592741804	0.627684501240233	0.594824378602537	0.548646465240207	0.504765526140551	0.473091601899088	0.454928764465075	0.445989408356277
s0264	0.37468143599225	0.373403912695295	0.374280276926933	0.377250456623426	0.381830032345247	0.38930948279586	0.399069140356587	0.40697846751417	0.410334030209769	0.409671238396592	0.405967630122691	0.401179963960812	0.398671032741985	0.399620520258986	0.402459497924103	0.405907046560248	0.408981804308817	0.41039078787044	0.410059987391919	0.408834694433436	0.407181547715459	0.405427578635275	0.403967748584594	0.403526440234004	0.405774620555745	0.412583203575716	0.423900720803915	0.436385754510285	0.444973572026104	0.447225901435117	0.445810940381949	0.445501301528358	0.448867751826153	0.455719521366996	0.464924112180297	0.476107517356161	0.489994960803499	0.507869808938151	0.531603721429074	0.561558564587664	0.591271391179489	0.607466657498993	0.599538833795253	0.568724100661923	0.526850574797072	0.487568953959317	0.45913343031618	0.442750091072286	0.43525140628234
s0265	0.30883927804941	0.309457622709242	0.311835717486263	0.315823754190397	0.322753592389053	0.334306882703082	0.348490405438905	0.360271144779342	0.366475710787551	0.367272806230309	0.363744166432788	0.357729523866374	0.352104300160967	0.348008229500968	0.344696699092295	0.341995778946068	0.339347371543414	0.33513789668122	0.329070318295976	0.322559998331069	0.31700109019181	0.312886284531997	0.309885034466179	0.307764728610875	0.307551417393399	0.310984983354692	0.318467939243712	0.327974986204498	0.335795112842429	0.339040112474825	0.33869758048743	0.339121310121213	0.343819100349828	0.353118634739613	0.36574520357498	0.381328056972473	0.400503983784947	0.42374964340861	0.452013060824961	0.486030891464505	0.52120417871087	0.545796626996482	0.548957971547037	0.530600981012832	0.50137949980649	0.47461000940719	0.459112564808051	0.456267086054842	0.461968572372504
s0266	0.385403776678082	0.383085175868662	0.381926513524554	0.383734038257977	0.390646553762297	0.403222513629089	0.418773647590424	0.43304852937224	0.44238391257909	0.444909983622422	0.441721935492411	0.436257878286565	0.431355227758279	0.428037227584026	0.426622128066397	0.42660927968181	0.426272997905452	0.424202551502942	0.42051209508878	0.416217906071813	0.412274894892664	0.40892496652401	0.405931799642795	0.403894050117875	0.40448449074669	0.409203474771525	0.418073921744637	0.428589641553394	0.436647502567352	0.439752127455687	0.438963257464941	0.437975478331933	0.440139068459322	0.446034337438634	0.454704779500782	0.466167021513532	0.480993999105732	0.499689765168354	0.524074305864274	0.555380083335015	0.58769075107029	0.606963483447969	0.601063680398705	0.570277809736921	0.52643280357485	0.484060969758959	0.453057102647621	0.435381453227395	0.426859082361111
s0267	0.331623214496428	0.330151910068289	0.330801384909725	0.334806968731395	0.342910669527455	0.355499414453824	0.370082658153254	0.382215029339782	0.38877971977539	0.388999128522631	0.38432558536434	0.378170713142601	0.373584153025204	0.370898954410902	0.368957650154594	0.36695695732106	0.364061874747164	0.359877565734033	0.355242345767458	0.350839029359206	0.346353236193688	0.341686977601112	0.337926198604364	0.336617326929478	0.338464039708601	0.34344657909557	0.35132312762635	0.360420544775441	0.367447916292516	0.370532489765423	0.371383975347408	0.373532607002426	0.379316615346588	0.388864138177993	0.401222796075619	0.415887595143179	0.433179928610862	0.454441632828456	0.481996704437003	0.516176671769302	0.550641844013149	0.573239656734038	0.574105020544418	0.553191470882242	0.520681695705977	0.490599746975859	0.47202184124272	0.465468391208242	0.467032723102016
s0268	0.319459874043826	0.320030868190703	0.32124700491606	0.323978127664744	0.329229617465482	0.338329289203239	0.3498072356216	0.359509880626459	0.364358540746719	0.363978760247394	0.359834431403367	0.354417160065065	0.349781278348485	0.346205973934944	0.343508530193099	0.342234043257124	0.342098312961089	0.3415813226255	0.339650592958672	0.336157646454912	0.33126366919628	0.325635660942688	0.32033716296738	0.316265996090846	0.314758056865548	0.31769245636851	0.325410321167812	0.335420137951203	0.343870221005423	0.348343966672854	0.349740691807854	0.351009541856143	0.354260479801384	0.360399377285504	0.370392302034851	0.385138354981369	0.404794480873986	0.429380544574791	0.459719395557523	0.496123535247376	0.53412719458564	0.56305441369513	0.572544880421882	0.561660874567903	0.540463748281926	0.52225945813592	0.514822753337263	0.518378563349237	0.529582928592101
s0269	0.368273158315385	0.367255697824249	0.368126008795068	0.372304824381796	0.380306868822693	0.392632566782163	0.407567197951818	0.420631229487361	0.428262154174132	0.429954612987734	0.427125311033143	0.422320579469869	0.418221809939548	0.415939535544572	0.415162408239424	0.414930382831415	0.413698118471554	0.410813353189331	0.407506776788058	0.404699221403651	0.401616657145087	0.397847075022962	0.394731916047157	0.394037117168775	0.39668721632879	0.403000832201118	0.412736241566775	0.423732033626296	0.432042251042851	0.435370482955582	0.435358038480307	0.435819439715805	0.439565922462422	0.447082846481393	0.457632051657814	0.470719981150788	0.486691355391588	0.507010531304566	0.533677294224064	0.566772769056437	0.600172327475536	0.620824969961082	0.616716818902626	0.586975298190969	0.543009171779305	0.500390313077894	0.469858024300295	0.453613634211312	0.447639627184075
s0270	0.385691507374061	0.384232194883724	0.38204094812747	0.381926467368526	0.387419163175348	0.399924522975171	0.415360057910629	0.427092989923435	0.432769904433365	0.433746580300519	0.430908585884059	0.425704153429772	0.420426315868752	0.415994270516877	0.413123043880488	0.412740021803945	0.413484298848418	0.412608116299195	0.40908351638517	0.40390320071315	0.398789857207935	0.395030922011136	0.392689978696483	0.391412296010867	0.391928262699962	0.395787487791667	0.403464048592039	0.412822191406159	0.41981505097493	0.421804556372227	0.420390620086176	0.419953684930404	0.423331111017824	0.430066195420122	0.438745857074674	0.449383866006942	0.463218807137334	0.482269747629893	0.508902559826125	0.54242582047807	0.574868172076525	0.592847879382858	0.586024598106039	0.554783451537586	0.51050140268322	0.468539693554808	0.439368670081466	0.424107886074059	0.41778760461791
s0271	0.401381853037487	0.402222949604325	0.405666345512267	0.41269464622314	0.424185177562189	0.440611603822362	0.460849446025955	0.481155834356313	0.496028543762835	0.501031799391575	0.495527351845011	0.483151810270095	0.469303840248509	0.458006107618562	0.450712812558307	0.446646062996784	0.443908312418074	0.441282501883225	0.439054810848582	0.437695046668658	0.436793164376467	0.436065484134299	0.436038296614584	0.437275010482635	0.440197456541703	0.445534488645503	0.453798972095398	0.463707917151175	0.471738608579597	0.474982390687166	0.474383554888749	0.473602819556216	0.475265187422977	0.479730549817555	0.486546973002574	0.495799847175996	0.508155132561311	0.52448929489993	0.546186303149489	0.573756294532943	0.601760085456827	0.617660045756236	0.61049533426802	0.580476792480351	0.538751469706041	0.49898084346364	0.469538192707207	0.451562066848389	0.441834314402207
s0272	0.379258346366566	0.380402992119718	0.385825296808542	0.396881580182427	0.412616603364469	0.431018156201039	0.450949051240912	0.470284268796505	0.48398702711839	0.487292173509356	0.479956259146404	0.466078373082519	0.451162149531209	0.439451105651067	0.432329333782162	0.428357160956227	0.42502252355756	0.421347000482959	0.418562812132752	0.417685137972033	0.417910097084615	0.418151084644554	0.418636325061703	0.420108695259181	0.422757445858127	0.427584889124631	0.436359591431764	0.447280641174802	0.454705753867793	0.456257581569439	0.455461559572243	0.456160212779385	0.45929855365754	0.464690592693857	0.472108158648726	0.481682298449727	0.494627172337709	0.512769958017839	0.53773567992831	0.569287819101235	0.600711505445667	0.618040032487457	0.609536901905717	0.575857525572495	0.529583011131625	0.486381583752881	0.455763078286817	0.438057611053842	0.428707428754441
s0273	0.386297179047024	0.385094337924501	0.388810971628589	0.399755195120669	0.415803512482665	0.433890271193239	0.453106016952931	0.47216674459745	0.486383999137898	0.490507176213776	0.483528409488444	0.469313319474692	0.453785294921433	0.441823063662021	0.435031856509008	0.431655333596217	0.428732626183646	0.42457859640247	0.419938630627315	0.416645439911336	0.415191712640564	0.414754829721792	0.415087064921724	0.416960206968931	0.420894638900796	0.426878927474992	0.435312446435692	0.445355687080536	0.452758965287106	0.453922173813816	0.45123344236977	0.450180063175086	0.453230557606663	0.459558950187754	0.468113615955667	0.478757068825266	0.492110275648699	0.510016267909797	0.535450973203055	0.568826077995155	0.602126161471227	0.620130401195031	0.611301865920399	0.576886509832447	0.529699256568983	0.485429099198713	0.45351950101584	0.434494686052816	0.424256438212349
s0274	0.374433820327245	0.376635425172901	0.382857983786108	0.393258714513914	0.407190583839675	0.424474531972618	0.444032364822916	0.462516704005137	0.476013679866321	0.481479537814219	0.477738490396906	0.467348435606176	0.455879711741804	0.448113068888977	0.445315511022712	0.445487591056527	0.445891565655224	0.445735982842094	0.446082478489757	0.44757824014478	0.449958860033541	0.453412424100564	0.458620114297429	0.465651413524453	0.473916571995046	0.483367270520939	0.494734196272423	0.507170523513836	0.517078790869385	0.521934863707393	0.523527876651273	0.525405570216205	0.529435588079672	0.535675013732821	0.543579613232655	0.553151866461008	0.565387992780267	0.582101787005245	0.605431569605099	0.63503434673717	0.663983269335771	0.679962058185342	0.673019686831736	0.643087442524276	0.600701172546014	0.559924995312346	0.529633129456938	0.510616179791899	0.49906121247579
s0275	0.387804213519489	0.388430382081411	0.393527973102259	0.403593550538525	0.418131469449567	0.436644903302933	0.457737932667754	0.477901115003079	0.491809114505022	0.495196827850667	0.488243036444669	0.475550352180543	0.462937064399261	0.454106199765999	0.449300903616847	0.446774028356585	0.444940402933407	0.443096717646757	0.441535531345613	0.441096003966233	0.442096738610321	0.444308752632463	0.447763965422419	0.452708345007816	0.459036844594896	0.466803751762749	0.476675861742925	0.487919750654809	0.496730069265023	0.499742710824757	0.498685835405349	0.49846876002897	0.502036930492147	0.509362924018382	0.519005050905318	0.529561122721112	0.541510586752068	0.557526252896463	0.580472398158148	0.610445962298212	0.640713660820871	0.65773760254027	0.650269033462808	0.618723693383244	0.574441039877291	0.531564874562349	0.499177535677621	0.47858903108308	0.466505755674344
s0276	0.39707761383795	0.395840207576464	0.397741887642165	0.405201505485362	0.419206634212347	0.437648613240435	0.45710350969257	0.474028466588639	0.484627651410325	0.486125404593814	0.478480962902216	0.464596912271566	0.449434784899619	0.437739890597145	0.431339593178602	0.428675186667041	0.426642632028171	0.42296915950383	0.417795856081251	0.413037716688011	0.409883463191795	0.407764075177783	0.406225893802753	0.40612346116143	0.408239424241232	0.412940956511024	0.420988971726082	0.431200440908195	0.438717646532744	0.439981601766108	0.4373113713733	0.435487281806003	0.436914775790581	0.441768685901238	0.449701119304211	0.460301722501043	0.473772557263704	0.491993852509215	0.518121420342169	0.55282059484206	0.588149669878315	0.607996801524122	0.599551699508217	0.563739834315559	0.513919517388984	0.466873172070067	0.43347846006686	0.414647299923029	0.405101595401329
s0277	0.383007020886907	0.384002581906977	0.389072997363624	0.398752954873325	0.413300226206074	0.432104747603248	0.453442981371077	0.474390743006352	0.490402192511215	0.496791656167019	0.492747106062625	0.482850109023652	0.472899402891858	0.465969997635464	0.462949077765596	0.463357616921809	0.465293984808854	0.467307724909691	0.469827954333361	0.473584240955111	0.478278666061666	0.483476799623673	0.489562694062473	0.49715127233653	0.506162826005046	0.516796918892902	0.529905623401515	0.544167076175957	0.555607651908337	0.562237317993003	0.566003720762276	0.569385183861466	0.573421810235317	0.578926754778066	0.586577817323257	0.596304071116554	0.608271621757414	0.623921061001751	0.64530592768449	0.672420396620278	0.69913098671551	0.713433308208239	0.70557368830484	0.676076335142609	0.635174021056337	0.59565143255869	0.565623989561229	0.546127257804026	0.534180879262791
s0278	0.371096622008745	0.373200131655456	0.378820595661813	0.38865984877129	0.402447424141993	0.419588220178759	0.438128191597862	0.455278734565401	0.46862532685562	0.476068415254052	0.476870918603332	0.473176059890516	0.468827748162373	0.466748280118477	0.468049104272499	0.472559417769944	0.478880905795839	0.485380443093696	0.492054662804803	0.499904764349815	0.508960863099646	0.518560930271383	0.528688727915446	0.539951371473397	0.552692938996972	0.566965933603938	0.582852228353004	0.599149444697617	0.612698264054437	0.621423769669605	0.626663946225608	0.631090712917898	0.636203800309284	0.642445260797626	0.650144748364678	0.65974887495497	0.671716278783263	0.687053414551522	0.707403992621853	0.73266598847861	0.757241235447911	0.770527768771015	0.764275132234545	0.739379680533446	0.704589208335291	0.670198911117238	0.642770808932174	0.623255461657918	0.609287930585758
s0279	0.395957732753844	0.398089806936559	0.403806857889957	0.414019077751954	0.428374827929142	0.446040744883844	0.465792807451685	0.485158729001445	0.499994561753652	0.506653792191544	0.505198309257317	0.499089042104758	0.492400737797376	0.488507642486859	0.48935560883752	0.494139778234205	0.499888890462197	0.504526759115485	0.508633460741792	0.513896874333423	0.520925017859262	0.529191223705491	0.538583671211726	0.549657642865788	0.562260457286627	0.575928325365991	0.590931507854352	0.606278530978403	0.618581899432498	0.625853649133516	0.630087296714576	0.634177864779388	0.639025031355104	0.644776186407552	0.652091217518729	0.661396901378203	0.672749698073591	0.687165916669907	0.70688192914307	0.732370774270019	0.757783129248909	0.771409037217013	0.763747727782823	0.73511968203765	0.695103639719899	0.655879132997454	0.625324007109362	0.604178977723134	0.588861962892297
s0280	0.329300907726847	0.333311702512199	0.343672516439828	0.359145042188118	0.378444699574846	0.400541637009914	0.42448775162363	0.448680179568706	0.46850832105836	0.478524072584011	0.47774275117745	0.470830501585785	0.464190085509208	0.461195513117561	0.461916474143333	0.46582093585513	0.471917765128415	0.478845645953791	0.486549103481324	0.495740161353614	0.506198182158037	0.517023649528539	0.528021341070632	0.539987623231932	0.553554926829274	0.569080446796871	0.586965512562499	0.605743537358879	0.621367275949528	0.631410190040744	0.638029734230756	0.644326242763069	0.650819391411983	0.657604460204114	0.666006500547116	0.676810117869869	0.689985953444525	0.706438764389152	0.728309634524781	0.756265611675708	0.784324508872908	0.799618369409373	0.791807522582339	0.761631843388763	0.719332287095447	0.677638149575964	0.645107421123699	0.622732321574308	0.606632924148642
s0281	0.350798630265877	0.353073333762984	0.36079849952668	0.373313107999212	0.389757741258559	0.40892367652797	0.429023903166263	0.448407168752628	0.464088930483074	0.471642102631868	0.469460680463845	0.460899361358826	0.451259948868996	0.444655994405045	0.442655427320551	0.44416008143261	0.446831543003257	0.449151118347576	0.451379178782663	0.454523440610435	0.458917226426686	0.464304622963778	0.470474615880747	0.477369917725726	0.48510601320846	0.494490491635172	0.506795504425061	0.521068530174248	0.532942954929907	0.539260857189098	0.54191843947783	0.544610621133976	0.548828452903131	0.554811046968587	0.563108744986778	0.573938596345214	0.587192986156152	0.604015419268744	0.626899643634007	0.656084240715057	0.684646344935052	0.699570407962492	0.690922909984011	0.659899320935459	0.61769779098637	0.577789726770374	0.548164832393551	0.528850735631788	0.516001125426877
s0282	0.367516726660877	0.371159861385388	0.37623933937365	0.38637143254946	0.402941241173434	0.425012395471604	0.450296920676043	0.474669267040538	0.492944127031875	0.501797341149581	0.501462174986132	0.495017369299676	0.487126285819398	0.481967299150801	0.481135966539687	0.483846717116372	0.488077260505642	0.491881485832553	0.495181232274588	0.49930894684366	0.504616883673831	0.510385541971938	0.516727482682986	0.524567952094625	0.533985485452474	0.544732667091001	0.557400445871719	0.571065416420564	0.581781783282156	0.587046793236745	0.589121524992775	0.591435616158714	0.595041804088403	0.60001909205634	0.607125686843846	0.617037999385441	0.62984935463927	0.646315915660556	0.66847326484463	0.696537600330907	0.723764953616869	0.737311333028877	0.727431129263327	0.695269437372526	0.65155527333622	0.609372602834433	0.576892991652363	0.554689166727232	0.539423333317274
s0283	0.363036642617334	0.365696013697062	0.370976535160497	0.381746285243203	0.398232892194224	0.418882621196623	0.44140126226804	0.462655218010363	0.478828232492754	0.486516080479148	0.484647674445385	0.475719271543453	0.464590880987263	0.455979073204226	0.452359387876708	0.452804138564645	0.454636511315277	0.456768848398986	0.459237381823611	0.461464020666982	0.464071589750647	0.4689197788797	0.476221154193787	0.484956054244392	0.494880996922641	0.506705503722326	0.521095003178688	0.53637094667463	0.54843536593532	0.554967056058928	0.557697405578248	0.560134472143072	0.564729647047606	0.571797198659537	0.580482809412118	0.590915836244889	0.604514794311816	0.622828083540022	0.647563848931781	0.67908544738153	0.710958021513583	0.729045018183829	0.721587737008239	0.689540783941545	0.644939463036365	0.601804750725018	0.569016071542725	0.547835079802017	0.534487124172109
s0284	0.318907581163316	0.320723014967077	0.326351215326943	0.336478903808384	0.352252074925613	0.372634162477026	0.394734076466778	0.415224466315203	0.430159056890652	0.436312751170261	0.434427578343262	0.428869882207088	0.423545334090163	0.420083790495085	0.419180866141435	0.421387777144931	0.426340187634261	0.432170482100271	0.437166444929905	0.441833214362713	0.447863058419069	0.455729758998337	0.464537782567958	0.473508216379228	0.482908368803352	0.4941828104887	0.508707057273449	0.524719573741678	0.53709506865538	0.543256724038406	0.546727522145369	0.552211551759917	0.560504714743882	0.570054411656556	0.580087345545754	0.590826128711335	0.603450113853142	0.620373012832027	0.643512150699831	0.671858384766027	0.699162431862866	0.714254401852661	0.707897496396892	0.680579031995998	0.642269492202463	0.605092301058151	0.576540383785754	0.558147596883655	0.547830922729538
s0285	0.367226412942487	0.369203847816543	0.376433127823458	0.388867190083229	0.405990112197027	0.428997857486911	0.457102718370837	0.483974371836962	0.501305122610421	0.505398541220829	0.498417302649212	0.484809309068961	0.469153932042066	0.455717757804221	0.446974170706138	0.442441595994744	0.440128153301151	0.438575176430263	0.436764856881965	0.434045839678934	0.431615432796943	0.431749427261939	0.43463168677655	0.438084108227657	0.441203367404197	0.446277380805962	0.45556613388015	0.467343775379575	0.476629778717462	0.479858782774951	0.478573765894072	0.477602200042326	0.479634194722597	0.484323631350722	0.491630972389417	0.502248502187837	0.516685183972079	0.536425656985303	0.563975813171526	0.59962246480898	0.635600732095919	0.655518106733374	0.645912033685158	0.608214639928321	0.557086826453133	0.509433532575816	0.4748575438215	0.453709295820483	0.442256525260411
s0286	0.420661027749773	0.429158565111103	0.437978535873711	0.448542933129161	0.464390825030076	0.487112660603532	0.514108787508617	0.539931028512144	0.55887139437676	0.567303728043633	0.56554410987259	0.557668727390601	0.54842249066795	0.540557991026725	0.535250017079723	0.532845411548743	0.532554691193351	0.533007999888553	0.533033070526632	0.532353604339439	0.532452420879535	0.535292473059035	0.540877931059414	0.547213547307349	0.552956271216461	0.559460073429743	0.568858748526549	0.580073887576704	0.588722416488853	0.592203092434263	0.592705881366987	0.593474272855732	0.594955523713047	0.596683776177373	0.599890145405747	0.606011035861072	0.615184315682627	0.627803766379079	0.645421995005118	0.668441550148611	0.691684191393245	0.703547523454156	0.6938088022489	0.662736160748406	0.620842354911663	0.580818100408293	0.550124084656502	0.529478723245867	0.516226987704687
s0287	0.356603272856749	0.358656186918661	0.364789072570094	0.374185869668928	0.388493958490907	0.408581484665659	0.431079727874568	0.45116731086536	0.46518744238286	0.470551758095789	0.466846986881692	0.457019005907982	0.446387149189148	0.439550313377132	0.437476313460354	0.438374432501649	0.440404679555069	0.442412121908879	0.443782345826284	0.444920415512051	0.44738948063918	0.452709722384889	0.461111909523807	0.471860279696596	0.484468300820516	0.499386475797085	0.517007517826227	0.535529106526757	0.551005924669922	0.560607089443894	0.564792952051416	0.566158214839409	0.56721731487466	0.569526901301306	0.574285444123145	0.582785443493971	0.596056583185659	0.615247149119181	0.641872804604197	0.675286048212002	0.70826087580735	0.727322146094615	0.721491700924957	0.691189019425897	0.647497064522863	0.604112824310247	0.569889255287086	0.546339371797524	0.53070218796633
s0288	0.368605605296575	0.3683093275693	0.372339227574191	0.380512031379234	0.393870536949084	0.413112891641096	0.436064130801687	0.457785629153953	0.472215388530775	0.475494309687964	0.468363514439704	0.454882841423545	0.440410209124715	0.429466153524717	0.423239634595867	0.42024074903194	0.418735687748378	0.417382227423777	0.415489513970354	0.413635408141571	0.413170822369469	0.415187984840465	0.419795683917668	0.425704860376291	0.431827892305436	0.439865123500095	0.452469716315174	0.468173926421377	0.481398594524458	0.4882402161863	0.489745619862637	0.489616279445242	0.490628784535314	0.493716534053933	0.499326947406907	0.50801546465057	0.520462977057095	0.538844501624105	0.566329836381195	0.602440539354853	0.63838174749817	0.658836478037604	0.651742430814054	0.617899475102589	0.570313237902971	0.524458048172946	0.489474082591231	0.466631521632193	0.453068001261103
s0289	0.348717634262953	0.349992767457319	0.353818962446253	0.361171887841519	0.37394697992246	0.39168394988672	0.411278889403115	0.428877139543075	0.440812940112622	0.444310437884162	0.43882312395498	0.427480289780451	0.415565827696859	0.406822854535552	0.402331169316636	0.40098186112862	0.400046557398258	0.3976083508712	0.394394702631725	0.392123244835157	0.391452120172434	0.392219524598426	0.394153028880742	0.396792558162685	0.400099602225731	0.40553702979147	0.414820654477129	0.426551989922484	0.435950909407773	0.439776640507727	0.439877612584155	0.440476348843527	0.444025950205806	0.450578848639151	0.45940408351958	0.470628310676906	0.485437446177834	0.505037241907978	0.530442610225599	0.561550765523637	0.592601832221222	0.611030277496201	0.605943761112114	0.577493038349016	0.536852735457878	0.498208595732412	0.470502019513196	0.454832259593426	0.447254173312831
s0290	0.349082823318702	0.353826520370431	0.361761148072557	0.372618400012195	0.386506389890661	0.403592801490072	0.423174747413829	0.442523166382075	0.457604599004182	0.465910463759806	0.467364996999805	0.463995584034694	0.459821542696179	0.458323216943205	0.459956919280969	0.463176868538377	0.46634174149111	0.468645629980305	0.470334688606275	0.472173735893402	0.475044629072228	0.479471829611516	0.484958813038269	0.490679682643998	0.496635291372379	0.503716804665375	0.512972601554402	0.523727842892154	0.53278599245677	0.53770810107178	0.539802633782288	0.542103412352066	0.546037090152118	0.551330230745998	0.557777806252382	0.566055817799818	0.577234660255766	0.592244487241237	0.611932877540197	0.636208071719205	0.66062507124468	0.675467203566313	0.672492634641744	0.652333828387533	0.6235269585833	0.595947951016728	0.575764342517482	0.564173900875314	0.558883987657958
s0291	0.382225451377807	0.382462894049499	0.384684506785066	0.390214371114064	0.400939613651527	0.417363941642305	0.437491144595479	0.456690610452506	0.468861950989046	0.470637083167037	0.463377768426672	0.450650279721089	0.436574755670055	0.425135949920531	0.41820389795662	0.41474651846427	0.412308187076526	0.408917192117497	0.404189082419466	0.399011985847848	0.394458565606672	0.391173702598694	0.389148079942889	0.388151341574282	0.388718688850305	0.391905648023329	0.397895410357334	0.404816565746422	0.409132273417357	0.408659954711549	0.405119872432214	0.40255324663476	0.40357413448431	0.407718860777277	0.41349982508531	0.421054978341898	0.431957514092225	0.447975776355032	0.470793875380442	0.500215591544616	0.529694532946425	0.546341115431431	0.539819679943764	0.510956542188981	0.470958688155368	0.433631276477862	0.407366419009578	0.392565322030502	0.385365466318022
s0292	0.37053199122333	0.372799247437164	0.376445142890787	0.382570996189497	0.393580013961847	0.410466687497708	0.431442150336928	0.451668046797391	0.46484667243058	0.467161134097156	0.459495167185707	0.446296565504355	0.432926866601781	0.422800782195161	0.416327776700439	0.412180411176342	0.408653679360824	0.404625154054577	0.400255091340685	0.396130210406984	0.392423051722335	0.389533484887224	0.388158002844303	0.388568554394568	0.390696359065626	0.394875558194581	0.401627973752897	0.409476835206886	0.41449455395571	0.414260562043315	0.410777969848585	0.408267604686712	0.40943736523937	0.414248146967334	0.421506672136355	0.430999588314493	0.443846648240684	0.461548662372071	0.485573546814215	0.516040896786577	0.547045821096529	0.565401764445137	0.55948204676798	0.52938464095236	0.486968557586317	0.447301525086638	0.419538206196904	0.403926343585253	0.396213167511483
s0293	0.361650758018067	0.362177095549084	0.363411532926304	0.368696109603332	0.379948216750563	0.397209276984279	0.418626516346079	0.43920590557107	0.452468616367772	0.455087302067374	0.448473849614181	0.436836362247096	0.424923385907627	0.415782724962368	0.409669830375092	0.405285321924483	0.401596617597592	0.398506403562747	0.396012851844375	0.393774355196045	0.391907334967681	0.390897360104599	0.391041649087905	0.392636109774708	0.396051390079973	0.401721203075925	0.409607333726062	0.417836641664893	0.423242021252119	0.424594141669978	0.424334522971736	0.426061673032871	0.431068056808617	0.438218622183633	0.44662352444512	0.457287115454965	0.471994120194115	0.491806282059421	0.517331575379364	0.548275937517459	0.579164098771697	0.597472564002711	0.591598309997304	0.561488773835233	0.519476151287663	0.481075678194637	0.454926763749423	0.440381942453143	0.433049209826251
s0294	0.370397279896957	0.372607506418271	0.376659438520947	0.382565091389489	0.391645944834528	0.405486669817952	0.423562979368201	0.44204002221404	0.455583510668991	0.460683926561218	0.457303422059539	0.448360397563599	0.438130075509311	0.43031534527568	0.426280223357008	0.424638098851063	0.423189504318697	0.421127341719959	0.418899176677562	0.417044842639601	0.415859649396882	0.415331655028223	0.415328443408808	0.416191406957811	0.418838242023261	0.424131375104478	0.431793695019377	0.439596941843998	0.444490255095887	0.445488067287239	0.444716348094439	0.444948216753305	0.44737549165049	0.452126031932295	0.45916152088229	0.468532949771289	0.481056442680285	0.498438038587306	0.522161920484342	0.551822751726406	0.581595600172065	0.599030903093838	0.59311233344341	0.564253623842255	0.523842780814406	0.485768507790115	0.458621207456007	0.442963996343316	0.434818588252643
s0295	0.390321306006982	0.390113717048838	0.393131322393631	0.398663959181144	0.406232374299923	0.41717794642248	0.431264645690066	0.444281776584818	0.45130033182122	0.450937917761235	0.445611028002264	0.438946972009674	0.433534289893392	0.430488859144045	0.429508250730124	0.428774699408115	0.426484628408291	0.422787458405058	0.418612002589134	0.413768077720377	0.408044335033579	0.402719684253757	0.399636084946946	0.399365529118076	0.401198899563192	0.405000837881783	0.411359309379637	0.418928572473626	0.423936638534277	0.424239876163411	0.422071392483998	0.421125455019411	0.422932165369244	0.427128518552905	0.433340025399455	0.442339065316817	0.455829859701087	0.47542080817176	0.502572205758534	0.537231228791526	0.572288712732024	0.592340572327863	0.584583702140634	0.55036643986557	0.503401629919258	0.459533650955208	0.428476631636824	0.411230579923555	0.403513893985709
s0297	0.383372983561376	0.38287591456	0.385328035644507	0.390653497767108	0.397865700488947	0.406917929951753	0.418552711375045	0.430922352199129	0.439181011910678	0.440483234962681	0.436700108365141	0.431519025227959	0.42733137864361	0.424804088671439	0.423329462421004	0.421765186592541	0.419498502937484	0.416728498790773	0.413704783744507	0.410214819123834	0.405913428913344	0.401152993193339	0.397388207775273	0.396054820279096	0.397471179082736	0.401583628911228	0.408358663358599	0.416236658657839	0.421764222483885	0.42294265832313	0.422149438913495	0.423471220148727	0.428074103751197	0.434301736374277	0.441251996496304	0.450084944931069	0.462260042678785	0.478900917495906	0.501953323523332	0.532384106303222	0.564220720829748	0.583589019871584	0.578597587452622	0.549449338067273	0.507643591451519	0.467736761055092	0.4389957694849	0.422273810655224	0.414084323525568
s0298	0.372345009247646	0.37410776593645	0.3769248778838	0.382520192615941	0.391568446258971	0.402803309334008	0.415183077526603	0.427255665757419	0.435695842790766	0.437541550329687	0.433325915130558	0.426978233903282	0.422544059331316	0.420973360736389	0.420451077622719	0.419298468088752	0.417321057336016	0.414770121928701	0.41137650953581	0.407187202243741	0.403165403367331	0.399985750271534	0.397679310390061	0.396668880174289	0.397847486092887	0.401968971947158	0.409147533835392	0.417643254382575	0.423796031536002	0.425416457743314	0.424611743068775	0.425067328852529	0.427786600085707	0.431704953977514	0.436826947649242	0.444676677161903	0.456604630596588	0.473361039918529	0.496364721810748	0.526373399976579	0.557531483946321	0.57634324947785	0.571584789000511	0.543637574481886	0.503572927527339	0.465661762695833	0.439034307770287	0.424298776192906	0.417618269357034
s0299	0.368741886186462	0.363464750084019	0.360977828558332	0.364882086884587	0.376748511485373	0.393090326697876	0.407654349347275	0.417301399064044	0.422462875599881	0.423367067612753	0.419233349855675	0.4120558065483	0.406715715314978	0.405479449392888	0.406219972532534	0.405821772482325	0.403563832029545	0.400964412637627	0.398417328845473	0.395164944273201	0.39148972160638	0.387772328106664	0.384858234833961	0.384853481639778	0.388038901007683	0.392572711849393	0.397652749119266	0.402893364382864	0.406504082631545	0.4070359712703	0.405796618342881	0.405844101669274	0.408575232663852	0.413039829977078	0.418938932675358	0.427956297914133	0.441323347077007	0.458715186942999	0.480903069097592	0.50972934821866	0.541029386500305	0.560936232889646	0.556015437981298	0.52614428379131	0.483733769852273	0.443301795932675	0.413449911567373	0.395792771460328	0.38875419669369
s0300	0.342361219269824	0.343196368511106	0.344508850039449	0.349318975995578	0.359332270939665	0.371986011132684	0.384682895624528	0.396082836043491	0.403710042877567	0.405136445420731	0.401375379815704	0.396578494916776	0.393971456389819	0.393946160766944	0.395278990282194	0.396352385315742	0.396578146761713	0.396514438095491	0.395711208006568	0.393161997142686	0.38976851861443	0.387514122537799	0.387542143773658	0.389836445216509	0.393742314541211	0.399366817094418	0.40711772883541	0.415278944287534	0.420831343072349	0.422785859124959	0.423307602414303	0.425366412337962	0.429533030294864	0.434516214061981	0.440223537642855	0.448330618806334	0.460647792773845	0.4780639209492	0.500989903641445	0.529209790304057	0.557803583613505	0.57506721166433	0.570359106940388	0.544085064498785	0.507257177191176	0.472774709548059	0.447986422109507	0.433402952803673	0.426360986712951
s0301	0.37346408340516	0.371853958291569	0.374566987454994	0.381176867433749	0.390662337232242	0.403480545280073	0.419864363861344	0.436743400353297	0.448587195350935	0.451802797688442	0.447192050117765	0.438746215638616	0.430921741986353	0.426158108552454	0.423823553327251	0.421689328728739	0.418719112459663	0.415484096258977	0.41217825307771	0.408547689822247	0.405203057397168	0.402952699835713	0.401988766118326	0.402182747584777	0.40355788631569	0.407143642144732	0.414128395114959	0.42296727825907	0.429442206096678	0.430925469083749	0.429281147099083	0.428378838886636	0.430005204900474	0.433893060538561	0.439999858526655	0.448953460105648	0.461488275293185	0.478609366058968	0.501963705604832	0.532108218969116	0.563402213910672	0.582671114775502	0.578064331844977	0.549404307903332	0.50822545368897	0.469196899129629	0.441428095100453	0.425746600532728	0.418556231679105
s0302	0.332417583461181	0.332819411785592	0.335649961919989	0.343298531786316	0.355970939454641	0.371471179432936	0.387590143469077	0.4016553173748	0.409966464599501	0.410954438778881	0.406683662058894	0.400160437700627	0.393575833614407	0.388583533548179	0.385362316434132	0.382501380519359	0.379581907726702	0.377571386196731	0.37603374837856	0.373337070083423	0.369548190350172	0.366349328301509	0.365246082984014	0.366766241269235	0.370124022298114	0.37483306358583	0.381975443643044	0.390747426768154	0.396891663296184	0.39817407919395	0.397680962271109	0.399461728016123	0.404166298979469	0.410252225937724	0.417267474355028	0.42686008502881	0.441241175443573	0.461677438365997	0.488985605383716	0.523092125766737	0.558033854309138	0.579965854674724	0.576532929462971	0.548113626604184	0.507331889017113	0.46945559568439	0.443449364365387	0.429786027288578	0.424853540379952
s0303	0.366737041411548	0.367684828091181	0.370436009145995	0.375346115502292	0.383319739014781	0.39506841315448	0.409715635104401	0.424011177228952	0.433809180787645	0.436506062470993	0.432483430929207	0.425107767736211	0.418522129664286	0.414621909494166	0.412511947739364	0.410635792674285	0.40840037027587	0.405809730914002	0.402596092429096	0.398565744494368	0.394530384008671	0.391822610405896	0.390989223620298	0.391604712876047	0.393479973061431	0.397643645544399	0.404789300682961	0.412815171028148	0.418021618211999	0.419000001267404	0.417799654772922	0.417383257844687	0.419185570787105	0.423117221911277	0.428977260160695	0.437429724258156	0.449707077951974	0.466899092678854	0.489908265752912	0.518662245361436	0.548109387992074	0.566276495104714	0.561836194088698	0.534414685739857	0.495089690075832	0.457945702551834	0.431695138142651	0.41708243263904	0.410404549246255
s0304	0.368301383045236	0.368696053741667	0.371193302532168	0.376724308557138	0.386290477566058	0.400530929107501	0.418290655518237	0.435048104681444	0.445174486766217	0.44638324087607	0.44069886975726	0.432189951596772	0.424515719171839	0.419380664407699	0.416285765603789	0.413962652018698	0.411975557838747	0.410322965906754	0.408397493962251	0.405758988737003	0.402968812056916	0.400892672946103	0.400165330834745	0.401180426505537	0.404126497491691	0.409441510168206	0.417468574415916	0.426523317727363	0.432836697948643	0.434454425274496	0.433646180519234	0.43375822470168	0.435772363540675	0.439242826185981	0.444461849914502	0.452620348442803	0.464910014568168	0.48206606812886	0.504714821679932	0.532792349598443	0.561508877312027	0.579334310925357	0.57534111397037	0.548963742187843	0.510341726072062	0.472773782087773	0.44518883130548	0.428935271090992	0.420541558779161
s0305	0.3580764184416	0.358830350261574	0.360461427894486	0.365396010671767	0.375985729179441	0.391951728952423	0.410799597681798	0.428052718177147	0.438427502435979	0.439492459753012	0.43358153491119	0.425337359160452	0.418091721917969	0.413065840341185	0.410441421526154	0.409506516412189	0.408850462169045	0.407576264756018	0.4054879189771	0.402838257087584	0.400674245417012	0.400093914937622	0.401283223980762	0.403884470951749	0.407710086699612	0.413177921155892	0.420643201563478	0.428531127554436	0.433672851589359	0.434997162012417	0.435348965554871	0.437689779003595	0.441665155615929	0.446121781754421	0.45211203743106	0.461510667591456	0.474932889086964	0.492371777053843	0.514908025395395	0.543568058339369	0.573636824178333	0.592454957918947	0.588236906091112	0.560584563758463	0.520548269781008	0.482624952395259	0.456034660815937	0.441279074020541	0.434267307996054
s0306	0.365889817524307	0.36826779736666	0.370719073918077	0.374417702773655	0.38189234372167	0.394071833125348	0.409358993442258	0.423914736698022	0.433149289778808	0.43510195133544	0.431749795029445	0.426660099213898	0.422402863765762	0.419726142560003	0.418160196413495	0.416811097071846	0.414805147780929	0.411976622732595	0.408749082418256	0.405344897923173	0.401962335026295	0.399261212533521	0.398381423456051	0.399993735583671	0.403463941084801	0.408265070773764	0.414696928002361	0.421650273990644	0.426122631307256	0.426657653532263	0.425508594771172	0.425812126944076	0.428216593620094	0.431853502101523	0.436878506300792	0.444881299274684	0.457535029018567	0.475518269406865	0.499025032340944	0.527449439936847	0.555594145493007	0.572266597741877	0.567233297466308	0.540128396575923	0.50135076926076	0.464750119992329	0.438993103077608	0.424439660880019	0.41719903031432
s0307	0.367443059273416	0.370220222137267	0.375845999578434	0.38395146345929	0.396468226046647	0.415076848225763	0.437847709740635	0.459175234157507	0.47264551413257	0.474325894852578	0.464894955766308	0.449611953525565	0.434991401689925	0.424515277132232	0.417716714406779	0.41246942570506	0.407243430686984	0.401576041327566	0.395701251207072	0.390663608905561	0.387834082016871	0.387348958892115	0.388001197021044	0.389234425850962	0.392069599270801	0.397877414115649	0.406943443507764	0.417097401341665	0.424144364274312	0.426165078241868	0.42590888561783	0.42695365055258	0.430452031727318	0.436790324519531	0.446618272571055	0.459256290757754	0.473428467147167	0.490465078160895	0.514007558235987	0.545054349605252	0.576948616305845	0.595545418367858	0.587821743384387	0.553008075646267	0.503988586341069	0.457867724622407	0.425667266951646	0.408417469714792	0.400696988467976
s0308	0.38004751659651	0.382069126644463	0.386488137120808	0.394133762964043	0.406785868920366	0.425326849045257	0.44740605993931	0.467584423696344	0.480015287543325	0.481618592881948	0.47347325154471	0.459628936258685	0.444796874287641	0.432401468889591	0.423546332925216	0.41734640153049	0.412425702587059	0.408086191043783	0.404183848685784	0.400494580452499	0.396882238322294	0.393972297211039	0.392542294282333	0.392700989917474	0.394876914558091	0.400092087073491	0.408268406068094	0.417038855611977	0.422599145489025	0.423071238984334	0.4210071647834	0.420454351501971	0.422876734100933	0.42791411690889	0.435691838284468	0.446542200543502	0.460449589728315	0.478195067205504	0.501832421535428	0.531927864130636	0.562574151212297	0.580657423157889	0.574268513036841	0.542778974856315	0.497507142124153	0.453951874890608	0.422850866563365	0.405566545574817	0.397083212486525
s0309	0.352918920235071	0.354936356961487	0.359286462779493	0.367899817420941	0.382482059748214	0.402121322189522	0.423915845831222	0.444344408720354	0.458899049529737	0.463788381690413	0.459303244416689	0.449765031708565	0.440378782916305	0.434421700839651	0.432235288307513	0.432332431072327	0.43340379473452	0.434952166053473	0.436676291024726	0.438355165321516	0.440327579587813	0.443518481875901	0.448670483919383	0.455759191552037	0.464480204634876	0.475103052357713	0.488273405215449	0.503007034542206	0.515738068071879	0.52386479203572	0.529189817531213	0.535263766596024	0.543300101766799	0.552594228393632	0.562317829698953	0.572026913259682	0.582411210952275	0.595855647729019	0.615118577662353	0.640419873710466	0.665985108166789	0.679697974536828	0.670745270449411	0.639450365839877	0.597262462697726	0.557818085919429	0.52921843891882	0.512159173884615	0.502823580189655
s0310	0.370175483109078	0.372102459736091	0.376342954487409	0.382972473525871	0.393544745989468	0.408962742839271	0.427425403690894	0.444853806413159	0.456276539975517	0.458176223068253	0.451042851080882	0.439322495807418	0.428260186668707	0.420636697324728	0.41625748525135	0.413899643250571	0.412747815765107	0.411968218486603	0.410801501097166	0.409714096421631	0.409878002390838	0.411686491832217	0.414751501414706	0.418645234360375	0.423472158100002	0.430159121504158	0.439533841646931	0.450093107629918	0.457885409241562	0.460630689935156	0.460499594219909	0.461159456172631	0.464290760933712	0.46998962560319	0.478066023394703	0.488163362389864	0.500468150126887	0.516752309129124	0.539216492118515	0.567261291668044	0.59438259480153	0.608961029820787	0.601593291804198	0.573004989174299	0.53383183223658	0.497188532581009	0.470860524855561	0.454784172476286	0.445252647581568
s0311	0.364176157353053	0.364304483310832	0.367340008104192	0.376481970310761	0.393936219492242	0.421623838150384	0.458152487720659	0.493487182803477	0.510359142315224	0.497857299438381	0.463074847229923	0.424011896947567	0.393741163096419	0.374919288849697	0.364502567818507	0.358751772553059	0.355149102074413	0.352537419824955	0.350720608134746	0.349977552307723	0.350533615032729	0.352429477318329	0.355490365036147	0.359326321856177	0.36411055252874	0.37092165647482	0.380424804348384	0.391072125396168	0.399369515373969	0.403279471221812	0.404544179989826	0.406405649219358	0.410757667880747	0.418089991101596	0.428083366445013	0.439915508043477	0.453335574696574	0.469760619261524	0.491426104781608	0.518301407914588	0.544876442305799	0.560706396534783	0.556772245968352	0.532875007115769	0.498395603189939	0.465637548747034	0.442225059791122	0.428787770798273	0.421953306674367
s0312	0.380219302257137	0.381186106950543	0.384966543953598	0.391603458354495	0.402862406796728	0.42041773781938	0.442127088818153	0.461793393842516	0.472996543635605	0.472648031261309	0.462259318187315	0.446628242831194	0.430815214035253	0.41812107076989	0.409557270880985	0.403703615102597	0.398362651712403	0.392410147956457	0.385814619186619	0.379249162459693	0.374089004124974	0.371597064467249	0.371466611605141	0.372023657648457	0.373097777963985	0.376691367321617	0.383713333055219	0.391602977879942	0.396195221856617	0.395947840167197	0.393447208297534	0.392540079443591	0.395166600376756	0.401010878733832	0.40885211802044	0.418092542700561	0.429715173455058	0.446175289898082	0.469898778759206	0.50043302568084	0.530968600928813	0.54878808693661	0.542418683491317	0.510965404306241	0.466021073545062	0.423521088662094	0.393646405544446	0.377761449107141	0.371524926363104
s0313	0.378012369128705	0.378777282417516	0.380763359844077	0.386041989722876	0.397364184055346	0.414727832818487	0.435288134306393	0.454649256341092	0.46725666969625	0.468908926018098	0.459807606108511	0.44428228088058	0.42793165918948	0.415110157878038	0.407338678252703	0.402837882081546	0.39887546950508	0.39409481023221	0.387953661065684	0.380874779016638	0.374930844584189	0.371645572438785	0.370379396616934	0.370017979623561	0.370521509086728	0.372935067948187	0.378615531850547	0.386760863059377	0.393040721893517	0.393728169822498	0.39053487713137	0.38837536545025	0.389870757690367	0.394822008348797	0.40291431507948	0.414083935559718	0.428182513908872	0.446560906479134	0.472204386895145	0.505848257280198	0.540358464447024	0.560798155584483	0.554458874806539	0.52129127374584	0.473876372713332	0.428796057334671	0.396725653660436	0.378558895463299	0.369785763971821
s0314	0.379990737782423	0.380471565729535	0.383444041343059	0.390383178413057	0.401883405196502	0.41772104676428	0.435691530007744	0.452147948818704	0.463625872256738	0.467056675013736	0.460907669570323	0.447447039329498	0.431866815022577	0.419096957717397	0.411703221139349	0.408678941955411	0.406335954930401	0.401976610705257	0.396228567459739	0.391425963834389	0.388517284824883	0.386788599120086	0.386092368237461	0.38697076382026	0.389360383353909	0.393407978726076	0.400008620688532	0.408285745731005	0.414345931882218	0.415418792020015	0.413750039648741	0.413766675205035	0.417357491061912	0.424004655492763	0.433149745507552	0.444625112509685	0.458578903479614	0.476323900726401	0.500213714823902	0.530540914538466	0.56040615755889	0.576148932813961	0.567085070637108	0.534306884153395	0.489685292062758	0.447913292827332	0.418135155667796	0.401152687899215	0.393013873653418
s0315	0.374729010007648	0.376515298491331	0.380766954906437	0.387820054265166	0.398414773902995	0.413265676544825	0.43167733258924	0.450039610329921	0.462807427734509	0.465758011048805	0.458482290696316	0.444843558476555	0.430612786153424	0.419861451458073	0.41347596143379	0.410033502297252	0.407592868662818	0.404881226660391	0.40150883796102	0.398191284213339	0.396197790599217	0.395888065500832	0.396655155861166	0.398265133772535	0.401273680615643	0.406529418345242	0.414565159164855	0.423964358502478	0.430910566747006	0.433020096728801	0.432441278386245	0.433035408126538	0.436553039382972	0.44292734774054	0.451930589592568	0.463278980526912	0.47684968362653	0.493982626059182	0.51715553316429	0.54650801164538	0.575424769906237	0.591023611761773	0.582944531066015	0.55220841864366	0.510025954594624	0.469705726384	0.439805589558622	0.421843315933305	0.41281054732976
s0316	0.384121452167847	0.38616477486799	0.390864949033444	0.398764114145777	0.412115115084225	0.431435106402082	0.45431341432053	0.476137586846666	0.491032522200956	0.494343680683942	0.48541483612893	0.468376142181266	0.449529340578718	0.433765323980611	0.423155164477007	0.417085188357175	0.413210195739154	0.408766173162813	0.402239097180725	0.394821384648708	0.388968790038333	0.385605197996412	0.384049416017953	0.383586882590337	0.384505853887525	0.388407837785849	0.396309631634137	0.405427981346687	0.410337086283424	0.408929586720367	0.404903233451947	0.403021038689878	0.404651986885763	0.409205530259506	0.416770510308293	0.427891371670762	0.442965493682304	0.462984818893306	0.490113629535466	0.524957828709381	0.560199249127987	0.580110250242943	0.571550841859995	0.534988915094993	0.484115299732712	0.436316828894575	0.402350499470868	0.383012575920457	0.373888849758703
s0317	0.383897499459297	0.383808993669365	0.387218322548836	0.39513393291508	0.409345913261735	0.42902479565447	0.450574241266917	0.469860555095023	0.482675525867991	0.484735946587051	0.47459622165499	0.456604205426924	0.437771998468437	0.422593471057861	0.412346447315713	0.406115196240691	0.40151004308884	0.396419280766454	0.390156660405219	0.383243576119255	0.376917277622172	0.372246543936582	0.369336696713493	0.367732327691077	0.367929199784999	0.371758635154998	0.380034958751443	0.390190955331043	0.397356437479646	0.398814318363322	0.397164836117835	0.397092926323157	0.400373015072625	0.406588130913316	0.415692185634138	0.427624906962503	0.44220156248057	0.460821579664253	0.486957356611003	0.522045279266835	0.55806342179775	0.577893000427305	0.568104785460279	0.530095227717429	0.478441247244638	0.430805696453311	0.397576162904614	0.378658512376325	0.368988495519949
s0318	0.363771570759949	0.36475737522024	0.367430356609681	0.373122648669939	0.383413070606707	0.398768011873564	0.41749948628358	0.435851830546458	0.449262596602101	0.453997799823989	0.448990882190203	0.437451269135711	0.424917335421769	0.415196611952085	0.409444789098533	0.407168802174409	0.406780805913267	0.406585399863982	0.405776766334694	0.404737561947515	0.40450183478768	0.405523627947094	0.40777705597295	0.411608010407748	0.417403241836871	0.425628188753926	0.436778929905192	0.44926318758367	0.458715555859136	0.462291165443329	0.462410580179201	0.463691967934044	0.468081137873068	0.475180572609847	0.484805914853461	0.497390512227941	0.513644490063179	0.535134240613367	0.564171096268355	0.600720886941001	0.637912233758234	0.662871008377853	0.664814130611189	0.642723090091877	0.605855949572177	0.567411437104191	0.536576341796147	0.515751998757995	0.503320277065862
s0319	0.370834052518848	0.372343878713113	0.375224622354093	0.381159104750094	0.393331935295685	0.413131818223489	0.436915274209518	0.458035663154285	0.471183492028497	0.474072335682285	0.466983817326746	0.453302448189844	0.438683267724516	0.427116196379699	0.419535414150624	0.415513988748934	0.413201981444863	0.410161698661549	0.406071894701738	0.402012921385609	0.398445805511787	0.395724768911168	0.394642996240136	0.395825516241032	0.399228025222681	0.404889474645266	0.413288401890006	0.422729012479739	0.428814472618768	0.429434197916365	0.42738035940923	0.426641839053717	0.428807210962225	0.433708606803274	0.44146010099266	0.452328889683009	0.466132485762668	0.483935711593531	0.508535850791157	0.540380413773815	0.572378045965316	0.59074657681328	0.583912469832493	0.551628324136597	0.50560055533072	0.461441525361161	0.42914217192728	0.410002240389549	0.400299246103796
s0320	0.360186439269233	0.36248317777497	0.367525787419438	0.37579626524409	0.388347607303205	0.405529205347682	0.425861405759318	0.445831523149854	0.460437161323315	0.465607336197279	0.46101353507876	0.450339947528342	0.438815680404234	0.430415384874378	0.426546419156623	0.426044393433116	0.426340884358909	0.425852341729865	0.424960573031694	0.424193539155465	0.423482867835909	0.423369785480186	0.42492884876209	0.428818346450081	0.435175205932691	0.444029548908114	0.45511293984521	0.466682924945456	0.475445134638684	0.479209279282371	0.479545859669459	0.480492014530534	0.484573777403486	0.491479142684899	0.500108568649996	0.510320739318457	0.522997612028937	0.539932425231161	0.56356767960793	0.594055346773417	0.624331223563151	0.640920371615062	0.633191560306115	0.601869538972861	0.558562315757175	0.517592292693253	0.487365817354358	0.468382690500908	0.457337737317796
s0321	0.363992846397066	0.365803939637474	0.370111210431807	0.376902021431591	0.388279798037985	0.405947229529147	0.427631737015538	0.448131165668991	0.462102286587552	0.46626991491851	0.46076200381517	0.44912381309669	0.436392615655589	0.426157660244681	0.419731200102901	0.416882394072715	0.415869963829727	0.414740810390988	0.412965583598451	0.410642432450665	0.408126427754007	0.406530961818672	0.406938107607805	0.409843542548632	0.415263869280093	0.423122796258399	0.433622633892613	0.445423855482552	0.454421579443313	0.457626895550896	0.456855810123994	0.456470900270552	0.459473552372376	0.466303865313909	0.475653599503884	0.486499677764127	0.499674246925002	0.51744758084948	0.5420515577831	0.573315251140114	0.604523280326915	0.621948567348877	0.613903321845209	0.581078568215286	0.535997402987382	0.493626347569725	0.462869751845289	0.444332790062968	0.434050139519357
s0322	0.372006526166197	0.374654448474936	0.377519301138024	0.382919093892809	0.3938543568148	0.411337783770669	0.43287208176114	0.453614783447805	0.468011823990193	0.47208250855141	0.466181112052507	0.454784942410984	0.442945045081077	0.433738577017286	0.428290793364086	0.425973829521883	0.424714887985817	0.422700113502616	0.41960238020373	0.416281936760694	0.414137705742952	0.414046946740388	0.415649445004884	0.418223200562373	0.422098386941365	0.428675543836999	0.438415863057492	0.449026073778738	0.456509496498343	0.458769325614616	0.458042325848118	0.458566330570217	0.462343559078844	0.46865725150915	0.476581961035456	0.486527364683085	0.499824776728086	0.51782860213549	0.541885222439006	0.57219988820736	0.60278326345081	0.619786081593777	0.611347285452369	0.578677822283506	0.534415280589429	0.492722540485163	0.462022323396279	0.443550128901518	0.434159014853011
s0323	0.358322063015242	0.358897550977291	0.361075849404804	0.367096053568311	0.378444268378285	0.395729757342349	0.417205339949843	0.437686289048101	0.451562338398258	0.456093623780926	0.451612853644676	0.441476734041463	0.430727310557716	0.422656558360301	0.41779525226074	0.415421560650835	0.414409310625436	0.413698674209356	0.412924001066885	0.412174770771073	0.411563167126099	0.411871356274475	0.414491136790877	0.419405246081155	0.42520327025317	0.432113819547501	0.441749032720942	0.453021089648756	0.461864979903956	0.466076317866578	0.46764268450132	0.469747422069573	0.473934264569487	0.480343203492519	0.488764551352672	0.499232817966387	0.512295072312416	0.529397852144206	0.552787323785991	0.582900678190725	0.613391521685378	0.630727302437415	0.623469468937222	0.592258305097579	0.549114417750824	0.508637519079935	0.479702258009346	0.462808312086144	0.453886320648132
s0324	0.363693738960629	0.366158280563408	0.368456984004981	0.373059484350058	0.383566657033448	0.401080041037118	0.423132058535364	0.445061584541129	0.460985317304358	0.466243739055966	0.460752615502002	0.448990266657305	0.436759295857522	0.427952015372457	0.423277610132574	0.421284617658886	0.420138511140787	0.418762550969628	0.416900932332872	0.414628117639195	0.412474456675235	0.411527521698778	0.412588237642169	0.415571164797979	0.420112959399115	0.426625390690188	0.435999500315277	0.44730313399456	0.456641568631275	0.460647955799619	0.460580136429406	0.460727678856758	0.463753903984278	0.46948166424701	0.477244349918589	0.487504389754127	0.50110984838911	0.518938797218579	0.542650865593346	0.572654720827338	0.602809568779088	0.620064317344682	0.613407048295282	0.58342627663596	0.541997012719088	0.502940752511624	0.473897004842421	0.455679809542484	0.445722760952966
s0325	0.362136345342007	0.360317153923544	0.360170656165216	0.361978398735913	0.366184508945154	0.372563346013265	0.379695524314979	0.385969721354366	0.390215496847453	0.391695812709707	0.390433171625359	0.387673265059607	0.385643620693856	0.385656510875265	0.386853951856232	0.388031323329077	0.388860945616371	0.388762860896494	0.387065446738791	0.384387376607572	0.382127437902671	0.380964795713934	0.380892132910185	0.382068208685121	0.384894087026601	0.389718547010854	0.396461300664302	0.403767325551483	0.409158657658932	0.411349298653314	0.411934871774805	0.413803050265332	0.418232966383085	0.424438805345477	0.431713724763406	0.440499483902226	0.451554997063989	0.466011625539286	0.485514984611764	0.509818384220288	0.533313481376601	0.545822660319041	0.539444973016093	0.515237231219838	0.482894069917054	0.45380873846185	0.433964708108542	0.422989544397922	0.417992466813182
s0326	0.307521861502316	0.307677837099096	0.308955943468981	0.311877121191077	0.315933824442311	0.320313482111426	0.325516449658738	0.331858682204782	0.33718054587967	0.338984171187662	0.337460727990664	0.335124077728336	0.334588879183086	0.336310986924679	0.338518168918614	0.339736821641012	0.339881418251962	0.339016768208391	0.337424630323688	0.336307201987827	0.336362116724168	0.336892378282303	0.337525446513073	0.33913495049105	0.342765344514292	0.348804619595067	0.356728059612624	0.364847408274056	0.371102434266139	0.375025138760949	0.378280138832037	0.382645305778339	0.388439696917027	0.395503489001074	0.404243574799016	0.414959376406662	0.427521828014984	0.442319137068574	0.460486551225276	0.482342947441993	0.504367993853817	0.518452788925308	0.51724928693094	0.500768790447615	0.476697725114932	0.454951060089434	0.44135460042003	0.435657681403831	0.435046189848131
s0327	0.36000298528073	0.357754706682736	0.357129922163246	0.358915840523528	0.363663320741398	0.370869810936594	0.379220745204415	0.38651824766405	0.390043657536835	0.389123115769639	0.38568147440345	0.38199166279757	0.379500259450215	0.378585817856625	0.378467077477545	0.378257996850579	0.37781616432275	0.37699227713101	0.37516974037633	0.372282277386405	0.369145812232032	0.366760748298859	0.366055901847203	0.367429321142439	0.370553907235546	0.375347202517698	0.381902646004512	0.38882511374399	0.393473979499669	0.394792407656554	0.394714664870801	0.396138137089692	0.400206221699184	0.406170505322511	0.413351693664792	0.422145200563009	0.433527622489349	0.448930563296406	0.469981947213999	0.496274103380397	0.521846928721001	0.535686280204831	0.529237433959886	0.503648765055256	0.468845260630116	0.436762406518364	0.414677617050996	0.402695063072995	0.397134642229498
s0328	0.369545780331671	0.368629025391409	0.370199901825906	0.374200317466205	0.380907972582626	0.390443145979687	0.401630987420021	0.41143912878359	0.415996328865052	0.4137967936982	0.407594991027238	0.40185204231688	0.399438107081836	0.400664918921938	0.403935097118118	0.407176395182255	0.408708188502928	0.407447967839478	0.403811983439126	0.39965016456787	0.396444923632656	0.394540165042305	0.393895051879952	0.394724004896421	0.39776576745813	0.404043294327281	0.413464259899892	0.42334518770978	0.429929635543678	0.432190061605379	0.43274033642889	0.435042146810571	0.440736234794335	0.449328478303931	0.459554118156868	0.47077235493773	0.483910308261937	0.501430522719394	0.525390221492207	0.554685930439314	0.582713752111808	0.598204175157113	0.591797002647063	0.563642652354596	0.52424900327402	0.487329501535345	0.461177566197747	0.446297401576658	0.43928642896496
s0329	0.388780634980915	0.383780495476463	0.380816671920604	0.382822999819627	0.389892359983887	0.399723195045563	0.40945671876074	0.417348770595762	0.421772732669978	0.420847950528308	0.41512874177371	0.408240985129336	0.403620850683087	0.402102110266297	0.402531395841545	0.403307507182126	0.40294281170679	0.400393645988049	0.395971404279784	0.391101826616022	0.386708458414234	0.383018854860485	0.380950598860912	0.381594298122375	0.384745771622956	0.39010972109008	0.398035639265534	0.407042499918652	0.413560242390129	0.415762014791944	0.41595449721292	0.41842658284071	0.425601962549937	0.436738009752939	0.44946447223301	0.462452157850911	0.477318306828623	0.497048877658835	0.523294142316456	0.555591628267478	0.587783936835922	0.606090556616159	0.59870969017502	0.566584394058613	0.521934485332718	0.479825550556937	0.450739908600002	0.436781878074532	0.432884304102268
s0330	0.353306065308867	0.35316017789668	0.355663544085039	0.359751948042592	0.364485842637224	0.370163959630864	0.377554045822754	0.384883265255271	0.388783081760106	0.388501369087629	0.385850792382865	0.382737354395916	0.380910312411168	0.381359932135397	0.383284088703799	0.385419407491597	0.387274374727472	0.388303351114297	0.387983941761276	0.386890610057906	0.385964330198859	0.385688246426403	0.38670325124924	0.389475184169082	0.393878219408945	0.400233510326248	0.409040708805809	0.418976735011009	0.427016769147062	0.431574804743536	0.434362828324881	0.438203826757213	0.444171002509067	0.45187164339246	0.461091304331264	0.47196217503008	0.484778461791198	0.500574322137337	0.520843260601114	0.545566069691897	0.570100437773279	0.584871302201051	0.581591594998997	0.560561333570988	0.530639915117112	0.502639125548873	0.483076796682308	0.472739638535318	0.469112961179778
s0331	0.312039955524129	0.309172483722611	0.308930253828147	0.312827048478194	0.319558697075318	0.327562977540624	0.336021366003409	0.343421858109747	0.347906535790244	0.348904895633787	0.347341594982173	0.345054878077883	0.344174577569411	0.345926544440239	0.349818494708218	0.354580521041626	0.358968388511781	0.361711814093257	0.362585406610508	0.362917518812317	0.363916794910571	0.366007455711563	0.369640897199433	0.374909627686981	0.381615293422152	0.390703753394716	0.403149081191537	0.417138204048235	0.428855852225965	0.436310122757725	0.441228805937316	0.446903191496023	0.454924818144697	0.465018277352799	0.476860497582005	0.490595269335574	0.506758231648979	0.526854037802694	0.552880176076773	0.584814142418406	0.616982774065602	0.638041911994735	0.638515433935303	0.619269526765796	0.59083384556176	0.5652346212646	0.549199701568709	0.543047950242936	0.543711515124288
s0332	0.310070635542812	0.307315682393708	0.307022512785742	0.310017914997403	0.316039829771656	0.324787569163714	0.334825299251573	0.34334112028838	0.348130588236406	0.348843749578084	0.346564032635934	0.343395088564462	0.341797217674952	0.342907928452775	0.345688545869594	0.34840310789467	0.350252370183388	0.351189496851441	0.351391832764122	0.351406393730127	0.351846502540426	0.352904160568216	0.355009198739297	0.359182455705315	0.36587961562106	0.374753994411522	0.38550969632854	0.397018718902947	0.406628917204358	0.412842808164463	0.417432026567383	0.423270121306271	0.431558343799646	0.442042506085394	0.45434773074481	0.468508649236214	0.485184188595564	0.50567350437056	0.531255206125707	0.561630576539131	0.592014416936367	0.612762689133896	0.615677971312613	0.601221098119008	0.578303808587359	0.55786615017026	0.546454543375686	0.544304007379247	0.548358755455381
s0333	0.387948393930065	0.385650498208552	0.384810558711226	0.386535973150225	0.39166215322745	0.399441745341967	0.407902809971077	0.415083663607845	0.419042618196224	0.418525176535052	0.414536213977393	0.409928893631537	0.407513981194163	0.408463585553051	0.411733218439205	0.415275191967785	0.417580977254742	0.418144955242733	0.417469809299087	0.416497643928532	0.415834698018763	0.415842376430007	0.41696956254517	0.419728275981803	0.424853044021368	0.433147313363311	0.444288599089298	0.455826784391199	0.464428714543267	0.468790111609338	0.470884842839892	0.473798507435167	0.478906696659621	0.48594410225284	0.49462809160345	0.505295991873731	0.518969939770066	0.537150098089929	0.560966669691081	0.589622784827675	0.617480809909614	0.633703979128559	0.628999800421063	0.603761555453112	0.568277880168336	0.535213013710093	0.511991190134776	0.499143832333008	0.493729908088452
s0334	0.288040107099822	0.286603897005468	0.28601897989116	0.287458855312004	0.291102618686232	0.296605457857915	0.303518020283679	0.310173286069895	0.313717707110916	0.312354132509988	0.307074775515408	0.30087200100723	0.2967792303396	0.296272733497791	0.29864616281928	0.301894673763049	0.304434953935691	0.305879332733746	0.30656903133009	0.307171129922766	0.308512449118317	0.311201602206628	0.315618170356415	0.322059051379357	0.330625078005315	0.341410263985501	0.35436839323841	0.368222346253967	0.380671819665463	0.390714799563279	0.399781041682916	0.410292100165367	0.423347723292892	0.438199314255806	0.454196438423712	0.47183125493217	0.491840511643178	0.515332383333525	0.544020105978341	0.578110102765791	0.613070903109071	0.639942576489169	0.650998325595732	0.645752473212066	0.631718328168795	0.619514284745655	0.61594607254616	0.621122211855944	0.63179565023892
s0335	0.392245092922551	0.389429228871082	0.387588131276472	0.387306472485365	0.388494394125797	0.392104881142262	0.399153665178121	0.407631325077817	0.412986390516152	0.41228973352654	0.406694185732923	0.39960833221854	0.393854395872678	0.390700888744022	0.390007864793359	0.390696312042472	0.391558360244011	0.391621250275291	0.390253987220814	0.38788027805917	0.385756331564757	0.384472660433699	0.384151156020773	0.385666936885133	0.390120375267948	0.397981574832768	0.408849715655824	0.420630928685639	0.429905407659893	0.434959528818698	0.437899672012926	0.442353791188681	0.449743403692474	0.45926172601872	0.470274576259188	0.48325573423649	0.499349448929013	0.520033862391432	0.546767046035789	0.579199408993661	0.611271025396117	0.630980747867337	0.628327052037293	0.60374077485437	0.567936615547043	0.53438148615541	0.51138989497316	0.499921882798474	0.496763700978513
s0336	0.43362180899473	0.429412155427062	0.42589712463153	0.423803867243581	0.424211498028597	0.428013796230162	0.434227788792919	0.439935922884482	0.44223214934926	0.440048534565671	0.434663626200517	0.428551346391519	0.423811586514115	0.421242387268105	0.419993430730876	0.418634323389726	0.41648754437369	0.413502509758177	0.41019359247458	0.407462782918958	0.405193552608279	0.402534642898696	0.400199550528904	0.400289000084572	0.403854906048571	0.41041035111064	0.419215068293566	0.428859091174279	0.436396080850663	0.439887291494513	0.441032592935196	0.443097658616847	0.447637379787935	0.454531290375121	0.463628337426117	0.475278630506139	0.490005076232051	0.5086714985956	0.53281287243286	0.562754311001996	0.593039107034822	0.611659088379363	0.608027243889387	0.582213751368886	0.544939567228813	0.509727492000829	0.485394959558429	0.473221700189394	0.469307859949718
s0337	0.316148891337815	0.31798641230645	0.321063623309865	0.32811877235049	0.337678428851839	0.346790061762751	0.356339133217704	0.367110396228547	0.375308049472705	0.377036032186552	0.373678405620322	0.370583819350445	0.371112294145381	0.37428375877642	0.378477443519699	0.38317011452941	0.387111207330567	0.389169733645816	0.390185131677451	0.391356878162656	0.392796963366312	0.395056638251825	0.399447917259703	0.406141112400666	0.414372351529291	0.424319004701971	0.436625622034348	0.450187492294459	0.461935851518307	0.469635723597375	0.474226552007157	0.478719600123486	0.485404099115114	0.494856384357082	0.506897717196881	0.521331469475657	0.538273189808187	0.558965328849639	0.585240945132549	0.61675685340561	0.647846088187615	0.667625905552236	0.666283138987724	0.643257641655933	0.608561632597729	0.575650796882655	0.552556388881847	0.539411397034854	0.533326050198034
s0338	0.363714231328274	0.362282554344366	0.365064004182456	0.371834408725433	0.381171155878974	0.392418255318401	0.40530353267802	0.417046756712659	0.423149373261072	0.421881624528103	0.416084471876448	0.411081780854894	0.409709563099325	0.410211857566938	0.410768740622755	0.411786695954258	0.412869523183951	0.412184106139683	0.408836948421722	0.403737183525929	0.398821144580685	0.396034458078996	0.395973394376347	0.397330902347222	0.399228031727826	0.40353529438144	0.412805638179269	0.425750921972515	0.436682253012319	0.441007840446692	0.440077161630955	0.439348835900949	0.44306750653401	0.451688063525532	0.463503780462256	0.47735462320643	0.493421206279233	0.513211721541395	0.539517229028173	0.573568251027695	0.608822077017725	0.629930392073695	0.623546389169589	0.590171384717991	0.543070606165887	0.498037096341055	0.4650163514259	0.445824375679886	0.437189440087012
s0339	0.348044666551199	0.348634211433223	0.350060753163869	0.35502625055465	0.36352658000566	0.374679471294515	0.387781630445193	0.399853816578782	0.406905786210551	0.40773238724206	0.404680908858045	0.401828710595602	0.401340982666965	0.402616720394723	0.405724583719041	0.410544307648516	0.413680127678888	0.412416973552344	0.408605080525269	0.405172344652514	0.403402246413235	0.40413571994339	0.407387518122252	0.411729694351663	0.416580140450863	0.423526042033759	0.434127400982842	0.446983774710972	0.457630585639493	0.462741389780992	0.463941766266936	0.465784509689483	0.471315198840576	0.480785933803724	0.493001050763767	0.507102540678342	0.523656057363541	0.54454726700697	0.571877383969911	0.605575146040414	0.639174668497599	0.659133688939016	0.653126927388538	0.620611269707225	0.574284300893693	0.530925049048608	0.500309528637918	0.48232974538256	0.472962186753906
s0340	0.318771376935537	0.322496433200557	0.326188675603457	0.331565773275904	0.338255320100943	0.346022981982993	0.356819158133156	0.369959313555837	0.3799898144616	0.382561075595096	0.379635040862577	0.376738284577152	0.37640605978426	0.377553312877856	0.379377676992072	0.381633273336175	0.382829232219291	0.381452670939497	0.378376427545685	0.37585937888032	0.375065681871994	0.376176632556107	0.378897176383778	0.382216192229986	0.385909877631475	0.391735875490694	0.401697580867975	0.415001448986254	0.427452956519409	0.435239146034682	0.438596588808068	0.441271591180382	0.447305978361782	0.457741305573103	0.47081007365479	0.485799023058958	0.503975474278929	0.52631340280267	0.553752487720297	0.587204274522953	0.622091069975008	0.645460042697011	0.644751028683037	0.619759452558101	0.583022684414479	0.549389671559482	0.526864222399235	0.515574932596564	0.512353279310667
s0342	0.359644718482472	0.357657385164834	0.358367373518896	0.365108644626085	0.37676243548537	0.389389196025552	0.401607488002199	0.414010276845123	0.423335766157308	0.424390912663085	0.418366512552483	0.412656000797699	0.411489953125066	0.41307356229978	0.415911173158896	0.420041103466695	0.422717229250331	0.420741529389644	0.415229163911265	0.409275771604297	0.405036036358602	0.404251509765418	0.406983126800615	0.410894792498143	0.414808833910511	0.420959200364463	0.431891906108473	0.445899772453092	0.457204022940731	0.461856849588055	0.461945426538246	0.462737933547789	0.467510500014067	0.476412320636301	0.488638433074679	0.503856916599627	0.522071926466298	0.543921162845097	0.571451746375431	0.606000564654726	0.641597962479235	0.662777422696386	0.65525083747543	0.619243195473485	0.569520195872943	0.523628061029914	0.490856258322791	0.470684355193336	0.459946757291024
s0343	0.369848670117663	0.372553133289942	0.377932441387827	0.387509689913267	0.401845530687609	0.420309263823214	0.441039492485513	0.46035362357457	0.473242961969256	0.475808800871347	0.468115058473105	0.45425684701327	0.439199809939564	0.426581956210009	0.418167994588024	0.412987409204244	0.408651081656251	0.404211839490307	0.399998842686197	0.396180662779692	0.393137013391904	0.391983585054136	0.393379107572183	0.396236561831344	0.399198287650823	0.403085884163787	0.409883630795786	0.418790866210115	0.425610016610882	0.42775265359275	0.427216581506815	0.427422893739754	0.430199308457784	0.436019661359392	0.444373159307911	0.45435493310816	0.466672502086541	0.483994695786803	0.508181574588424	0.537753647064298	0.566309952635283	0.582445397367826	0.575433663960569	0.544593249412927	0.501353642418755	0.460652526291868	0.431352077311261	0.414236723339107	0.405887847885503
s0344	0.377241613927678	0.377972832593211	0.379677860292028	0.385805425578634	0.397488779662383	0.413897305570471	0.433478377397603	0.452752096942132	0.466397197586654	0.469620589739896	0.461515675209943	0.446963973237048	0.432929859914425	0.422996526268167	0.417005695439108	0.413380108341328	0.410328648247548	0.406651963757248	0.402398544072175	0.398404251991771	0.395028940120874	0.39235185097293	0.391303535905914	0.392532201455379	0.395371905195723	0.39985634254247	0.407089385300254	0.415850102014545	0.422195684977831	0.424030592983859	0.423356247672124	0.423349982396966	0.425344597947572	0.429409192130324	0.435907225790603	0.444967360459434	0.456628523501128	0.472595705716795	0.495381241728854	0.524859870079098	0.554645643388917	0.572057358639333	0.56620154334368	0.537452455313267	0.496749877414338	0.457286786075382	0.427749520799122	0.410068407008526	0.401433305335813
s0345	0.377098563402957	0.378621999877437	0.381588483690072	0.388168462719283	0.400611684439365	0.41858839292926	0.439436737439006	0.458495035960391	0.470813535416167	0.473826871696747	0.467303569455378	0.453711927472913	0.439013438988021	0.42846973152847	0.422283944000644	0.418144987963361	0.415147910548498	0.413299289513825	0.412011543981227	0.410965276551414	0.410392309784155	0.409977451415625	0.409780132741102	0.411269971447496	0.415723226148728	0.42305978708521	0.432870618029622	0.443798077494046	0.452000330569235	0.454941063301615	0.455341904949447	0.45719329759459	0.461751130020455	0.469079424450028	0.478870820202051	0.490201479878028	0.502989750549394	0.519248754017226	0.541988672849122	0.571315021223975	0.600292219064765	0.616229456879371	0.608771877927017	0.578059582661327	0.535191119532958	0.494488273327238	0.464483379642301	0.4458670837544	0.435881916305755
s0346	0.38150684284154	0.382116143765256	0.386697582819876	0.395581954224681	0.408248226441944	0.423963243215871	0.442226793895065	0.460773397314888	0.475047831948235	0.48079114410926	0.476138400005435	0.463288145153829	0.448116501669113	0.435766658263688	0.427560295512451	0.422641050997379	0.41983576009882	0.417652243378362	0.414900892809946	0.412010494490717	0.410377846551069	0.410436844801075	0.411648263304634	0.413632407412185	0.416484037625503	0.420892790090881	0.427795938973447	0.436356223585758	0.443165688257318	0.445937680738767	0.446399952560868	0.447472235078655	0.450442160032271	0.455747889284952	0.463489308969511	0.473224818911207	0.485019635601854	0.500527905237056	0.522278808372074	0.550611130116816	0.579197660989016	0.59521973897739	0.588136854049909	0.558620750398558	0.51766213400887	0.478389290026684	0.449040667505337	0.431152348027353	0.421967346982218
s0347	0.395481359633764	0.39892780121997	0.401867722680641	0.404133056481892	0.411054215096447	0.426661806627568	0.447412524080955	0.46666527454177	0.480716546844458	0.486863750621389	0.481046794896386	0.463620592068236	0.442657764956252	0.426573400033351	0.417295669608823	0.411649935234797	0.40654928706339	0.402166207480283	0.399323298956292	0.396634316976572	0.393141769242373	0.389984119080195	0.388028610123184	0.386993733989045	0.387153760976878	0.39026316834714	0.397761311471215	0.407398889678561	0.413731822273706	0.414236595130591	0.41220935933461	0.41200603882773	0.414840566269877	0.420024414260104	0.427287083123806	0.436895112432478	0.449536214829012	0.467364762196488	0.493216036778503	0.526709584458606	0.560148859577867	0.579171098697811	0.571468926633166	0.537386739719437	0.490399177218285	0.446807577253584	0.41576980142744	0.397843617946733	0.389560488079702
s0348	0.375865031653627	0.378552744251196	0.383435007673704	0.391381768931474	0.402702205777429	0.417245782015081	0.433937115830354	0.450372281942345	0.463317821695741	0.469384053755846	0.466539998417809	0.456805177547809	0.446088893641074	0.439543765039613	0.43772232833156	0.437866313965954	0.437858921611742	0.437846486257896	0.438564544565273	0.440201712362096	0.442811827344647	0.446230900965109	0.450243059055604	0.45515585263887	0.461522624595394	0.469835227404782	0.480517615243402	0.492556985899996	0.502584466040719	0.508103010690864	0.510629552817799	0.513265418149627	0.517455284542679	0.523512417793551	0.531605969550202	0.541673402646246	0.553875381441737	0.569407340438178	0.590342766507345	0.617035593700382	0.643682879384994	0.658476684262524	0.651510377125441	0.622725678596795	0.582062801253261	0.542787446818682	0.51356527769947	0.495348327125477	0.484760012476339
s0349	0.376784712935298	0.378333834017585	0.381454572335388	0.38761926914593	0.399033172889565	0.415740626682551	0.435022805951092	0.452808046581817	0.464933262131704	0.468413722184003	0.462851653241869	0.451210645932398	0.438600751448127	0.429071607556155	0.423510443432632	0.420443404559905	0.41804591156596	0.415499076561371	0.412854732537256	0.410120843217697	0.407236832329092	0.404834753596782	0.404070279426043	0.405335405410256	0.408396753163002	0.41392005027557	0.422717229753585	0.433216396146041	0.441559316202129	0.445118985099641	0.445157660748732	0.445163240302084	0.447381983086268	0.452267806088656	0.460051382169442	0.470877143629735	0.48436445197211	0.50109412406369	0.523766855924021	0.553867370032029	0.585281207691133	0.603961139174304	0.597871271863318	0.567131352043163	0.523668852572117	0.482377985740084	0.452354975281367	0.434560680427614	0.425426695514143
s0350	0.371424924874192	0.373570715342157	0.377244059326357	0.384299955528796	0.396518983930291	0.414802525600543	0.437236513098366	0.458945964287045	0.474500320928694	0.480559652884161	0.477077515698535	0.467018087731745	0.455280057517955	0.446457911377777	0.442497331259734	0.442549764420061	0.444190164752449	0.444866328764578	0.443666940935777	0.441781284159522	0.440895256284613	0.441832824978491	0.444593613664496	0.448822420889783	0.454360062319898	0.461798175754399	0.472032870189725	0.48411289504687	0.494221305149974	0.499192148777468	0.500305015492684	0.501385708989138	0.504691591165465	0.51051714497091	0.519172185404499	0.531368101644129	0.547197280497404	0.566743824085378	0.591641124710913	0.622922311478545	0.654647909690792	0.672417269169949	0.663490622137456	0.628404482742527	0.58044020773175	0.535450544821548	0.502709841961957	0.482721564217095	0.471356943003212
s0351	0.388580144714695	0.39024158903962	0.394233122655331	0.400543700391151	0.411917739912268	0.429902305659813	0.451169193065971	0.469992418635094	0.481909087405238	0.48449261792076	0.477807453474195	0.464824067456408	0.449880297026686	0.43680984056975	0.427660718527438	0.421702326735545	0.416584123672358	0.410923414683478	0.404972221887268	0.399225608425901	0.393747655196869	0.389147847638284	0.386523927606129	0.386041446610107	0.387404973908152	0.391190087367338	0.397910505596429	0.406051700926687	0.412011671456702	0.413146052065931	0.410851749597005	0.408962462434645	0.409786867594876	0.413394986102643	0.419611276950087	0.42913150710831	0.442838628466584	0.461505834484893	0.486875835658992	0.519868311828009	0.553930309763107	0.573737072692478	0.566077237200758	0.53122103969633	0.482717706069338	0.437829829683865	0.4068550547795	0.389616485306047	0.380935196720634
s0352	0.370584212944007	0.370305049502561	0.373248167187284	0.381229548381582	0.39510846809304	0.414029157877454	0.435233588750117	0.454666386764906	0.467631462054284	0.470550032729385	0.46338761758363	0.449756811795628	0.434706465509061	0.422256118931878	0.413888447249149	0.40884104009221	0.405384176536832	0.401808807684814	0.39738596910298	0.392673104181406	0.388408227626374	0.385171976240036	0.383865102665403	0.384784228768675	0.387458256108559	0.392332785401191	0.400393294540038	0.410185862159755	0.41753408778381	0.419730470336025	0.418357672151594	0.417076996244282	0.418642096743531	0.424101669871191	0.432826888625501	0.443984226192844	0.458422170723928	0.47809414518878	0.50458915713252	0.537451637180255	0.57012187391282	0.588801740800508	0.580874672891764	0.546171019310625	0.498287813525851	0.454323325750582	0.423644655442758	0.405792275820243	0.396317359827629
s0353	0.370446028859815	0.373249947601018	0.377755857888484	0.384586493535752	0.396058106695237	0.413483584356753	0.434863996911201	0.455469401168761	0.469946995563744	0.474553214880767	0.468950541908279	0.456584775604625	0.442589067431542	0.43081774965903	0.422837582881846	0.41840199596182	0.415803239313529	0.4129581169096	0.409147374698711	0.405371590761263	0.402860615721834	0.401984306287682	0.402801564872024	0.4051890591949	0.408755227562525	0.414226237235703	0.423058984831487	0.433940303094813	0.442400584111831	0.445602204515066	0.445330749777772	0.44559684675728	0.448932832113175	0.455428686560759	0.464556250237822	0.47659873117873	0.491946243040145	0.510916170646549	0.535094550613733	0.565891506402707	0.598161539310475	0.617763274515117	0.611519916760876	0.579820100526711	0.535924435948194	0.494578674286958	0.464145588034168	0.44621541778435	0.437895904016717
s0354	0.367366396755825	0.370631264541782	0.375183257047947	0.381550375741668	0.391895731274155	0.407350284084951	0.426048817211734	0.444059288867615	0.457030434542473	0.461806150278949	0.458213500249273	0.449257669377896	0.439040867044031	0.431033915454427	0.427243254608664	0.427219455027822	0.428590110249232	0.429275931217228	0.428775049754518	0.427877660820329	0.427812315911032	0.429446907039766	0.432888620856688	0.437766858048711	0.443892145091339	0.451795768042166	0.462329812720238	0.474502318529002	0.484584156773999	0.489736724325894	0.491308467396516	0.492770724547414	0.496210630558543	0.501866124589468	0.509539313663849	0.519657208856455	0.533020403938422	0.550375490574925	0.572969881555646	0.601048443800357	0.628777960185441	0.643535277082079	0.634706276978204	0.603097061429464	0.560559694232977	0.521066449359268	0.492355319409076	0.47471141829004	0.464906782668742
s0355	0.368583452605368	0.369413528601058	0.372999979225074	0.379024741379504	0.389326035567314	0.405112626747066	0.423747640391242	0.440178621387651	0.450109169475241	0.451597570693206	0.445140511373757	0.433453304320907	0.420668409148054	0.410267852245591	0.403248511499598	0.398570802547874	0.394891331306128	0.391305392910865	0.387469278917958	0.383757940742129	0.38074120939203	0.378561690161039	0.377224944905973	0.376999033664762	0.378505578884436	0.383049435094829	0.391561310181328	0.401645832235152	0.408175988648741	0.408824455311317	0.406629883841082	0.406332245992906	0.410183807636242	0.417494326244967	0.426809420971471	0.437763600922749	0.451600593855026	0.47057311273235	0.496311479069035	0.527870230857916	0.558676862884454	0.575727575077803	0.567292125275002	0.533254662323492	0.486109763429345	0.442324584383335	0.412075105567337	0.395341654818984	0.387132385169963
s0356	0.37808667662365	0.379626977602907	0.383763417552034	0.390596695146935	0.401051589087477	0.416212436067379	0.434830251935306	0.452505261364107	0.463831528479235	0.465274040639151	0.457492131264801	0.444755860454285	0.431617290866085	0.42123112991924	0.414939013139517	0.411610749086621	0.408825091471704	0.405022235320692	0.39996956900564	0.394381666458416	0.389781880195094	0.387264874555018	0.386407298688718	0.386650038648393	0.388508121728198	0.393080872101185	0.401088267123414	0.410546126468895	0.416617228790259	0.41685859843226	0.414260857180242	0.413157237275064	0.415090209770382	0.419657707028828	0.426744687340256	0.436803352864952	0.450505975498307	0.469394960197041	0.496100502176296	0.531110132406513	0.566657874483333	0.586709967690277	0.578142568742236	0.541901409066522	0.492315526882127	0.446869180078306	0.415464597901708	0.397616265338318	0.388496528571671
s0357	0.360023150509239	0.361057071440316	0.365342234490003	0.37318178086711	0.386269259132328	0.406068027017117	0.429620380421604	0.451083617135731	0.465316385030904	0.469031957910002	0.461911602489789	0.447823766201926	0.432992546105278	0.422224749019885	0.416631078078439	0.414076298887711	0.41169102985094	0.408437762604893	0.405129362333879	0.402359574254603	0.40038852695676	0.400517181095662	0.40391037216272	0.409926674475379	0.417418848613688	0.426953194810676	0.439723044417916	0.453537466588224	0.463464795711188	0.468162500412679	0.471452154145118	0.476881662571805	0.484353880714911	0.492431527243313	0.501124915410002	0.511407987770079	0.524168075104694	0.541227788270874	0.565925028706888	0.599329490923342	0.633404242599598	0.651558436739403	0.640870227196006	0.602340121704609	0.549395535759479	0.499300830430843	0.463125083297069	0.441173488441968	0.428415451231166
s0358	0.370288155356484	0.371569710549095	0.375727017398914	0.384095769266268	0.397145484950431	0.415612976715238	0.438456122533269	0.46060148789999	0.475301999769806	0.478140470095253	0.469283282377987	0.453454611347721	0.436739718434325	0.423026382933567	0.41337825040038	0.406932260551236	0.401758795974602	0.396217774930449	0.390065841507508	0.384113223837437	0.379513365548437	0.377098736979112	0.376478265954013	0.376758099540232	0.378290611790114	0.382661430656184	0.390767707625654	0.400339042243899	0.406594299829534	0.407137955996578	0.404634874067792	0.403703417047728	0.406600864884513	0.412612278967704	0.420702982051662	0.431143363450793	0.445021872374169	0.463940408413694	0.489958651529872	0.523480075725221	0.557721268573785	0.577325432753481	0.569092712185457	0.533780134295945	0.484757458351887	0.438448020375691	0.405683664582984	0.387689573551124	0.37965839001341
s0359	0.37782042941633	0.379842498818538	0.383953351582465	0.39042652604303	0.401431199171466	0.418319115721896	0.43880463837937	0.457800617057735	0.470095195763279	0.472300750555728	0.464540107354083	0.451104653369165	0.437519559529581	0.426918585356015	0.419727812114475	0.414933381765988	0.410816440563027	0.405869682944013	0.399586254099533	0.392533465313096	0.386422666869131	0.383056372005914	0.382312661816467	0.382804846847102	0.384432776479386	0.388845200677056	0.397283818899187	0.407294883275206	0.413306470529517	0.412877003243777	0.409522488787292	0.407860954136947	0.409451948746828	0.413959053612153	0.421168213895563	0.431046628744092	0.444194921519173	0.462861673971845	0.489729085564509	0.524367727332235	0.558932918255202	0.57838791618079	0.570027181257122	0.53433185862555	0.485055581757998	0.43932098958351	0.407254673441998	0.389064734873727	0.380157306403868
s0360	0.365777183690146	0.367462142629355	0.372278771677884	0.380221733371162	0.39193356107055	0.408676258602881	0.429731900919766	0.450364948806797	0.463919006924098	0.466407944933809	0.458601601940036	0.444409003555993	0.428806830596332	0.416244995793157	0.40827598005685	0.403209502124896	0.398660526774132	0.393352714757687	0.387383871507379	0.381510997361188	0.376443037444006	0.373072286001434	0.372029735930901	0.373131785664048	0.37621302789518	0.381805910778938	0.390323745211841	0.399633763299478	0.405311874097792	0.405825323676933	0.404354050809271	0.404329648508781	0.406925511477671	0.412465728400691	0.421164032276248	0.43270562088666	0.446989875812025	0.465564391297531	0.491304708347376	0.524890668478977	0.559212191864147	0.579389004309638	0.572634920930468	0.53845159203652	0.489469171834028	0.442996462862848	0.409930061326956	0.390894955476141	0.381641784203059
s0361	0.372016804963192	0.369458171555089	0.367174572049957	0.366938101436271	0.369945055207863	0.376575239825236	0.385341851486384	0.393446483019993	0.398296243907433	0.398509203978745	0.394835433565048	0.390275896959471	0.388254391941246	0.389842989593445	0.393482244808501	0.39703550910418	0.398723895748108	0.397641674468685	0.394604613387874	0.390956567172824	0.387225508540609	0.384247580844891	0.383601371287074	0.385699165281728	0.389798822522735	0.396448671987516	0.406659772892162	0.418286655075909	0.426675759801345	0.429490973794738	0.428822086299689	0.42862591419205	0.431500470255403	0.43796369136179	0.447776519508771	0.460732736103655	0.476387728548621	0.495387357540042	0.52077022653277	0.554017941178454	0.587946486939407	0.607263227973737	0.600134214534511	0.568091686810997	0.523937399084402	0.482560390661113	0.453207355260879	0.437031694151396	0.429802226768911
s0362	0.36727646276701	0.367015809254655	0.367921634562627	0.370200420246463	0.374502352202638	0.38116276058407	0.389591717833115	0.398063963738851	0.403751680287166	0.404480394382118	0.400854999446631	0.396128537558843	0.393765152421655	0.395277087464322	0.399963257053309	0.405493941920251	0.409444731121482	0.410910150319803	0.41010388758899	0.407779744737114	0.405476856365607	0.40457624804007	0.405212355877508	0.40696025197218	0.41036407781104	0.417158866828377	0.428142726111534	0.440783798491442	0.450251505431053	0.454110004276939	0.45502995171389	0.457483318084922	0.463346917666771	0.472014988305546	0.482716748451567	0.495454350188364	0.510619847852164	0.529288138062443	0.554196690812838	0.586917455042638	0.620693658480188	0.640172534663615	0.632837644759848	0.599357654942278	0.552718572875044	0.509016759239237	0.47773834156317	0.459290813901604	0.44966859597701
s0363	0.356963426671836	0.354974106937397	0.354498353458335	0.356554117753672	0.361108439154171	0.367781344719714	0.375697004060385	0.383211066368397	0.388674728672192	0.390322295799143	0.387438581688327	0.382680502098038	0.379959896676847	0.380508329196482	0.383256181052182	0.386581820296556	0.388600277739901	0.388027259868378	0.385209907204503	0.381625751827107	0.378558592565165	0.37676502243484	0.377043407840762	0.379719489604688	0.38417619416361	0.390673157784195	0.400437217249475	0.412011525636574	0.421011159672502	0.425254174354527	0.427194444786987	0.43092871282742	0.438874265221928	0.451149679764448	0.466410018241216	0.482968496876156	0.500059874828828	0.518927533342695	0.542887216805865	0.574136315381808	0.607026718837868	0.626651410282071	0.619562454988034	0.586124215840182	0.539919731497609	0.496879192044868	0.466529586693952	0.450081684130659	0.443204884808672
s0364	0.32513299249539	0.325076032121322	0.326193094030305	0.327882817001866	0.330486462467412	0.335934557566928	0.345415076458819	0.35710460140503	0.366829598889328	0.371541644999565	0.371612626897606	0.369876911001076	0.36955607527679	0.372236574041967	0.377615445311417	0.38492024778723	0.392672258747287	0.398772083216546	0.402671937719693	0.405335069459966	0.40775014338379	0.411360301981664	0.417169672852486	0.423945553062217	0.430742001595406	0.439710677653338	0.452998032450023	0.468659044049048	0.48210909360263	0.49072923179496	0.495843693088576	0.50105734948693	0.509283562895991	0.520837347413085	0.534264706733535	0.548700147114296	0.564330119108512	0.581890677235767	0.60337090392656	0.630349372384628	0.658436141091689	0.676187349345241	0.672902864678129	0.647265435017827	0.60852115043843	0.569899612127448	0.540549479317463	0.52262794181571	0.513006727586616
s0365	0.362606057431945	0.360497351788734	0.361262380089694	0.363950099658887	0.368334143922386	0.375172083239238	0.383901474770866	0.392815244122234	0.399258468065895	0.400107940637996	0.395371634790988	0.389569771621838	0.387232083819913	0.389056764229963	0.393151868536125	0.3969455134426	0.398221334732106	0.396996094254968	0.394865641388281	0.392366635095156	0.389377942448905	0.386784654422312	0.386132731157846	0.388163470731484	0.392408427217739	0.39895854356253	0.408737866304555	0.419931406437992	0.427637243595544	0.429887923540342	0.430049594158677	0.431998742231777	0.437321052788	0.44675416380527	0.46010581522847	0.475885134887754	0.493070629047823	0.51240282646468	0.536722196355668	0.568594910398603	0.602671933445409	0.623581879428301	0.617744898682494	0.585495948461768	0.53971927329879	0.495872096720172	0.46400866145542	0.446298286639819	0.43857906778209
s0366	0.370326610858034	0.367982054838359	0.368870379294674	0.371750771672373	0.375937671959949	0.381684220416837	0.389139201785063	0.39750438817896	0.403832565856367	0.404648074271596	0.400178601118861	0.394680926839471	0.391865664930865	0.39245167315918	0.395387808908376	0.39870391475647	0.400334337834238	0.399604327415782	0.397139581656683	0.393628383026372	0.389731402793782	0.386583712603314	0.385260989410777	0.385993256747068	0.38872126490656	0.394180544696532	0.403083332994322	0.413680233108205	0.42195239775405	0.425616023025772	0.426663561503749	0.429060232883741	0.435088036839366	0.444533204041189	0.456145320840382	0.468828428775049	0.482028080763018	0.496773800849108	0.516522369574929	0.543607916045148	0.572388073717234	0.589279936177141	0.582744212469142	0.552650627343267	0.510395470222656	0.4708104180299	0.442968263167678	0.427635772217935	0.420938533149568
s0367	0.367303454460987	0.364714475866915	0.364366263414316	0.366805959076742	0.371261418623834	0.377530836273951	0.385772484454502	0.394578997849522	0.400503017915583	0.400683509877762	0.396169323852018	0.391142858908753	0.388655357366951	0.388997876377092	0.391543791403325	0.395310182893103	0.39838106817761	0.398971331072731	0.396765137182306	0.392780147487234	0.388569513419981	0.385395524638662	0.383758894643565	0.383770383939383	0.385993652663453	0.391643620642905	0.401263380236942	0.412632233058582	0.420943038217012	0.422940616235636	0.420578497523313	0.418941949773771	0.42154335625906	0.428831673566274	0.439386463940156	0.451837927566253	0.466499021483162	0.485236315960073	0.510462475313207	0.542965664615646	0.576639882459071	0.597050935676682	0.591037364502057	0.558396741502229	0.51215173834489	0.468515820858502	0.437333583759957	0.419605192985715	0.411165584656613
s0368	0.350844090602396	0.349929441511094	0.350875557345054	0.354035745169103	0.359596651705376	0.36668437632061	0.374429384584672	0.381916026162285	0.386899581870341	0.387287100392636	0.38377568498224	0.37964831423378	0.378058622204999	0.37986906940003	0.384003962138669	0.388577794523147	0.391688932781344	0.392632776652492	0.391906633288336	0.389984811119491	0.387549977851473	0.385937260862039	0.386067878241616	0.387918831269072	0.391524694180813	0.397855068690314	0.407685497397557	0.419151814645647	0.428143409421252	0.432308302869044	0.433261363985864	0.434567005312214	0.43896518854426	0.44723380861623	0.458364340298382	0.471187910397221	0.485923522923188	0.504011314131618	0.527566692515277	0.557461172526646	0.588062352129233	0.606178036264128	0.600340003177684	0.570904030731847	0.529745209888129	0.491316349934449	0.46393819863624	0.448036663877802	0.440099422937359
s0369	0.358996111776833	0.356814538775864	0.356101880412704	0.357983229362162	0.363406912941526	0.372575461237017	0.384034990517951	0.39414563654059	0.399164890116776	0.398052680205133	0.392664402391138	0.38704334492228	0.385626698730769	0.389170610307482	0.394473412925384	0.398857447522604	0.40158525541455	0.40218609312653	0.400541032878697	0.397565244931203	0.394722351175388	0.393369050864124	0.394088194596912	0.396378878199052	0.400121030543897	0.406609669295862	0.416317489504342	0.426764473400485	0.434227962662089	0.437215278618847	0.437694377377195	0.438964248132114	0.442918450596678	0.449775915969793	0.459510938661386	0.472288515442107	0.487933556548882	0.506853704540886	0.531165235202259	0.561903173078166	0.593227046457952	0.611803756084579	0.605896433108025	0.575642003163765	0.533100212294953	0.493364302728121	0.465594473314271	0.450178121489107	0.442812596697919
s0370	0.358986975222058	0.356942530167831	0.357674184872995	0.360271373404024	0.364856815953715	0.372052999200403	0.380422588200832	0.387717104744327	0.392247462446965	0.392442569675885	0.38855670543361	0.383990084083315	0.382443432963806	0.384840316898161	0.389460784989339	0.393726111876141	0.396032724400966	0.396268373698714	0.394863969818235	0.391996975860381	0.387964278298989	0.384165816721138	0.382582226276317	0.383895995763479	0.387711993478327	0.394581055215239	0.405494252107772	0.418442172479204	0.428136434763088	0.431478844689508	0.430993259118472	0.43121613351253	0.434318565011575	0.440397605711278	0.449601847990407	0.46224653061976	0.477840615836735	0.496299186982403	0.519880675523449	0.550244072588636	0.581634072730982	0.600621425818683	0.59597926724978	0.567848308433768	0.526912349253509	0.48689005352306	0.457332637925988	0.440323080318295	0.432309669616776
s0371	0.318157439065836	0.316256144478694	0.317306053130067	0.321090186409218	0.326508925305778	0.332915811109895	0.340090372515976	0.347073116352324	0.351428353202265	0.351336604812436	0.347916801154705	0.344200938493991	0.342805395893038	0.344554665102033	0.348425170764181	0.352477267043752	0.355022458487015	0.355648930748744	0.354822790025428	0.352780191036227	0.350200469672659	0.348769141135316	0.349620292882611	0.352653823470945	0.358073819556309	0.367364164009417	0.381651716163427	0.398994456768344	0.415097193759063	0.427873224012712	0.439301705318376	0.452463760919151	0.468826875550843	0.488217398898321	0.509363855182091	0.530390599839672	0.550200131054101	0.570071584259993	0.593113376964468	0.620711488699896	0.647650179799876	0.661718287823074	0.65233471394097	0.620630848550313	0.57879211063887	0.540363022507313	0.512602941384856	0.495836013627392	0.486841340771171
s0372	0.361088878970288	0.36039038011977	0.362395230040352	0.365534486578873	0.369132025416958	0.374647896122066	0.382908773932617	0.392068280376135	0.398207237565514	0.398550444072516	0.394367026803599	0.389845471034245	0.387931529791741	0.388374804711724	0.390295538831667	0.393554156262988	0.396787686757383	0.397710438682451	0.39530146119843	0.390264345443112	0.384710527620399	0.381060382297641	0.380207838458452	0.381490164051978	0.384532297612256	0.390355618843507	0.39977436591475	0.410593844434912	0.418371116045597	0.421032971961546	0.42099871458895	0.421983460306305	0.425749393694635	0.432754756431716	0.443121735901576	0.456294562748983	0.471996249012921	0.491470852522654	0.517221791600465	0.550606383281295	0.585832851991854	0.607978663834189	0.60327266902811	0.571420822503316	0.525618484511917	0.482006807320987	0.449944802618237	0.430801191334531	0.422055283606065
s0373	0.366985267259496	0.367492594299741	0.370555588349055	0.374837025661767	0.381267068165783	0.392008116793456	0.406676848467836	0.421882190461831	0.432545683879169	0.434295945175053	0.427468116100729	0.417416706394973	0.409072031774333	0.403542454687403	0.400288270702636	0.3987170350728	0.397454780192617	0.394932365696224	0.39049094554722	0.384480826137212	0.378231392948395	0.373572480591304	0.371725482473163	0.372405549700629	0.374690662541936	0.379378308318298	0.388005346547215	0.398401058139175	0.405168302799962	0.405930870965312	0.403709357439598	0.40286756344744	0.405507359331398	0.411722340355973	0.421025110500986	0.432940607013892	0.447332524092467	0.465335922270496	0.489602726029169	0.521216503310162	0.553853071200286	0.573154106704467	0.566564807267916	0.53415432557025	0.488471833413718	0.445480226309466	0.415401767573105	0.399450236298769	0.39304850252361
s0374	0.345962177642308	0.344349946491099	0.346943415006463	0.353466121068057	0.361936038200163	0.372259505460799	0.384910031808609	0.397895135665214	0.407271876240427	0.409985157576593	0.40561596774351	0.396951391657016	0.388875205066401	0.384514198281164	0.38299728881019	0.382017394355888	0.38052432859564	0.378126483464173	0.374388302180859	0.369783852966893	0.365938275116003	0.364346741519427	0.36521773282759	0.367522811817025	0.370314432378033	0.374415160975553	0.38144308398116	0.390193674143623	0.396531138303576	0.398140688768299	0.397038902011018	0.396965613305995	0.400301525651446	0.407713528567604	0.418738024471007	0.431961352987023	0.446284532135582	0.462963137410636	0.485283628579587	0.514571830726644	0.544759993749982	0.562386466125253	0.555930082024452	0.525793277457214	0.483950003425717	0.445039485357662	0.417927898872413	0.40299277726108	0.395650855184346
s0375	0.36151121780947	0.360995191759073	0.361936371688682	0.363753092731798	0.368324192729021	0.376785382159902	0.387657522919796	0.398708250723956	0.406790072060474	0.408527439716726	0.404409299200395	0.398880808382979	0.395403794991558	0.394302353173811	0.394779303164701	0.396050868162059	0.396743795162346	0.395384232691023	0.391718134449342	0.386880821197329	0.382468770505967	0.379494287319307	0.3781005681471	0.378275582516987	0.380400137240016	0.385463323531879	0.394432747201288	0.405722249772565	0.415098443576423	0.420489189886772	0.424363344964058	0.430011412442341	0.438184754625723	0.44815324045217	0.459512815493619	0.471833348002339	0.484360137641754	0.498212560559931	0.517817762808479	0.545998584588826	0.576002847038778	0.592624575312255	0.584294081083821	0.55240940690781	0.509187226357782	0.468900729063642	0.440079706317079	0.423382309677887	0.415128671815685
s0376	0.372278128016084	0.373735380914503	0.374268061630408	0.375558288544726	0.380214224065525	0.388509461228372	0.399256965349763	0.410866134919166	0.419846777780974	0.421814599739345	0.416307707351982	0.408274475255808	0.403066896213469	0.401937342345275	0.403116470390646	0.40435789343236	0.403586339897376	0.399851963164463	0.394510895512671	0.389474970875418	0.384871563910323	0.380294662552606	0.376558992663058	0.374730370110861	0.375409229011697	0.379603674203812	0.388017284377295	0.398428928672021	0.40586678894783	0.407368707607761	0.405224162472138	0.40407264164073	0.406773141036523	0.4139718532104	0.42478204603452	0.437493592040939	0.451673154060448	0.469393541328764	0.494066869388972	0.527156416392674	0.562153181729374	0.583208810026005	0.576447808189411	0.542647009444956	0.495602855598081	0.451235332098481	0.419331203819704	0.401177931188873	0.392710503082653
s0377	0.317062405253475	0.316013484336284	0.318233140137039	0.322134291265355	0.326203700713691	0.332205286561956	0.342205530969273	0.353892344436681	0.362030006967009	0.363337985944114	0.358644162751403	0.352119621656515	0.348280475618162	0.348287225640641	0.350177304368332	0.351883708877776	0.352205169756658	0.350717933625286	0.348184429229523	0.34565253856626	0.343374505000875	0.34175587004028	0.341832433948772	0.343830654817607	0.347187020998291	0.352476753897387	0.360706401702489	0.370171696168635	0.377069882203542	0.379891397907984	0.380807815684089	0.382729062488542	0.387221404017267	0.394970850569565	0.405928926425246	0.419094663014597	0.43367990583356	0.450700844649437	0.472456683763618	0.499215795356912	0.525541399761511	0.540848426204955	0.536242085917585	0.512173197145582	0.47835310713745	0.446493537988107	0.423726952438273	0.410981054955076	0.405321278989247
s0378	0.378747536782986	0.37738583358568	0.378201988642765	0.382315592758564	0.390642517586608	0.403562783634319	0.419070445798821	0.433051183094924	0.441814353559441	0.443158475050701	0.437215233258025	0.427446294512242	0.418249976274597	0.411683601136132	0.407721233345609	0.405329487595675	0.402740965943053	0.398756201644786	0.39356599228989	0.38801974916935	0.383104204114184	0.379629077453214	0.377615982312472	0.376676345561806	0.377257898544905	0.380954470365066	0.388856057281897	0.398741107822412	0.405511486942414	0.406617494163971	0.404987075108513	0.404925981306082	0.408018130697894	0.414139988830732	0.423221174103469	0.434729910988048	0.447950635195409	0.464319600702131	0.487595021366143	0.519211669121097	0.552169685401235	0.571361819307451	0.563982062096893	0.530524011254279	0.48434058023874	0.441657607287138	0.412116769673902	0.396269063171308	0.389515940143378
s0379	0.390192659023191	0.391666796554664	0.394871726303167	0.401361986654693	0.413362552880387	0.431120314308622	0.451883434467044	0.471011926555599	0.483805311197231	0.487324118304712	0.481533019075727	0.46928436291316	0.454817776696742	0.441861494007168	0.432274748156479	0.425514527633833	0.419890850391401	0.414478599397282	0.409398105831675	0.404979271045782	0.40137862224825	0.39879691518053	0.397587835936787	0.397921616741942	0.399806204799413	0.403747235595379	0.410198709119034	0.417368296421997	0.421465465810193	0.42063044373235	0.417077898263766	0.414745220868302	0.416067013855388	0.421000001219291	0.428247196518785	0.437151469813979	0.448578938326067	0.464633720123583	0.487579076378931	0.517196906827999	0.5469651022755	0.564170610979215	0.557815214249353	0.527799749753461	0.485265244156883	0.444496603676858	0.41455166407197	0.396797799268461	0.388234321544186
s0380	0.381693100424467	0.384414752936464	0.387589500332631	0.393256736257893	0.40517042829595	0.424218393453252	0.446269188746912	0.465767758853599	0.479268564144851	0.484633876509096	0.480557520396756	0.469026057331878	0.454940861423875	0.442382564435557	0.432861885947345	0.425907186206164	0.420431573437992	0.415901369443012	0.411938280838376	0.408137261363996	0.405021884715696	0.403756253909124	0.404635356305314	0.406745921171088	0.409617206931503	0.414739643964519	0.423475816614231	0.433474535112479	0.440144232650072	0.441668279797903	0.440463337094455	0.440357135002578	0.443320565045683	0.448881875198427	0.456291696197967	0.465880573636057	0.478373369343633	0.495090709914874	0.518683215252952	0.550163308541345	0.58260877902749	0.601093125100803	0.593609036354468	0.561259860469011	0.516454377437701	0.473748510196876	0.442260627305989	0.423490541896706	0.414321046564776
s0381	0.378853717348393	0.38111180005716	0.385047351364641	0.39298624311065	0.406658527776531	0.425562664836254	0.447237717360653	0.467954109705843	0.483177049083367	0.488796986697033	0.483683001567003	0.471241222448922	0.457112097028827	0.445310030595958	0.43693881679938	0.431493617625531	0.428131859059967	0.425855882585686	0.423779968395811	0.421815157604449	0.420548051260482	0.420640960726547	0.422502202892237	0.425833728851066	0.430194041661107	0.436559857129651	0.446274835476666	0.457656437352287	0.466112669550985	0.46874341377069	0.467355400069511	0.466222978342795	0.468017260047315	0.472784014310031	0.479852971831724	0.489469817416857	0.502548292188588	0.520255999843623	0.544574070891818	0.576030117993963	0.607705631262708	0.625323969885447	0.617557956420638	0.58518865574861	0.540249889561488	0.497569741175906	0.465829117649381	0.445811282187262	0.434817585648
s0382	0.352818114218439	0.356040042350289	0.361917009017192	0.371156794477501	0.384947015064265	0.403464164702543	0.424260611311712	0.44368201615272	0.458730411190587	0.467269633789927	0.468404840212624	0.463740553990009	0.456946025209818	0.45166334061123	0.450160924728577	0.452736963831155	0.457709691159205	0.462887762589549	0.467530101731294	0.472545866674566	0.478796889955169	0.486250336756171	0.494736768567725	0.504267677575754	0.515024564336495	0.52774839669599	0.542876936031705	0.558796310387156	0.572235520726908	0.580890906144909	0.585313087525743	0.588252930554823	0.592180156189618	0.597937343823276	0.605635453428054	0.615752367271363	0.628979407498769	0.645809340590151	0.667095980330567	0.693395184893585	0.720043786142102	0.735076152653536	0.727802027849061	0.698639133013329	0.658278213176989	0.619384986904776	0.589391628577154	0.569038386930541	0.55585653147922
s0383	0.366010312873524	0.36962120619637	0.374890701320139	0.383399846759697	0.397218911075316	0.416247836820177	0.437973416359478	0.458640435192157	0.474271379240738	0.481506451241199	0.478867141858716	0.468505046721949	0.455620788711527	0.445345418335557	0.439836668481881	0.437764849966588	0.436861440635686	0.436142718331032	0.435546002520333	0.435304173683127	0.435944046769425	0.438070208882471	0.441796668834215	0.44678287581396	0.453443346343467	0.46297462797304	0.47537018100027	0.488146729505218	0.497622739633933	0.501977977448152	0.50279334054653	0.503080781098933	0.505023771591137	0.509843710442587	0.517838841619953	0.528544594725361	0.542065387007233	0.559886150123529	0.58403529853912	0.614503592828296	0.64505178798901	0.662854487957199	0.656498184881422	0.625458662924164	0.580819510334696	0.537165319892882	0.503901977885254	0.482799882364046	0.471206546801665
s0384	0.368638797284209	0.371980815250292	0.376828120909341	0.38492705952288	0.398359737431125	0.417357862415279	0.439363043085303	0.459781314242969	0.474047314301616	0.479492769536782	0.475864580029266	0.46559439480853	0.45320804062392	0.442939051514445	0.436524152692897	0.433116224045675	0.431020854322492	0.429280528006061	0.427755633248388	0.426565943219187	0.426149875606082	0.427366194344619	0.430702101458443	0.435684176534466	0.441776860770742	0.449522781923546	0.459701520238405	0.470836433864512	0.479117128387901	0.482268212874391	0.482117653354541	0.482263006008559	0.484711754102335	0.489540943537282	0.496377957759117	0.505459677997472	0.517673984868729	0.534372773132486	0.557480081039319	0.587212309804002	0.616834513189842	0.633053080772021	0.625634062188443	0.595520706780423	0.553493925251244	0.512931799179565	0.482554254279896	0.463713570113781	0.453353022514858
s0385	0.337949845687783	0.339262981701808	0.343631242957504	0.352128217381656	0.364877732225224	0.38120399245151	0.399932472833752	0.418075973236598	0.431065179493338	0.435766494233733	0.43241836675361	0.424141915707995	0.415118569045844	0.40855029863614	0.405642974170779	0.405655453494936	0.406679416162904	0.407276991753794	0.407763384737776	0.409322337854131	0.412408598129047	0.416796367271863	0.421981992522411	0.4273824446776	0.433450637106252	0.441742618831023	0.452913608545578	0.465107108160976	0.474739818915147	0.479777734841208	0.481870938357222	0.484231775648665	0.488549783532981	0.494753080180231	0.502449275221015	0.511832551739504	0.523683124790722	0.539138821841305	0.559416391463084	0.58428838630441	0.608465997045784	0.621204693002405	0.613682490162783	0.586741357223892	0.550384067394445	0.516730800494017	0.492593802837828	0.477641403958712	0.468689611674991
s0386	0.341984813500617	0.343288058560053	0.346847830164482	0.354249465296082	0.365527444014612	0.380399971360572	0.398024878574588	0.415268104178876	0.427486725763564	0.431538222059254	0.427905966448487	0.420410160780391	0.413410976991687	0.409049721179536	0.40729868344799	0.407502101768319	0.408964420463909	0.410914108870101	0.412845117633995	0.414998574121797	0.418256860234561	0.423206626397627	0.429353650652707	0.435737152368752	0.442271904388924	0.450144386660759	0.460556542139329	0.472543733181154	0.482727310118404	0.488734021740869	0.491977503888262	0.495589883705847	0.50104021682523	0.508100962818253	0.516517185981158	0.526651608618844	0.539328396215142	0.555688769997714	0.576886850628543	0.602352079930522	0.626555867557966	0.639279519355525	0.632548096972823	0.607577305092061	0.573957273021158	0.542837679834174	0.520622412993691	0.50746144153286	0.500377466476079
s0387	0.361191096180894	0.364415590574088	0.370428020053658	0.379633437868072	0.393677545557671	0.413419776664322	0.436658604939338	0.458426071205442	0.473487284128702	0.478877979414854	0.474975722927253	0.465256253597652	0.454627672764199	0.446958336879444	0.443513349824845	0.443355323351415	0.444924103529777	0.447038470626403	0.449127722670826	0.451454767312361	0.454878072211115	0.459861488667753	0.465792473250522	0.471849315466332	0.478697400528271	0.488277426364501	0.501272311625076	0.515390179871589	0.52683673900152	0.533702293208229	0.53751294908902	0.54127243794011	0.546684615432866	0.553737649515713	0.562069991864502	0.571969005718133	0.584428435843342	0.600980801219123	0.623170439461017	0.650643395148713	0.677470683582854	0.691616411895339	0.682825075603965	0.651915675366884	0.610287977007446	0.571251844606375	0.542349513459211	0.523944235598212	0.512885036418716
s0388	0.355345272966138	0.358734121618475	0.365476380071949	0.375928600116191	0.390435334757768	0.409741520491961	0.432978257492478	0.45556722937821	0.471224153031491	0.476356621716886	0.472024792971389	0.462743910055035	0.453830084399835	0.448496084136479	0.446709339074324	0.44702366335824	0.44854582709942	0.450685331151294	0.452985571221151	0.456035846577254	0.460987534420583	0.467872511036257	0.47544095137674	0.482801909658917	0.490735899492657	0.501123115727097	0.514836737272607	0.529874658752888	0.542215003737148	0.54958209459532	0.553547656257341	0.557249283755212	0.562359144843814	0.569036086063222	0.577406759628362	0.587979581444581	0.601420296038962	0.618778681278334	0.641600209333556	0.670051851221908	0.698128230478225	0.712977450566938	0.704141646843885	0.672905007136522	0.630830484008834	0.591109308255145	0.561361068527687	0.542228726122092	0.530770728773923
s0389	0.348785020374448	0.351491978853218	0.356573397007204	0.36445863026361	0.37533199444004	0.389898097844633	0.407658676285523	0.425105954098389	0.437555472908213	0.442539458149133	0.441000869628934	0.436134118520288	0.431357519054795	0.428935728960499	0.429648921572016	0.432834729834418	0.437070337974509	0.441451481677833	0.445974137462367	0.45100956974311	0.457018037261692	0.464233358465451	0.472244607385734	0.480604997045255	0.489758596713126	0.500550772871984	0.513138887194695	0.526404040117393	0.537931420535452	0.545639359532488	0.549862113981731	0.552897208894449	0.556836409048248	0.562546419181345	0.569951578722834	0.578807283321064	0.589520297454048	0.603391808838174	0.621888350130458	0.644590226506968	0.666147724972822	0.676775461232511	0.668972390870728	0.643752187188005	0.60988651871513	0.577895049908666	0.553803258270433	0.537742666013557	0.527361988461967
s0390	0.378120886275292	0.379437385673693	0.382304043772417	0.388808030438289	0.401444556325249	0.421625219371493	0.446803185213514	0.470434453231078	0.485627694863243	0.488416439906155	0.479276832981827	0.463135380329142	0.446468383054468	0.43327805334103	0.424024751117689	0.417208105720108	0.411014106571765	0.404517796530505	0.398173082561494	0.393264233823028	0.390751173140245	0.390268442817293	0.390557084192578	0.39099813028218	0.392336906479441	0.396102732834704	0.403143729320897	0.411661120178042	0.417540760987973	0.418473768401876	0.416714102799359	0.416530795900142	0.420055072390874	0.426334837101624	0.433851718995641	0.44289637637756	0.455254501178712	0.472994907090997	0.497893695550826	0.529590826764197	0.561197947972977	0.57868534573091	0.569869759888002	0.535111197892573	0.487572589759039	0.443687855009349	0.413250538583647	0.396587477432658	0.389277744510757
s0392	0.358351309129665	0.361350441596247	0.367565597843288	0.377839795768074	0.392036913905618	0.41035088637746	0.432277855944113	0.454529904735093	0.471835443267572	0.480365652689388	0.480136483111135	0.474782052930757	0.469280550126063	0.466943285197159	0.468216380659118	0.472157260310343	0.477867496504535	0.484496031345662	0.491513069181491	0.499327234180775	0.508598234867198	0.519070038195164	0.529854165854459	0.540676387645628	0.552384592224487	0.566159061797473	0.582233553807848	0.598989093064445	0.613344775428553	0.623309019175979	0.629980056962173	0.636020167466253	0.642954196847249	0.650754531151484	0.659092946197635	0.668287989593416	0.679282068687459	0.693506368199482	0.712733155833036	0.736992019822591	0.76065568841459	0.772931937512681	0.765569052736435	0.739360045528921	0.702957552146504	0.667145418980868	0.638957839633474	0.619399697049004	0.606021947862341
s0394	0.354249939194981	0.358841073740349	0.365173797821601	0.373919538540143	0.386666652839132	0.404266777027237	0.425303951274051	0.446166297347312	0.462208309586029	0.46978263671249	0.469013564193978	0.464115067975607	0.459779726898101	0.458230966904552	0.459622339314775	0.463419624312601	0.468825551630738	0.47488421356013	0.481132761202395	0.487825382647664	0.495347938720968	0.504011945541309	0.51400892923231	0.525299144878115	0.537941702420388	0.552311004158834	0.568450618451334	0.584859230664518	0.598525113155714	0.607377400038897	0.612340325818207	0.616256501631223	0.621143135367412	0.627217868203485	0.634353145865241	0.643242486452448	0.65488812740684	0.670355215952347	0.690851228122326	0.715912264751911	0.740139389687888	0.753433511856745	0.747346500090909	0.721802227771556	0.68524276048231	0.64880537181374	0.619866744110601	0.599709406157097	0.585768441993783
s0395	0.36378060598294	0.367492381386685	0.373286771620486	0.381521618666148	0.393301293639734	0.409651806989695	0.429423032874551	0.448793831018419	0.462735729229746	0.467916448352047	0.465137671471536	0.458184297372007	0.450769463896095	0.445467140364297	0.443480592450078	0.444194044140922	0.446247571765244	0.448789417920781	0.451399961612478	0.454112822176231	0.457607746101673	0.462776785857941	0.46984122862618	0.478210012532659	0.487618109790791	0.49863677042753	0.511697244130603	0.525703836967475	0.537450475299191	0.544197411263855	0.547219671476094	0.55010544233571	0.554364743788223	0.559631677371938	0.566194350914891	0.575068146899135	0.587220286271277	0.603776193401435	0.625894177285191	0.653144356316312	0.680006255663386	0.694912087615409	0.687479443736084	0.657893648397737	0.617079820363628	0.578295670006332	0.549097453420164	0.529869259483681	0.517767087458415
s0396	0.349498686144311	0.354370591505092	0.362010583404779	0.373251366565842	0.388236495389977	0.406844347715607	0.427873212882497	0.448270587325194	0.464404272528915	0.474155520331558	0.477880906876829	0.478231831878954	0.478726636024323	0.481967708818012	0.488871996282257	0.498830507117783	0.510392385905382	0.522141619528056	0.533640329325287	0.545825426747493	0.55974969362524	0.575176323513989	0.591102402413812	0.607179198558855	0.62401244428675	0.64238901302779	0.662434071779023	0.682630042169679	0.699688071587898	0.711441853901478	0.719336321223903	0.726142368529691	0.732873338496035	0.739458197194041	0.746436731586592	0.7549515336262	0.765965872330268	0.780124713360642	0.798188115182505	0.819896069831405	0.840384296896783	0.849933463564707	0.840912911256592	0.814253913990956	0.778267875976604	0.742803173473632	0.713989478806859	0.692852907496132	0.67766631278452
s0398	0.214099407395769	0.21517078781185	0.217631499290646	0.22171975656065	0.227312194748159	0.234395565409851	0.242847378326531	0.250987062031355	0.255968066281925	0.256447719228971	0.254205158185153	0.252436820922265	0.252570915355694	0.254196855505515	0.257114023924627	0.260896052264212	0.263947480658852	0.265100246597251	0.26482620046278	0.26415601969573	0.263737913326467	0.264195201319504	0.266359088436434	0.270704306275488	0.27725854794198	0.286448284685258	0.298937109165026	0.313749331412068	0.328049771692627	0.340354900193516	0.352470698403333	0.366913701700058	0.384096579799365	0.402784037555734	0.421393966447599	0.439172735850924	0.457312860015605	0.478281572102868	0.503961411596126	0.53412316756332	0.564410687526908	0.586377805891812	0.592977945768249	0.584833513878522	0.569973851493112	0.557850565292241	0.554047578297664	0.559261720040488	0.571323602945503
s0399	0.227367607909127	0.228536776900351	0.232725487168396	0.238636431108315	0.2449123423091	0.251764226937114	0.259897504806209	0.268622735726911	0.275304283338012	0.277260184453468	0.274804099849136	0.271218425923222	0.269380981904336	0.269936915781178	0.272057478219727	0.27420637154232	0.275014700678876	0.274064882516744	0.271642719133063	0.268682353388355	0.266494286642073	0.265596628086569	0.266011695982728	0.268509172962905	0.273903237322635	0.282006030657019	0.292053708139668	0.302711165110912	0.312124107802883	0.319659517716487	0.326706886577714	0.335092821616212	0.345736644238749	0.358788431446456	0.374078417337647	0.391658907401713	0.41239857655719	0.437682362102352	0.468216857672626	0.502817959015782	0.536695034217075	0.561506406332372	0.570195905202912	0.56289567183616	0.547520159075728	0.534539276287371	0.530773834578538	0.537104027970154	0.550826154100603
s0400	0.274284185583884	0.274953259577747	0.27690171205928	0.280619158257495	0.285881587674252	0.292371150008964	0.300094424435975	0.307970514940075	0.3134511895664	0.314664984860032	0.311996332365887	0.307714382388731	0.304551860782847	0.304119197067086	0.306171978377402	0.308850043587853	0.310022252695006	0.309180000895067	0.307348475910193	0.305365642937134	0.303448060693409	0.301850142388063	0.301184720797343	0.302187070594706	0.305240695315215	0.310685745197745	0.318846081830594	0.328380163087505	0.336115580355708	0.340272064462103	0.342612986489904	0.346311225982253	0.352997407060507	0.362654188406191	0.374654360015761	0.388405962409245	0.40453070678553	0.4253647679223	0.453275305045664	0.487730277640281	0.522275584932088	0.545274357320831	0.547230533133244	0.528477503372251	0.499119134613079	0.472001147023951	0.455423452979365	0.450726971315377	0.454743878064918
s0401	0.247373108454898	0.250201718643951	0.253730140802285	0.257385086679449	0.262878879806257	0.271516477863954	0.28181456164374	0.290921943372431	0.295916190178832	0.295416994371889	0.291583352972266	0.287984471242419	0.286328956524069	0.286827092253592	0.289034428435029	0.291468314462639	0.29270142274655	0.29267499396215	0.291775542872924	0.29009165160968	0.288068174439991	0.286504978306626	0.286465997262667	0.289229133888852	0.295289823051581	0.304333821313327	0.316312429493171	0.33051898080493	0.344239351102426	0.35502376323015	0.363857955781151	0.373873230112338	0.386667594180419	0.401872196781779	0.418823052883626	0.43711016887088	0.45718763506267	0.480981945653268	0.51042371529766	0.545059040263617	0.57940111506998	0.60234161301258	0.603815803468228	0.584118369347762	0.55428995295735	0.527819589905829	0.512959163593162	0.510457478347132	0.516357197055329
s0402	0.19736357232433	0.198136107524152	0.200455928100268	0.204254187913056	0.209847599664255	0.217509024576873	0.226769224549207	0.235309203127398	0.240073456789882	0.240530721120953	0.238719407898948	0.236468679602655	0.234409233705302	0.233061900289399	0.23324887753155	0.234666222853489	0.235770677915933	0.235718272248989	0.234411652841948	0.232015347987865	0.229766013715763	0.229132401770041	0.230585267663601	0.234227829457184	0.240392792343604	0.249556589340592	0.261864585031214	0.275652520320143	0.287402575707118	0.295454583992184	0.302472931697665	0.312014362478546	0.324832296570065	0.340117987901651	0.357485604838918	0.377059148861181	0.399831313785515	0.427810316612331	0.462422967158469	0.502324412861463	0.541506574896336	0.569880510134759	0.579061055433189	0.569503553498629	0.550794326311303	0.534717384657097	0.52867333050453	0.534129091294647	0.548697915606064
s0403	0.262419281332839	0.262159966494374	0.263669378914494	0.267284684795023	0.273104437154697	0.280840776532044	0.289484713493543	0.297461349638125	0.303141839367809	0.305357482942946	0.304316224209966	0.301817547574901	0.300238198147077	0.301254559752069	0.304867463742028	0.309423290224849	0.312544523201028	0.312777777723117	0.310914682425651	0.308909867141699	0.307907786359065	0.308244941197849	0.310262866237548	0.31398408356373	0.319043795852142	0.326090246164355	0.336563124810551	0.349647162524095	0.36155845242786	0.369452878348214	0.37435495333068	0.379287277298155	0.386198902466546	0.395652850744107	0.407676284672965	0.422174928919095	0.439842161408169	0.462472327278371	0.491512462969809	0.525991594515541	0.559941883166382	0.582570095551102	0.584980159024607	0.567698138113125	0.540701785304339	0.516445194183053	0.502268372898408	0.49852398103324	0.502343596700096
s0404	0.370288288854056	0.367699528176922	0.367227327126313	0.370272713573379	0.377142171462411	0.387182315840087	0.398190877617095	0.407091518137616	0.412206468276105	0.413279656249451	0.410429777871223	0.405360431019422	0.401628010098389	0.401424417115203	0.403812247879301	0.406536443665794	0.407651874605969	0.406395258205527	0.403266494846218	0.398768606355765	0.39344794281977	0.388860634010477	0.38664843112499	0.387065416631109	0.389606158880124	0.394765415145905	0.403290197587765	0.413325186645307	0.420601020541303	0.422525039186582	0.421026150634759	0.420441401903532	0.4232461158253	0.429252051417075	0.437774091720324	0.448573502724405	0.462119115910962	0.480587484829916	0.506961870823134	0.540907745452425	0.574490328353184	0.593661090970745	0.587278767778103	0.555788916885088	0.511105402131046	0.468736844815912	0.438676028600299	0.421849068714711	0.414111331834603
s0405	0.353461137884912	0.353341383488735	0.354827030997028	0.358250222852766	0.364206399246757	0.372907079839421	0.383010472926475	0.391804206920363	0.39712222922641	0.398262933475796	0.395686930532414	0.391209688609191	0.387801297573598	0.387644313992633	0.390540361994436	0.394378495997977	0.396574093913575	0.39570293794791	0.392144713236954	0.387413331037244	0.383364347335389	0.381166574701524	0.380695889510477	0.381630886278539	0.384536497853738	0.390381832489609	0.39952927428296	0.410315735447129	0.418667454223144	0.421866885903336	0.422081192724459	0.423342345136782	0.427193777127635	0.433505441771172	0.442420654811895	0.453869196223627	0.468004681104806	0.487022215918051	0.514026860516598	0.54849200377603	0.582290298909719	0.601796310177412	0.596950803933883	0.568907651653114	0.528766806219831	0.489901517676005	0.46086962704842	0.443774187393467	0.436834395091597
s0406	0.280354791364361	0.279097879884008	0.278910664402106	0.282757821183483	0.29094570146249	0.301418820341195	0.311377395947861	0.318451798970841	0.321061812425765	0.319110321308285	0.315033806098912	0.312070323153372	0.311033012419482	0.311082221669265	0.312135416685564	0.314121840040876	0.315782226110291	0.315913892005406	0.314241291788946	0.310650041699316	0.305941272839708	0.302560187089869	0.30216802729403	0.30423565011009	0.30820867621811	0.314862749350569	0.32490749360138	0.336696169561851	0.346357752273625	0.35162543211405	0.354313028069198	0.357905909077559	0.364277493576302	0.373420375144346	0.385122378188753	0.399948556558014	0.418768864991419	0.442449448659189	0.472418702582501	0.509221143745125	0.547149650925651	0.572481498853833	0.572963759754576	0.549212230162833	0.513941511213688	0.482076218211315	0.462574523811091	0.455984947944996	0.457714968081534
s0407	0.175906706117941	0.177029189712544	0.179510967028162	0.183416708247253	0.188536655248261	0.195091003120349	0.202217992148762	0.207762274724006	0.210509835346119	0.210907241837807	0.21000492134072	0.208779982111917	0.208028364858599	0.208371833230432	0.209987956570373	0.212439021679325	0.215126490682888	0.217789797043991	0.220187676654748	0.221794542034282	0.22271878374649	0.224165161662742	0.22726054314538	0.232375716912744	0.239542871743433	0.248603003741541	0.259334411339714	0.271133603710078	0.282447618597809	0.292176152511387	0.30122356923583	0.311222425096682	0.322862329452038	0.336413440444714	0.352471987460948	0.37142038836367	0.39315050186235	0.418016014354576	0.447162998090127	0.480860419034834	0.51575069495545	0.544570314162158	0.560807259146742	0.564442487591357	0.56232930476116	0.562889552342749	0.570892198388217	0.586548962692159	0.607630398426468
s0408	0.18653377122412	0.187559299785239	0.189545753934151	0.191931819067948	0.195999954325383	0.203012188024084	0.211458872832418	0.218320574497648	0.221475000233408	0.220725481178985	0.217927453141014	0.215335514335067	0.213595608647319	0.212703358044671	0.213333766401107	0.215355073955317	0.21715327121858	0.217671627900663	0.217065507071749	0.215418751238142	0.213123556025676	0.211921693349813	0.213441766142932	0.217482816340882	0.223312709910244	0.231367118249003	0.242180389814175	0.254346427274345	0.265052883687266	0.273152359062758	0.280273862411632	0.288633477948152	0.299329406722444	0.312434349463827	0.327612085920364	0.344937791361821	0.365341969135762	0.390589740667504	0.422307526217851	0.459734855092788	0.497633797734626	0.526869898989168	0.539569564544356	0.535739240895302	0.523970494402157	0.515274928531925	0.516367545069698	0.527688406136505	0.546390432394197
s0409	0.949993326483721	0.938046318027162	0.926027996481572	0.91386763004344	0.901552143697879	0.88915882404641	0.876767402911326	0.864434537574953	0.852225758169066	0.840129208942602	0.828103005450208	0.816171414723183	0.804390714766907	0.792767233928747	0.781322722625926	0.770216886570958	0.759592625045656	0.749430872690454	0.739706806944883	0.730470203445774	0.721792403070791	0.713755418881492	0.706416622093274	0.699773803975698	0.693793617161214	0.688437338589351	0.683722515396375	0.67966300123043	0.676195097644274	0.673278095951082	0.670922361566632	0.668992720188049	0.667210589553332	0.665403549248174	0.663607907231331	0.661962440936646	0.66064013076968	0.659825372256488	0.659670586761218	0.66022973089125	0.661422154750983	0.662871134822571	0.663905224861157	0.664037200126752	0.663421196538398	0.66258302691858	0.661902596249395	0.661440838718472	0.661067643370141
s0410	0.357666626983085	0.354856699313911	0.354646171662192	0.358280767039342	0.364844777697687	0.373131086036467	0.382153207721811	0.389714904160056	0.393390193243377	0.392763407642505	0.389234416539623	0.385015632660688	0.382720968937753	0.384210627673394	0.389107822420831	0.394786007896514	0.39864899974892	0.399757439005296	0.398361591831843	0.395786733571917	0.393832738195237	0.393283637910189	0.393836472722983	0.395399963071941	0.399263435225358	0.407101915379977	0.418618346509998	0.430892550027505	0.439908107159228	0.443840449852688	0.445107197677723	0.447433949851314	0.452169987119974	0.459249609449978	0.469108239436801	0.482063614170766	0.498304904099382	0.519069705814795	0.546209662315998	0.579532041698127	0.612169134236435	0.630300320976777	0.622799432056999	0.590529992987744	0.544975145782061	0.500884971057185	0.46868383481098	0.450174995381483	0.441465543762325
s0411	0.337539195477195	0.335768609372534	0.337587759672242	0.341904899134787	0.347171778432957	0.353705456144075	0.362961459896708	0.373228814910514	0.379762132936782	0.380377129891609	0.376496666488804	0.370892173996948	0.367319084251518	0.369062069067143	0.376302962237278	0.385267674786596	0.390882795717395	0.391711025900503	0.390967619956694	0.391766921519379	0.393792481131882	0.39571815290329	0.397893797685826	0.401358078984545	0.406964104107085	0.415828391201332	0.428528025681258	0.443407552985592	0.456492957206301	0.464450069836096	0.468028131832111	0.470900682142694	0.475594578816222	0.482948355384825	0.493656206347072	0.508004508647644	0.525742507619759	0.547560066237375	0.575988035673115	0.612106116115694	0.648396517966786	0.668586357513349	0.660056324369449	0.624929925914329	0.577403102371329	0.533380377381586	0.502286787532583	0.484782416566595	0.47664522367171
s0412	0.340575653082753	0.339542737514571	0.339377678469266	0.343122018569528	0.351141653180704	0.360753954039668	0.370200922565895	0.377754805159746	0.38146695831918	0.381986941966531	0.381263762253495	0.380017877109171	0.379154115545214	0.381006708305061	0.386830405048587	0.394430486353084	0.400586931570137	0.404464866805763	0.407132440341931	0.409577745550159	0.411795088830925	0.413632229860753	0.415854812715254	0.419548392859644	0.425945090615577	0.436363518246465	0.450286065905478	0.464529231764053	0.475332991710998	0.481066927312994	0.483503778858884	0.486245908524099	0.491393783087063	0.498907764940922	0.508813747270758	0.521682721952023	0.537436084672869	0.556150825954197	0.579503946576991	0.608459459975943	0.637642535674018	0.654495740472023	0.648205732137177	0.619181778933083	0.578387523240368	0.53962107711164	0.51191448395908	0.496040187539253	0.487836021543007
s0413	0.359785848653442	0.356925526488084	0.354706714900173	0.355708227678678	0.360916923837838	0.369117194086972	0.379500096293517	0.38964714252015	0.39495996171274	0.393580191976364	0.387925050413476	0.38146741658649	0.376958291261466	0.376447776331122	0.380385546680989	0.386261079174801	0.390356200825056	0.390880528254655	0.388237473500823	0.383964456915658	0.379717666173151	0.376523980438244	0.375107129021226	0.376044851289874	0.3798421145942	0.387333768261819	0.398543044045952	0.410610251356208	0.41861139557243	0.420041728053636	0.417709838451269	0.416774981903714	0.420180701807374	0.428163195085116	0.439867167574677	0.454242530653241	0.471009210151934	0.491678407092923	0.519518731054923	0.555946003558874	0.593196359959115	0.614097922778572	0.605023418238967	0.567584733156661	0.516236209560891	0.467996778837464	0.433541030275336	0.413943755743549	0.404740534642247
s0414	0.349337666993852	0.350913752581527	0.352190539655009	0.355262674453266	0.362857906259749	0.374062264122939	0.385614281064157	0.395489785340669	0.402876028322464	0.406956038060147	0.407576693474082	0.406422686967533	0.406725767771803	0.411360454102937	0.420256219960808	0.430012469178556	0.437577630317321	0.442996322918079	0.447234416690478	0.450483025420649	0.453460164907857	0.457338630343624	0.462343442244914	0.468319797071523	0.47637784411077	0.488219872930022	0.50344011867703	0.518785028804971	0.530569911662534	0.537605010108798	0.541791899448591	0.545730719481684	0.550745068803967	0.55773116669117	0.567592769155652	0.580327575690105	0.595472205751816	0.613621872686563	0.636797864018964	0.665616887386947	0.694068266572161	0.709728249206789	0.702905742244447	0.674734912955458	0.635607805228282	0.597936874909781	0.569672434901491	0.551833627108385	0.541425379864343
s0415	0.37489733705598	0.375802920918177	0.379990590620568	0.388659177437065	0.402176556287609	0.419673598330881	0.438910723870671	0.456916185020611	0.470191241121343	0.475309288390229	0.471480566254319	0.461833870450154	0.451017678434776	0.442289330399963	0.436633453176739	0.433579379859986	0.43211398022374	0.43109229754276	0.430197171967699	0.430244143778441	0.431941821263928	0.4351572612128	0.439218448084418	0.443545740216717	0.448418438195823	0.455112358337016	0.46458015137418	0.47544888789634	0.484240622602029	0.488835863199026	0.490872227098305	0.493471360355402	0.497667855857731	0.50274972794323	0.5088884327716	0.517417283711835	0.529410203706091	0.545911073417871	0.568847514938119	0.598402859706225	0.627547704780091	0.642899168308439	0.634814618514459	0.605173250316427	0.564929205737695	0.526755709720717	0.498826604432113	0.48211600326722	0.472780414757875
s0416	0.391150092033416	0.391112375938804	0.393113047248323	0.398830259740994	0.410398193882332	0.428128991382758	0.448725095055957	0.467154028280941	0.479365693378704	0.482450232875641	0.475650984176439	0.462571511600863	0.449098108299093	0.438594979056086	0.430951507178554	0.425401342436061	0.421508929863894	0.418006826998937	0.413893807036036	0.409971639754093	0.407339608035812	0.405952077290538	0.40536259743383	0.405630460123621	0.407322072794425	0.411394679277616	0.418629980125184	0.42756450399371	0.434211261623812	0.436116672052778	0.435221537780307	0.435345396321176	0.43834664976002	0.443619890297438	0.450336672460114	0.458969788927702	0.470569570879365	0.486273454935556	0.508102825844557	0.536871625385273	0.566418364950242	0.583265573249129	0.576223393276975	0.545730280737375	0.503087944571449	0.462515765146032	0.433229306617464	0.416246409113594	0.407574614996472
s0417	0.380832961611041	0.381235792769415	0.385304806442935	0.392791714113842	0.404648192483103	0.422489395511656	0.444399705991565	0.464515672422982	0.477274788536702	0.480572352264378	0.475857956185946	0.466741657779377	0.456933057533129	0.448756789329042	0.443184518800791	0.440294969943221	0.439048651313494	0.437906080382454	0.436647298559738	0.43639346673862	0.4378015152346	0.440525286073741	0.444177840110622	0.448650623918336	0.453674047979836	0.459640366649038	0.468182138851726	0.47918059578547	0.488698506798481	0.49327964752517	0.494310082423783	0.495478981231735	0.498504896789591	0.503346231231364	0.510073314003473	0.519084062767624	0.530956081364919	0.546823986065301	0.568351155970769	0.595711279242063	0.623158280784576	0.638694663948982	0.632398795466391	0.60481763305134	0.566150486104199	0.528792380671403	0.500712474453734	0.483473572633243	0.474196237990936
s0418	0.373103351771052	0.373592597624494	0.376548321261414	0.383046829951431	0.393986905928605	0.409957694061363	0.429585656128563	0.448134825138105	0.459705370086096	0.461272522954572	0.454026006557561	0.441915418805737	0.429645957622026	0.420541263574034	0.415076107176263	0.411805315514415	0.409177331399607	0.406218876003479	0.402971686595031	0.400345237587222	0.399072233783131	0.399304196141917	0.400697246176117	0.402598855896994	0.40505960977049	0.409879701727197	0.418921183439228	0.430315218930736	0.439151207130039	0.44336552845435	0.445655749908868	0.449290990665253	0.455104441669873	0.462228104285263	0.469733487709629	0.477793235766427	0.487800091922055	0.501548555359645	0.520763364605963	0.545728545190492	0.571119769733221	0.584923561703173	0.57651205507403	0.546166282727375	0.504953230922748	0.466397982983297	0.438693667958243	0.422670193597715	0.414848316170775
s0419	0.386179433000777	0.386405415602906	0.390875741990634	0.399593843232606	0.412674528164208	0.430205560726816	0.450084642878824	0.468382735267156	0.48119785895795	0.485474499834522	0.480896052544599	0.470974254658103	0.460325585747473	0.451876731840674	0.446340501329755	0.442914443332398	0.440492061498774	0.438381801432188	0.436741663067427	0.436397276406652	0.437741304744609	0.440238796351617	0.443088914965898	0.4463123246253	0.450675054098847	0.45679927567568	0.465221338353252	0.475462274264009	0.484663692723714	0.490273064963748	0.493436352385944	0.497098902305641	0.502332683033467	0.508632318340946	0.51606633644977	0.525183366788601	0.535827551899906	0.548234548756283	0.564980888081659	0.588064693842525	0.612184980509406	0.625078627468235	0.617410643976275	0.590196610826894	0.552638141791249	0.515814188570571	0.48778319806973	0.470972022583718	0.46258451194501
s0420	0.401905703990296	0.401948565451804	0.405063353179668	0.411782750461452	0.422813189150404	0.438802191083125	0.457918983558465	0.475562301028496	0.487035457597637	0.489733676969006	0.484238708408255	0.47415666998308	0.463656704791609	0.455325468903093	0.449758809377307	0.446143590637563	0.443745249498485	0.442294205807526	0.441421655101805	0.441185851985482	0.442035072898527	0.44387321637835	0.446379323073759	0.449768278322544	0.45465028400311	0.461869305781578	0.471967344083833	0.483329809520266	0.492094459103489	0.495995750330148	0.496962099511015	0.498494565947182	0.502123177965961	0.507667530066973	0.515138815667429	0.524839501205353	0.536960864317706	0.552556140022952	0.573858781314942	0.601260660605921	0.628590465305148	0.643649940895856	0.636654395777327	0.608429791049074	0.569634457457092	0.532752203743709	0.504996512613174	0.487141451917347	0.47675238273073
s0421	0.456969211792864	0.457296743080137	0.460559774567811	0.467778768455934	0.48080217537831	0.500795122404621	0.524285854815452	0.544274766052221	0.555397404790225	0.555535220344739	0.545524438834676	0.529228610403671	0.511804399612584	0.497101913511489	0.486428113914737	0.479090353007218	0.473739671941682	0.469230577640362	0.465373249579121	0.462860613531773	0.461839709651401	0.461592722225921	0.461932483973347	0.463591390803103	0.467105827202124	0.472754231982373	0.48114366694788	0.491413976262432	0.500122262373622	0.504572603835809	0.505682163287981	0.506581109474408	0.509758234070186	0.515683262011839	0.523804167318231	0.534194609045254	0.547638405462106	0.565623772725475	0.590475228917883	0.622294987034556	0.653633021075651	0.670376483353043	0.66138269178672	0.62763425565538	0.581804575608082	0.538913933417385	0.507243704290283	0.487210068209807	0.475676943492037
s0422	0.429784593066641	0.429636863139265	0.4340409195894	0.443196758296676	0.457448063181053	0.477060420337876	0.499589182209218	0.51964216913733	0.53254793866095	0.536164716151568	0.530558060359217	0.51873343170568	0.505738869676347	0.495621458922286	0.48946832305006	0.486037008110156	0.483957183618321	0.482814367868384	0.482797244827021	0.484304468961977	0.487523072291584	0.492234006465301	0.497988413518537	0.50423699702733	0.510787658998421	0.518871793193832	0.530309846689715	0.54376399305211	0.554664392509391	0.560723631520389	0.563956206026843	0.567161035708893	0.571452650782783	0.57696854054934	0.58453861239139	0.595335151785888	0.609087632525294	0.625520242167363	0.646778798680842	0.673987523712266	0.701005244224278	0.715296158067524	0.707044514038946	0.67708827473616	0.635885516077269	0.596190050194641	0.566219643592302	0.546996254447813	0.535078449571893
s0423	0.42850139925774	0.429508029075858	0.433791949449931	0.44151539865592	0.453618549862114	0.470616521390162	0.490761628878867	0.509794170576445	0.522670861493322	0.526038849155834	0.520164562918871	0.508844648050689	0.496651056006944	0.486433532099092	0.479333594812395	0.475646521853264	0.474764947577874	0.475170275889398	0.475751993540191	0.476668051995099	0.478612672004888	0.482062404071719	0.487036296195918	0.493161894590487	0.500181734458367	0.508751643977832	0.519933026796252	0.532518592883003	0.542762302909835	0.548589299856011	0.551670321171285	0.554756677277954	0.559135368628388	0.564858322255327	0.572169401092889	0.581960342735994	0.594738123261281	0.610616424046495	0.630867457393721	0.656337612367728	0.68201183222571	0.696386782876454	0.689712031558186	0.662368457394212	0.624187726868863	0.587110900625803	0.558753970427691	0.540262552843371	0.528646961095432
s0424	0.352523340418704	0.35753279331234	0.365730544868267	0.377183662807493	0.392624750740428	0.413497943389785	0.439566486397707	0.465395865500745	0.482813225277992	0.487579512266828	0.481242125652799	0.468397544432649	0.454413215148819	0.443063489653551	0.434862753620054	0.428951737896766	0.42522141420846	0.4233340231489	0.421959553480756	0.420604161758188	0.420559518338488	0.422757285856874	0.426370357234939	0.430524638795645	0.435962255967477	0.444324581133239	0.455979599131358	0.468373964126943	0.477364878324336	0.481017337682179	0.48124970035164	0.481426880007804	0.483892627211699	0.48989575261166	0.499466343308381	0.511525459732373	0.52582007051958	0.544224913288979	0.569788791188768	0.60334404483901	0.637754613392067	0.657162888694823	0.6477795029228	0.61039684194855	0.559851120258634	0.513368367289287	0.480536961619408	0.461216127895109	0.450340766116839
s0425	0.35321680425027	0.355607490887623	0.362193324664925	0.372344154160238	0.385498205559431	0.401971491153574	0.421890238707512	0.442703537995914	0.458803190925956	0.465522835972537	0.462505730500587	0.453086317484882	0.442016499433229	0.433288401841168	0.428464138675576	0.426657734200585	0.426189225083224	0.425878781765342	0.425496179789148	0.425755630455867	0.427290828219142	0.429845280816442	0.433046200325666	0.437241791256298	0.443267163606226	0.452063544077063	0.464017079562916	0.477341893315795	0.488151119827201	0.494079407897104	0.496865834309603	0.499981364925134	0.505119815749812	0.512186047669955	0.520911632471954	0.531397778889383	0.544183811855154	0.560382591819924	0.581690200006801	0.608622960683849	0.635643057211848	0.650380793022926	0.642613723010605	0.613264342274446	0.573319127475363	0.535744892188694	0.508256007129738	0.491613280274907	0.482617484679131
s0426	0.362232310550365	0.364295325037284	0.368605279746179	0.37765243199848	0.392334293107382	0.410930306658383	0.43122247052425	0.450245551564827	0.46357995790412	0.468015555171896	0.463406233556327	0.452198753611547	0.438563794068738	0.426366937850571	0.417306414193879	0.411594616719199	0.408694075710647	0.406850712272474	0.404563071278443	0.402317466567191	0.401320897752055	0.401930821678951	0.403606692302116	0.405566471680369	0.408155358912226	0.413189070492588	0.421841368986212	0.432220359090294	0.440103952478476	0.443182760997305	0.443567305516734	0.444914565250446	0.448929255099807	0.455364253802872	0.463223845350911	0.472225625832605	0.483859474493722	0.50028158143127	0.523144712800841	0.552181624337321	0.580938128384738	0.596450856270239	0.588297868377021	0.557476228590306	0.515645005144196	0.477070614418024	0.450168420222301	0.43472108143689	0.426155839844092
s0427	0.950354958236826	0.938111586212554	0.925806159442417	0.913496142318759	0.901172148187101	0.888799608756581	0.876430859267175	0.864110218040501	0.851840532090067	0.839606519236005	0.8274075749832	0.81530785392274	0.803411930313441	0.791772070342468	0.780408573272738	0.769372778172502	0.758727190289435	0.748512215707107	0.738756924527669	0.729507166686764	0.720805196845723	0.712695852920278	0.705276953313732	0.698606608798038	0.692661044829375	0.687385855715397	0.682706643276453	0.67858204034966	0.675073046604972	0.672223150598241	0.669974338910659	0.668184687635811	0.666625941003172	0.665072608750766	0.663480185774776	0.662017668080253	0.660936346776842	0.660412209183881	0.660512422179908	0.661252723014149	0.66257485035688	0.664105895247035	0.665181786972635	0.665345369877048	0.664740530777793	0.663908410531991	0.663302894409781	0.662967349841589	0.662670538201783
s0428	0.364555423826442	0.365825793304213	0.369992173724778	0.377106285075514	0.387732549297386	0.40264758289659	0.420504789020533	0.437553133835689	0.449385179709268	0.452791313189393	0.447843537567471	0.43820506143332	0.428189621843964	0.420163210142775	0.41478450956282	0.41211463818487	0.411485965693431	0.411128432506359	0.409663261529094	0.40783242674977	0.407411253608309	0.408837027710924	0.411061038853982	0.413409013452341	0.416413485752651	0.4212933677459	0.429154928386702	0.438905599702251	0.446569366523406	0.449572284882552	0.449873668315173	0.45075691322945	0.453562521735177	0.458360034847671	0.464753635590708	0.472176512884146	0.481130264060197	0.493706970531438	0.512397017341732	0.537266178955346	0.562143296689858	0.575637552236439	0.569299669570948	0.54398198628409	0.508651307389894	0.47485856009047	0.450250757226075	0.435622482604672	0.427884944955593
s0429	0.361107313157428	0.363156408706841	0.366678259918628	0.373232860631168	0.38480501540085	0.401548232189974	0.420699607121779	0.438268519815834	0.450817227578424	0.456175308363885	0.454501525944486	0.448641536266514	0.442472187587035	0.438810773634062	0.438660184361267	0.441558351463784	0.446031289619937	0.450465201779476	0.454372794144123	0.458147115099644	0.462241253776696	0.467391909516425	0.474151493088486	0.482086118822802	0.490822696044815	0.501342109745266	0.514535261617076	0.528492101722215	0.539357726905385	0.545589969982073	0.549226289386237	0.552792323295303	0.557187593409434	0.56266041579836	0.569883162999185	0.579615054121976	0.592202230346426	0.607906356781259	0.627598497130505	0.651665079135482	0.675669313235363	0.689002496656318	0.682262488193744	0.655642244315304	0.618650650648616	0.583161563641518	0.556742846818688	0.540432444829915	0.531000716322983
s0430	0.365836785859529	0.367607436504695	0.371589629646894	0.377542912591167	0.38709353981478	0.402074705377944	0.421303606854474	0.440144475589356	0.452857333197703	0.455984863666234	0.450623692847384	0.441089767257673	0.431229157834271	0.423104142577536	0.418097896451892	0.416614652834987	0.417278213364727	0.418109652079147	0.418174400841931	0.417823337557828	0.417951020819819	0.419422690543877	0.422606002374772	0.426766591242309	0.430972035657042	0.435922650915438	0.442880580641864	0.450503351426393	0.455215496941753	0.455532399036163	0.453903085213768	0.453528742621657	0.455537448313469	0.459773047851981	0.466135312600042	0.474863960873418	0.486983451646168	0.504240505828543	0.527979362165067	0.557419615659222	0.586410120314173	0.60290947234452	0.596747833337902	0.568577049564056	0.529388503789341	0.492370262295443	0.465493347455199	0.449882729333354	0.44280325499408
s0431	0.36536492114221	0.366418311781194	0.371274892968948	0.379691371086061	0.39184083234397	0.408882295282157	0.430286928955435	0.451315105632958	0.465047880551068	0.467181542739346	0.458581036793274	0.444184011740355	0.429657526696939	0.41848205820569	0.411578101649803	0.408060516427078	0.405967590807877	0.403516066045016	0.400041231455789	0.396003891808903	0.392494945313484	0.390421768579131	0.390237069141088	0.392108189824266	0.395943142290364	0.401868845966228	0.410009160277685	0.418515954455966	0.423614991860665	0.423729446120978	0.421854053925641	0.421955298440562	0.425126902491191	0.430662915996485	0.438221277919554	0.44796981754701	0.46093525152816	0.479325802136201	0.504916442577097	0.536676125123178	0.567849026603522	0.585610180597075	0.5786748839645	0.546946566212127	0.502049967207816	0.458950814392604	0.427281253432901	0.408704716574483	0.399833202074687
s0432	0.359939826131322	0.360801456211777	0.364597037181567	0.372035784711847	0.383747068543909	0.399866223802907	0.418923000711237	0.437367788151628	0.450219778803608	0.453890928968734	0.449108711519198	0.439787964392125	0.429902023087149	0.422286301304679	0.418385905496323	0.417835125847491	0.418923153602127	0.420124732782069	0.421212096869458	0.422726503565809	0.424892821420564	0.427493495804575	0.430523255175292	0.434352956691209	0.439357418067663	0.446217896480491	0.455496032009088	0.465429432059545	0.472139221102827	0.473661445941579	0.472252726983747	0.472048451362968	0.475355940134665	0.481586588313299	0.489291894684256	0.498296145762415	0.509776413520356	0.52552206925798	0.547334517744052	0.575049954763667	0.602827290371489	0.618965052487081	0.613296809101549	0.585822436016244	0.547019551848835	0.509904850946809	0.482441536529271	0.465959293105668	0.457560414454442
s0433	0.33157385399748	0.33220057462505	0.33360901617966	0.335608125444302	0.339596307769349	0.347196291695822	0.357675560867624	0.367455364047416	0.373292062375567	0.374640608716878	0.372592198764944	0.369151894772606	0.366995123611389	0.367559312481992	0.369935804731705	0.372286010356256	0.373562091273523	0.37375084788808	0.373238232873669	0.372376317028619	0.371569864635522	0.371078654222155	0.370732734441286	0.371105160046494	0.374229333084248	0.381628224623369	0.392723115448132	0.405046293115204	0.414884842552388	0.419933257735402	0.421883219793838	0.424535880035823	0.430501681364396	0.440315321033308	0.452875935300924	0.467047222571391	0.483538516864996	0.504715884998821	0.532634984761031	0.566523456248533	0.599725573924914	0.619738978209835	0.615608127278088	0.587368039394101	0.546980677456501	0.509796017076587	0.485125122801177	0.47317995740507	0.469179102936869
s0434	0.359668590082506	0.361218768696567	0.362148922982008	0.362486126470756	0.363859315496198	0.369063047754195	0.378588266353631	0.3887396020277	0.394936621831351	0.395708028902005	0.393132399126485	0.390370957770796	0.389306738306252	0.390415724073421	0.393377790625242	0.397015859605944	0.399787965666914	0.400860389973745	0.400508567402197	0.39951225945647	0.398426232725296	0.39765040195172	0.397666004638838	0.399080830632252	0.402870899001569	0.409955381696797	0.42000566004145	0.430620859062154	0.438203818546735	0.441196358217215	0.441781290707063	0.443179884684087	0.447240729665239	0.454725387319509	0.465300802122053	0.477871714703614	0.492499905258613	0.511133865366557	0.535710425285114	0.565565969691797	0.595001410654141	0.612997572564413	0.60916704907447	0.582806585124513	0.544613276159164	0.508593099451048	0.483276771664123	0.469521202922411	0.463664314916696
s0435	0.365508055561121	0.364961095381738	0.365416619962294	0.367254570451244	0.37108995079565	0.377589351669764	0.386493387725254	0.395274920577221	0.400461645199108	0.400715961433643	0.397493809466673	0.39334403969738	0.39067750070748	0.390909319189701	0.393366486372902	0.395742052985938	0.396421562037221	0.395592513643049	0.39392831133846	0.391633481024556	0.38908173676769	0.387106527026943	0.386277661650441	0.386830318045669	0.389185976710396	0.393843160773718	0.40101329813776	0.409512517346953	0.416028430955593	0.418155551530357	0.417683623966989	0.418429467564411	0.42230614636576	0.428936699053282	0.437262356123496	0.446729442110733	0.458023101592359	0.473147729149009	0.49428931075349	0.521411209769387	0.548907167625695	0.565392040748965	0.560777625041732	0.534866869648277	0.497911563730856	0.463288345578175	0.439289383638257	0.426152147496045	0.419869949152944
s0436	0.354440599619239	0.357881404399362	0.361138804944358	0.362723563350609	0.365216625660103	0.372545270812016	0.383927595087718	0.394024760733588	0.399081067506841	0.399777836964453	0.39874654542582	0.398120377885996	0.399201057080104	0.402178848937304	0.406062373334519	0.41007389754347	0.413866197829524	0.4164333628774	0.417405549925919	0.418343113011726	0.420700875630572	0.424066941272656	0.427285885810757	0.430441099152386	0.435219574973216	0.443170290522583	0.454085294274233	0.465928440295434	0.475644067032718	0.481403935230247	0.484443525120425	0.487467791221894	0.492346862091467	0.499884692382442	0.510098982641697	0.522763826649733	0.538200375714028	0.557368002465372	0.581542013366645	0.610570967083486	0.638830978288508	0.654874023940582	0.649150957994284	0.622346615206349	0.58512195722303	0.550321541364754	0.525434388287124	0.510874113725357	0.503115528190323
s0437	0.384877375351623	0.382458118875465	0.380752641272602	0.381977418395079	0.387060084480834	0.395089855022335	0.404143644091527	0.411746819985245	0.41609015258944	0.417088773206809	0.415664968184775	0.412803198910918	0.410016840895319	0.409483322638698	0.412014624433681	0.4158697211467	0.418675916518146	0.419410616375893	0.418301315332109	0.41601490308458	0.413544056620807	0.411969948890469	0.41138879541944	0.411317968465158	0.412761243825586	0.418104121695309	0.428177865775068	0.440063628424052	0.448615405869504	0.451249825967787	0.45053000088311	0.450760269427961	0.453860989331178	0.459785734702637	0.468413271189533	0.479829134037842	0.494385756983067	0.513183534378476	0.537602718013155	0.567133863186309	0.595910334003003	0.612376625654318	0.606278150327212	0.577585285358574	0.537427626456484	0.499935059916984	0.473309451658749	0.457867737825168	0.450202816121977
s0438	0.326665333740619	0.326726766168123	0.327773634737177	0.330420810567406	0.334972406402937	0.341842890924407	0.350557768455333	0.358656521019381	0.363264907039412	0.363661160475266	0.361342663450984	0.358456063056503	0.357138885162571	0.358891552299625	0.36309514347865	0.367327043655226	0.369813842663747	0.370347951650104	0.369465383446287	0.368212133991946	0.367658570547571	0.368054030472489	0.369148719745541	0.37109016417274	0.374907318997016	0.381998470725244	0.392432455119627	0.403798241925335	0.412609686747498	0.417458889145975	0.42013549481618	0.423283431546382	0.428245309152409	0.435590236431529	0.44592392723193	0.459302082279487	0.47514972827764	0.493885383776415	0.517529128434266	0.546610029016394	0.575576375547697	0.593542828136763	0.592149446900655	0.572342807691609	0.543452547754307	0.516899154558157	0.49976538098616	0.492544013222842	0.49183354553835
s0439	0.379427449901304	0.379803161093374	0.380113036240545	0.380035161314668	0.381606092480451	0.386959549707484	0.395564614768638	0.404090236630755	0.408855940422457	0.408897728927045	0.405982759171711	0.40242663951735	0.400457988224671	0.401715981900093	0.405616624565286	0.409570926483348	0.41135337919819	0.41060544053045	0.408410054205546	0.405934086459007	0.403697592309077	0.402005557752437	0.401176674440508	0.401614217895985	0.404153374695462	0.409793236411812	0.418857391583363	0.429510225266808	0.437513425557157	0.440125284574942	0.439454615709791	0.439735692342148	0.443013133614298	0.44890582663826	0.45691610417473	0.467397076798625	0.480906173469646	0.498468700991441	0.521826614309444	0.550937881811026	0.579961263205109	0.59740895730716	0.593157874656475	0.566479673683049	0.527554419408193	0.490823734899505	0.465345678929728	0.451360733674894	0.444783235015008
s0440	0.388412552002395	0.390415283282693	0.391807840131516	0.393004589081789	0.395021435917751	0.398838804229659	0.404775515623873	0.411445774879195	0.416463756784922	0.418142295452359	0.415976142677653	0.411317663320497	0.407661190269952	0.407922874893099	0.411407477588729	0.41492249209805	0.416178197727601	0.414957991434536	0.412369696953055	0.40989805342614	0.408429680466253	0.40802942841509	0.408266039391537	0.40881913737069	0.410370448875204	0.41454956413087	0.422358544234089	0.431752914286632	0.438022433762411	0.439287955719639	0.439043709419474	0.440936381493963	0.44528106294496	0.451677812243638	0.460530384425654	0.471849618969661	0.485447721389848	0.502157528417023	0.523860135197549	0.551148479866795	0.578846846083991	0.595432474254441	0.59036180556445	0.56271072782625	0.52298590832007	0.48629886527488	0.462059551147909	0.449910760557526	0.44442881631667
s0441	0.379780212215927	0.380367645737891	0.379674612979833	0.379208612572024	0.381312161803812	0.387071026285732	0.395149394686219	0.402711915193303	0.407535817842328	0.408785154436214	0.406493975419462	0.402221784627085	0.399227721658991	0.399554144570114	0.402017637337247	0.404382954617361	0.405614525851727	0.405292640173445	0.403241761670353	0.400336031135802	0.398095993347379	0.397191453816069	0.396941191651985	0.396936601521128	0.398510738756443	0.403401448026779	0.411865330742197	0.421973497714059	0.429836990273002	0.432741785777113	0.432328290482461	0.432443340310258	0.435286956005774	0.441162949724676	0.449883962483794	0.46140902938055	0.476109818844347	0.4950957752431	0.519961203009793	0.550386177996824	0.580012024309129	0.596803100276991	0.590986765252144	0.563003179937411	0.523451572567436	0.485978262159803	0.459307452041261	0.444398621116304	0.437639177038815
s0442	0.358652434460293	0.357652533378685	0.358840254440555	0.362586243190067	0.368363192551374	0.375673440765954	0.384000242012086	0.391308296765268	0.395049355404557	0.394469650152053	0.390553029484961	0.385412921606398	0.382080705188405	0.382801165130602	0.386761875641322	0.390791121650091	0.392707591218864	0.392361722228051	0.39027150816833	0.387446084779282	0.385001518301921	0.383107245695134	0.381901371611472	0.382499575690302	0.385960830138265	0.392674073786625	0.402604336758988	0.413801811213595	0.421767736775651	0.423604006905058	0.421850770160942	0.421850896472147	0.426599775411792	0.435226112300813	0.445319076831531	0.456394942477573	0.470669709888542	0.490498310288297	0.51696639139723	0.549386452474568	0.581377352145828	0.599764180693405	0.593602684766336	0.56378719698738	0.521977570359001	0.482369676834272	0.453967890555642	0.438105670900236	0.431538147221992
s0443	0.372762871464036	0.371791104043658	0.373538160163334	0.377925175013403	0.383664208281026	0.389404033648425	0.394613631145743	0.399045327055572	0.40211185745431	0.402918311696022	0.400940557769023	0.397372030734556	0.395102529526704	0.396192046736239	0.399851949675851	0.40363910886	0.406009974467709	0.406593844911244	0.405140997035979	0.402117284871943	0.39902043097479	0.396974343633354	0.396099061313298	0.396233680079008	0.398033372649743	0.403317469131458	0.413050745947149	0.424621619117488	0.433052591191915	0.435832069154346	0.435129343777446	0.434949184888744	0.437871371667423	0.4444633208556	0.453707032299805	0.46460806666993	0.478282797105941	0.497001938408869	0.522136271301232	0.553333092260495	0.584807887851029	0.603433904822393	0.597701087703596	0.56824550167893	0.526666267987231	0.486940872054905	0.458016001080811	0.441406605220679	0.434201543656611
s0444	0.36284275192104	0.361140800410188	0.361347831750493	0.364407150144384	0.36959854587734	0.376118365202373	0.383288957169792	0.389372741185144	0.392482603909073	0.392290756292188	0.389822576032891	0.386708785159163	0.384974661515708	0.38619498038813	0.389896502738221	0.393632171721764	0.39562044858958	0.395986600377268	0.395184289091216	0.393494835380298	0.391768505659015	0.390919390062413	0.391315052051624	0.393179437289851	0.396980923017422	0.403451721963211	0.413129344113669	0.42437139624056	0.432794455406709	0.435791891039834	0.435833510889964	0.436939877537325	0.44088648494382	0.44768830802399	0.45682086410143	0.46800164953787	0.481988484454581	0.50043313943476	0.525199933631853	0.556405809875594	0.587986346151525	0.607150642743679	0.602915436585461	0.575246738371808	0.535056197030799	0.496586990454797	0.469094063057305	0.4539840180827	0.447958291576068
s0445	0.331566320561513	0.330402180564706	0.330671218706112	0.333566596795842	0.33900199741552	0.345521093768282	0.35178596586931	0.356892416244797	0.360045255483458	0.360455990964625	0.358220614862756	0.355360817085747	0.354530545925434	0.356751199954824	0.361112509555903	0.365978438611254	0.369904601239178	0.371880842502114	0.371850058096522	0.371010886383628	0.370683176182235	0.371513276737244	0.373875845156921	0.377834319368906	0.383310153718345	0.390881945104242	0.401110088519641	0.412408519560222	0.421292916950443	0.426182373250561	0.42915452053915	0.43283447168639	0.4380810428778	0.444899027911438	0.453013596891942	0.462650813714424	0.475384772814719	0.492662721826704	0.515122686218647	0.542732721863486	0.570918673813724	0.588565656417479	0.585728964655623	0.562605885108257	0.528834043712208	0.496298718520684	0.472625084518876	0.458954966297685	0.452526903748818
s0446	0.327875727320724	0.32879993532328	0.332300642341593	0.337974546846424	0.343688854317454	0.348895738844839	0.354345225626035	0.359452863413975	0.362875536527032	0.36436325561199	0.364725092080788	0.365331347785804	0.368013803828403	0.373920415980992	0.381872568321471	0.38926194260645	0.394840466190077	0.399237363508569	0.403391043124151	0.407867157943879	0.412880146174604	0.418377052492556	0.424346826444975	0.430934666638643	0.438553348051958	0.448180875750569	0.460557138684156	0.474165127955335	0.485669286682517	0.493519568885663	0.499078002862035	0.504216994697029	0.509803313564716	0.515990785881424	0.522879208548855	0.531217875400475	0.542132012787244	0.556465751882284	0.575100329153555	0.597851098049165	0.620147765006895	0.633192478351275	0.629999763507391	0.611146335262619	0.584453605802817	0.558984112001807	0.539284400947315	0.525579092804213	0.516927710621499
s0447	0.321909148154233	0.319262444580064	0.319421147783315	0.323536519257465	0.330018570696554	0.336247730686648	0.341488657724752	0.345989223744606	0.349604145509946	0.352165710976138	0.35313894686181	0.352218586164604	0.351086537503448	0.35251571981919	0.357343727300189	0.363787994699677	0.369943438355107	0.374630907767833	0.376711552891707	0.37683513714534	0.37744335553169	0.379463076456714	0.382225824827401	0.386038043688495	0.392202577996805	0.401592450217589	0.414248275814698	0.428568600068904	0.440802792800937	0.448117788902176	0.451948948105496	0.455927637291709	0.461867733836127	0.469700796272002	0.479137539172979	0.49038383295899	0.504552843750486	0.523505826630358	0.548936135630044	0.580272970176895	0.61104902117778	0.629005810815724	0.624391553619325	0.598839898468145	0.563772359013508	0.530897130239238	0.50623458313003	0.490828854318396	0.483118474526253
s0448	0.370427172865178	0.368600928139723	0.368716686343098	0.371347604692087	0.376071495473642	0.381805688698434	0.387756325601675	0.392775603339029	0.39518928306324	0.394244988017496	0.3909565194251	0.387694707254706	0.3867314021592	0.388785893524123	0.393001853984945	0.397458117348753	0.400307431901149	0.401116283123173	0.40043474298067	0.399103897511952	0.398168655725278	0.398355719291791	0.399956325545573	0.403017597571395	0.407645986507058	0.414740150119205	0.425303128421319	0.437762802428622	0.447577614146843	0.451827763065447	0.452699977625757	0.454291197758792	0.458308675262541	0.464496686283739	0.47274294511439	0.483635656804099	0.497931231702847	0.516323566908551	0.54008236610707	0.569754545833433	0.600124610583786	0.618637458349922	0.614069177058129	0.586979513344215	0.549066155312002	0.513765954390068	0.488531606532579	0.473520451641337	0.46540426929232
s0449	0.367624886664333	0.365306350827421	0.365087553373333	0.367159920219448	0.370404848294075	0.374238688143966	0.378499939847939	0.382112192816575	0.383778358674882	0.383079103366585	0.380524371682915	0.377771500718123	0.376878087765615	0.378649781883833	0.382308983026674	0.386160814422677	0.388508059679655	0.388667655290734	0.387231776445712	0.385407165148547	0.383950629222718	0.382974800918053	0.383002737476415	0.385180694435949	0.390049388548641	0.397358348214683	0.406970989812731	0.417695124572843	0.426317488307773	0.430783550345631	0.432650916490333	0.434621346390741	0.437936570616157	0.44283983041307	0.449424102573556	0.458148243560531	0.470227217095991	0.486907036444809	0.509014750925074	0.536249250027332	0.563539808979606	0.5799285431314	0.575661824815295	0.550582542551247	0.514628968989407	0.480589880790635	0.456091040397942	0.441833488065036	0.435280519759013
s0450	0.368903747524429	0.366726204934658	0.365697017575614	0.36744560134027	0.371167853752246	0.375283263831329	0.37963670679091	0.383923108472129	0.386503087556502	0.386091764844362	0.383171348556581	0.379764214438205	0.378132637959726	0.379145730858143	0.381848312604029	0.384399683766309	0.385310357341153	0.384363351328908	0.382496351706757	0.380661318134555	0.379116580869183	0.377964450694923	0.377728841964271	0.378983523686077	0.382086838246725	0.387669002458957	0.396297935461675	0.406440751098239	0.414231896600549	0.417556843566387	0.418547959060209	0.420351798658172	0.424076465372329	0.429462803081805	0.436132497255996	0.444505499735134	0.45601749248393	0.472172552770083	0.494338187485718	0.522527280109119	0.551011954568902	0.567789034774815	0.562944753009049	0.537243460161143	0.501155556279908	0.466899809250863	0.441906462357709	0.427449121756614	0.420987374748782
s0451	0.353997920103032	0.353612758822605	0.356870526024109	0.366119975393763	0.382352918137162	0.402657757619907	0.426152499865655	0.446935917332561	0.460856285128939	0.467330040394336	0.466457462082766	0.458961205842731	0.449199822967438	0.440591234946779	0.437637050260595	0.437976977806268	0.439171269090682	0.44084478019109	0.443316018344437	0.44622449434925	0.449679788248537	0.452601720020326	0.458156980100433	0.465916278335831	0.4756946772266	0.487815902106969	0.501958616446987	0.516382720336735	0.528299886219262	0.534021681697641	0.537357351674473	0.54061651410633	0.544766058701702	0.550115716806643	0.557480290924002	0.567627773157922	0.581008088864334	0.596691434097603	0.618218372575719	0.645195632570427	0.671877885667242	0.686686343407057	0.679891965051188	0.652150892449615	0.613394960576457	0.573718985236652	0.543119824317906	0.522930938863057	0.510190957010998
s0452	0.384678115431031	0.384846560582447	0.387789353326647	0.395856182464334	0.410586679952002	0.431727098386296	0.456368466629032	0.479350181055525	0.49466094613468	0.499068730486448	0.493506350233481	0.481305502704665	0.467405811683613	0.456841737998858	0.451424054919251	0.44932525226067	0.448308430621004	0.447882175115079	0.448144739155213	0.448762961220939	0.449745480779805	0.451731634855288	0.455080240573008	0.459853548088882	0.466451699434147	0.475518794836819	0.487048034411795	0.499042551416208	0.507799282815306	0.511663557050476	0.51304475080279	0.515103759456186	0.519121572960512	0.525313061115156	0.533624202610671	0.544025679101856	0.556983988986676	0.573781633300559	0.596576869296138	0.625958166257347	0.655688534882005	0.672310279853867	0.664719927914131	0.633503468195398	0.590065063561836	0.548571256289795	0.518034177196842	0.499140729652502	0.488089564360021
s0453	0.3861771172023	0.38623552181765	0.388857548257628	0.396659617397935	0.411714453176802	0.43279656800124	0.455657555712487	0.475530750704879	0.48839472267625	0.491800363844307	0.485706167631293	0.473364554946919	0.460425285031383	0.451086312758952	0.445718874844193	0.442505030258696	0.439938129461005	0.438115654062095	0.437517385577424	0.437315405089808	0.436865270017471	0.437343240681405	0.439674152680926	0.443225426940035	0.448038664191299	0.455765637919882	0.467076683279698	0.479501570426579	0.488622430240245	0.492410760157177	0.493662942275658	0.496026612311009	0.50008661285169	0.505368733208371	0.512728463964444	0.523048380903002	0.536260143326074	0.553163266783832	0.576270162474325	0.606096814436598	0.635735774893203	0.651377216956405	0.642305852728014	0.610084589247129	0.566722275930945	0.525854051113853	0.495771469632443	0.477396652289071	0.467190633709048
s0454	0.3838382281178	0.383999110330731	0.388004887529719	0.397124329688004	0.411533833186076	0.430240762065239	0.451270909813722	0.471217689053063	0.485433209558375	0.490541317202651	0.486226776593085	0.475257022651777	0.462659284502935	0.453099899228806	0.448068213541931	0.446167602598689	0.445596626489702	0.445731830194492	0.446328962152421	0.446759325835085	0.447139209581157	0.448902998761654	0.453013586825172	0.458851365232503	0.465746531572659	0.474488156263892	0.48590785126554	0.498257959686263	0.507755968323206	0.512613263385873	0.514758638527942	0.517053320512335	0.520942096462235	0.526680351063645	0.534192035047796	0.543509383011247	0.554993151556477	0.570188312391013	0.591850774537092	0.620279195595003	0.648450388348067	0.663259580725051	0.654927215992803	0.624773761374588	0.583680695679747	0.544694714529913	0.516129987189948	0.498982738764803	0.490086204565615
s0455	0.381210273865436	0.384615536076162	0.388909673922432	0.396731014819156	0.410802454957865	0.430928482337553	0.454244619499758	0.476399217203933	0.492219412973384	0.497593605434131	0.492430478857797	0.480838837101783	0.468016032132848	0.457722419914334	0.451399604124024	0.448330178838876	0.447008406939502	0.446279317997737	0.445641842386089	0.445113947042596	0.444921408011268	0.445567015317495	0.447822449697976	0.452175615996294	0.458648879385112	0.467418273969244	0.478727019131381	0.491051695053748	0.500715497270873	0.505261592865984	0.505959411087334	0.506112474936696	0.508323656672321	0.513638703895886	0.522050749975786	0.532998660957951	0.546150504768135	0.562851961681377	0.585810683667846	0.615417814409407	0.645021607477153	0.661511897856945	0.654400616369396	0.624343548772872	0.581950089698453	0.540781716888595	0.510269995694154	0.491759080472038	0.481085772871337
s0456	0.38978544668913	0.393126911704429	0.398356435125076	0.404836294751312	0.415283208305761	0.432385321159313	0.455063088429533	0.478871861355524	0.496706184311078	0.501811560396339	0.493864140247674	0.479188513510874	0.464568930404567	0.453740560522637	0.447768089714506	0.445000155909171	0.442264364371619	0.438205246965819	0.433758975650691	0.42993915504473	0.427630523348454	0.427796379509875	0.430413227572879	0.434349612984539	0.438706150027811	0.444413264463791	0.453218664122021	0.463904595724038	0.472053466992543	0.475017637963365	0.474622354883865	0.474477410951939	0.476734898262104	0.481640193562366	0.489084894654592	0.49963024290314	0.513750070485291	0.532078151293099	0.55669975583846	0.588369187156657	0.620138199248337	0.637339128639903	0.628421588922269	0.594968446078317	0.549427145552852	0.506357336401559	0.475316655357074	0.45724957640032	0.447536350374258
s0457	0.396965723998493	0.39877559566988	0.402430552771947	0.40897100747848	0.42049061409176	0.437912429275548	0.459015442139255	0.479069271240294	0.492717653369867	0.496113159425233	0.489149077901111	0.475692925780339	0.461109610060799	0.449597754852771	0.442633204991227	0.438692110465437	0.435334579642957	0.431392229409746	0.426695770084978	0.421560078474771	0.417189112957344	0.414850338758019	0.414752549816835	0.41633972904302	0.419031270980478	0.423087889452795	0.429429626512991	0.437243494507438	0.443265412942388	0.445265912872477	0.44457688075442	0.444219770922819	0.446284194386878	0.451188982017836	0.458211641633272	0.46681052912063	0.477661960255174	0.492619920641761	0.514036806765109	0.542362038508749	0.571513188657009	0.588520230253227	0.58215656716881	0.552318716818038	0.510097117792308	0.469963144632877	0.441257633009053	0.424902996658136	0.416869658267339
s0458	0.397954815631765	0.398572062349197	0.401523381323714	0.407989335020942	0.419546761078844	0.436641467157094	0.457155271199413	0.477107887317928	0.491500459623114	0.495652038235738	0.488472160024984	0.474269021137924	0.459718403412099	0.449229568819032	0.443340700128909	0.439959656879933	0.436716455416631	0.432782896666161	0.428638451440242	0.424908179101092	0.42207759883076	0.42051911306717	0.420391109689958	0.421798579854824	0.424960670070641	0.430333665729523	0.438117468525654	0.446890665610187	0.453514504075413	0.455881722533707	0.455331469887941	0.455098509288006	0.4573269269217	0.462589133836767	0.470562107345992	0.480500798194927	0.492475847072418	0.508353573340895	0.53082214159205	0.560007101331246	0.589111535304028	0.60520065226266	0.59791854249625	0.567958569185507	0.526349049757143	0.486811735643111	0.458311961229951	0.44187636101309	0.43341377758891
s0459	0.945205940809055	0.933243943021971	0.921231193805579	0.909079371024875	0.896870711137672	0.884715890154318	0.872607820874031	0.860520611287909	0.84849525935456	0.836527901117249	0.82459638825351	0.812761279046227	0.801130945782817	0.789749726656132	0.778573085574007	0.767585117335923	0.756912352857893	0.74673679609185	0.737153467135153	0.728178614505361	0.719769096152423	0.71186405093097	0.704505768065288	0.697805969917335	0.691828099070468	0.686524888203342	0.681802671899523	0.677618467740451	0.673992118138927	0.670953591173663	0.668521140596131	0.666597604404261	0.664882985828056	0.663092656455151	0.661253405948233	0.659586870603252	0.658251982155096	0.65736411918285	0.657101547418843	0.657615108780224	0.658807735294432	0.660170007891189	0.661031645973694	0.661034479121106	0.660334103207532	0.659374921365693	0.65853152309914	0.657889579129439	0.657327509303484
s0460	0.275540681403193	0.282559418979724	0.291040384820873	0.301617303427749	0.31563886555119	0.333266276337662	0.353389150074891	0.373834392708935	0.391414993936663	0.403512011860112	0.409773429582342	0.411828295519942	0.412108513511893	0.413246933912618	0.417654485381541	0.426676984936953	0.439793162038953	0.454803874958152	0.469265377213965	0.4818384276245	0.492503247546525	0.502025896353651	0.511234346504354	0.520584590834424	0.530406832463131	0.541386461716613	0.553910317766995	0.56654804881576	0.576446795226248	0.58238582404706	0.586413492976658	0.591746183705642	0.60036971701243	0.613019860470608	0.629813649650571	0.650498492665461	0.674745659056105	0.702450600182501	0.733627429037238	0.767485501004546	0.800248874691434	0.824599554370199	0.83374548850348	0.82651403058273	0.807629208298482	0.784087670673359	0.761757139818029	0.744005957536731	0.732440540323887
s0461	0.381948099315042	0.384226729853156	0.390289499337085	0.400479948952731	0.415213963608737	0.434564322728415	0.457112019265433	0.478883725436322	0.494061548949974	0.498303611624264	0.491535060101167	0.477655292491331	0.462205792643883	0.449620057856929	0.441625762889032	0.437373134775329	0.434646182985759	0.431592360978229	0.427525161505688	0.422762471704442	0.418818664761713	0.417394123152321	0.418303918126084	0.42010182006502	0.422656665669358	0.427732955109886	0.436780368753106	0.44780395568243	0.455799956264936	0.458030584967221	0.456787208518059	0.456070255276409	0.458309278764013	0.463976892103806	0.472094076113664	0.481944085926939	0.494710597997772	0.512962206613995	0.539072416775948	0.572270735594595	0.60457448377982	0.621918950636484	0.613165921633983	0.579015881293673	0.531960173266214	0.487784194368155	0.45618630816847	0.437715340533903	0.427940024953267
s0462	0.391806399046571	0.391886837186932	0.395359743567252	0.404134103537758	0.418191515376565	0.43801796666867	0.462757150210215	0.48642833457027	0.501183022137426	0.503664419258038	0.495353134316831	0.479777246462763	0.462019239117005	0.447368602185579	0.43799113757989	0.43254190451186	0.428649211403084	0.424335689286991	0.418510585119267	0.411589561323682	0.405471912707842	0.402119699242802	0.401736473868969	0.402989786976426	0.405174359498917	0.409149591366668	0.415984861448432	0.42462264632653	0.431049996084863	0.431787026560366	0.428189640537909	0.425072594426132	0.425991836274924	0.431330314335812	0.439680975566171	0.450140623594053	0.463472612014164	0.481976348516979	0.508287110876462	0.54200583430035	0.575337800252401	0.593555394226011	0.583995705837395	0.547038831157097	0.497029883167338	0.45160276288753	0.420386313044238	0.402814014894224	0.394016576953904
s0463	0.373865694197745	0.378079032043288	0.384833110581122	0.394568728832815	0.407775199484451	0.424858899048471	0.445412162405506	0.466294105622135	0.482396022671187	0.490298165534894	0.490213440713388	0.485595708513379	0.481140354290043	0.480068907293679	0.483190863237218	0.489440842480255	0.496866116334255	0.504229347723267	0.511373851590143	0.518365669039917	0.52574473830676	0.534567657413493	0.545047845916711	0.556295914473981	0.567839863071921	0.580623476969472	0.595657370012617	0.611610781123161	0.624816000902158	0.632788965071298	0.636875134372986	0.640017114315446	0.643713172945902	0.648599440619353	0.655207968818309	0.663536872358561	0.673948941816383	0.688133958477827	0.707909347304041	0.732545518143146	0.756051224332726	0.767697715499131	0.758484096116853	0.72871268768894	0.688400058562228	0.650110126279859	0.621119200762701	0.60144046636867	0.587897184869741
[truncated: 679 more rows]
[truncated: 1,535 more columns]
