# Supplementary material for: The use of ATR-FTIR to track the degradation of single-use polystyrene cup lids during 24 months of temperate outdoor exposure
Source: PLoS One. 2025 Aug 20;20(8):e0330354. doi: 10.1371/journal.pone.0330354 (PMC12367107; doi:10.1371/journal.pone.0330354)
Supplement: S2 File — Metadata used to support the data used in S1. (CSV) [file pone.0330354.s002.csv]

id	filename	sample	object	window	method	mag	scans	res	pix.x	pix.y	pix.total	wn.min	wn.max	wn.target	min.abs	max.abs	threshold.abs	threshold.pixels	treatment	Surface_Buried	Full_Reduced	date	month_yr	yr_month	yr_month2
s0001	nd1a_atr_64s_4cm_rep1.dat	ND1A	rep1	None	ATR	Norm	64	4	64	64	4096	948.81	4001.57	1512	-0.04	0.045	0.043	3820	NT	NT	NT	01/10/2021	Oct-21	21-Oct	yr: 21/10
s0002	nd1a_atr_64s_4cm_rep2.dat	ND1A	rep2	None	ATR	Norm	64	4	64	64	4096	948.81	4001.57	1512	-0.038	0.071	0.055	3648	NT	NT	NT	01/10/2021	Oct-21	21-Oct	yr: 21/10
s0003	nd1a_atr_64s_4cm_rep3.dat	ND1A	rep3	None	ATR	Norm	64	4	64	64	4096	948.81	4001.57	1512	-0.043	0.038	0.041	3996	NT	NT	NT	01/10/2021	Oct-21	21-Oct	yr: 21/10
s0004	nd1a_atr_64s_4cm_rep4.dat	ND1A	rep4	None	ATR	Norm	64	4	64	64	4096	948.81	4001.57	1512	-0.054	0.06	0.057	3164	NT	NT	NT	01/10/2021	Oct-21	21-Oct	yr: 21/10
s0005	nd1a_atr_64s_4cm_rep5.dat	ND1A	rep5	None	ATR	Norm	64	4	64	64	4096	948.81	4001.57	1512	-0.051	0.069	0.06	3870	NT	NT	NT	01/10/2021	Oct-21	21-Oct	yr: 21/10
s0006	nd1a_atr_64s_4cm_rep6.dat	ND1A	rep6	None	ATR	Norm	64	4	64	64	4096	948.81	4001.57	1512	-0.049	0.062	0.055	3798	NT	NT	NT	01/10/2021	Oct-21	21-Oct	yr: 21/10
s0007	nd1b_atr_64s_4cm_rep1.dat	ND1B	rep1	None	ATR	Norm	64	4	64	64	4096	948.81	4001.57	1512	-0.052	0.041	0.047	4073	NT	NT	NT	01/10/2021	Oct-21	21-Oct	yr: 21/10
s0008	nd1b_atr_64s_4cm_rep2.dat	ND1B	rep2	None	ATR	Norm	64	4	64	64	4096	948.81	4001.57	1512	-0.053	0.06	0.056	3960	NT	NT	NT	01/10/2021	Oct-21	21-Oct	yr: 21/10
s0009	nd1b_atr_64s_4cm_rep3.dat	ND1B	rep3	None	ATR	Norm	64	4	64	64	4096	948.81	4001.57	1512	-0.06	0.083	0.071	3988	NT	NT	NT	01/10/2021	Oct-21	21-Oct	yr: 21/10
s0010	nd1b_atr_64s_4cm_rep4.dat	ND1B	rep4	None	ATR	Norm	64	4	64	64	4096	948.81	4001.57	1512	-0.064	0.075	0.07	3981	NT	NT	NT	01/10/2021	Oct-21	21-Oct	yr: 21/10
s0011	nd1b_atr_64s_4cm_rep5.dat	ND1B	rep5	None	ATR	Norm	64	4	64	64	4096	948.81	4001.57	1512	-0.043	0.057	0.05	3856	NT	NT	NT	01/10/2021	Oct-21	21-Oct	yr: 21/10
s0012	nd1b_atr_64s_4cm_rep6.dat	ND1B	rep6	None	ATR	Norm	64	4	64	64	4096	948.81	4001.57	1512	-0.061	0.046	0.054	4062	NT	NT	NT	01/10/2021	Oct-21	21-Oct	yr: 21/10
s0013	nd1c_atr_64s_4cm_rep1.dat	ND1C	rep1	None	ATR	Norm	64	4	64	64	4096	948.81	4001.57	1512	-0.025	0.077	0.051	3538	NT	NT	NT	01/10/2021	Oct-21	21-Oct	yr: 21/10
s0015	nd1c_atr_64s_4cm_rep3.dat	ND1C	rep3	None	ATR	Norm	64	4	64	64	4096	948.81	4001.57	1512	-0.052	0.073	0.063	3769	NT	NT	NT	01/10/2021	Oct-21	21-Oct	yr: 21/10
s0016	nd1c_atr_64s_4cm_rep4.dat	ND1C	rep4	None	ATR	Norm	64	4	64	64	4096	948.81	4001.57	1512	-0.051	0.074	0.063	3817	NT	NT	NT	01/10/2021	Oct-21	21-Oct	yr: 21/10
s0017	nd1c_atr_64s_4cm_rep5.dat	ND1C	rep5	None	ATR	Norm	64	4	64	64	4096	948.81	4001.57	1512	-0.08	0.092	0.086	4022	NT	NT	NT	01/10/2021	Oct-21	21-Oct	yr: 21/10
s0018	nd1c_atr_64s_4cm_rep6.dat	ND1C	rep6	None	ATR	Norm	64	4	64	64	4096	948.81	4001.57	1512	-0.063	0.117	0.09	2570	NT	NT	NT	01/10/2021	Oct-21	21-Oct	yr: 21/10
s0019	ndob1a_atr_64s_4cm_rep1.dat	NDOB1A	rep1	None	ATR	Norm	64	4	64	64	4096	948.81	4001.57	1512	-0.049	0.052	0.05	3780	FB	B	F	01/11/2021	Nov-21	21-Nov	yr: 21/11
s0020	ndob1a_atr_64s_4cm_rep2.dat	NDOB1A	rep2	None	ATR	Norm	64	4	64	64	4096	948.81	4001.57	1512	-0.065	0.084	0.074	4029	FB	B	F	01/11/2021	Nov-21	21-Nov	yr: 21/11
s0021	ndob1a_atr_64s_4cm_rep3.dat	NDOB1A	rep3	None	ATR	Norm	64	4	64	64	4096	948.81	4001.57	1512	-0.107	0.081	0.094	4037	FB	B	F	01/11/2021	Nov-21	21-Nov	yr: 21/11
s0022	ndob1a_atr_64s_4cm_rep4.dat	NDOB1A	rep4	None	ATR	Norm	64	4	64	64	4096	948.81	4001.57	1512	-0.118	0.094	0.106	4014	FB	B	F	01/11/2021	Nov-21	21-Nov	yr: 21/11
s0023	ndob1a_atr_64s_4cm_rep5.dat	NDOB1A	rep5	None	ATR	Norm	64	4	64	64	4096	948.81	4001.57	1512	-0.1	0.089	0.095	4041	FB	B	F	01/11/2021	Nov-21	21-Nov	yr: 21/11
s0024	ndob1a_atr_64s_4cm_rep6.dat	NDOB1A	rep6	None	ATR	Norm	64	4	64	64	4096	948.81	4001.57	1512	-0.117	0.079	0.098	4042	FB	B	F	01/11/2021	Nov-21	21-Nov	yr: 21/11
s0025	ndob1b_atr_64s_4cm_rep1.dat	NDOB1B	rep1	None	ATR	Norm	64	4	64	64	4096	948.81	4001.57	1512	-0.096	0.118	0.107	4039	FB	B	F	01/11/2021	Nov-21	21-Nov	yr: 21/11
s0026	ndob1b_atr_64s_4cm_rep2.dat	NDOB1B	rep2	None	ATR	Norm	64	4	64	64	4096	948.81	4001.57	1512	-0.121	0.109	0.115	4038	FB	B	F	01/11/2021	Nov-21	21-Nov	yr: 21/11
s0027	ndob1b_atr_64s_4cm_rep3.dat	NDOB1B	rep3	None	ATR	Norm	64	4	64	64	4096	948.81	4001.57	1512	-0.13	0.121	0.125	4022	FB	B	F	01/11/2021	Nov-21	21-Nov	yr: 21/11
s0028	ndob1b_atr_64s_4cm_rep4.dat	NDOB1B	rep4	None	ATR	Norm	64	4	64	64	4096	948.81	4001.57	1512	-0.094	0.124	0.109	4018	FB	B	F	01/11/2021	Nov-21	21-Nov	yr: 21/11
s0029	ndob1b_atr_64s_4cm_rep5.dat	NDOB1B	rep5	None	ATR	Norm	64	4	64	64	4096	948.81	4001.57	1512	-0.085	0.097	0.091	4047	FB	B	F	01/11/2021	Nov-21	21-Nov	yr: 21/11
s0030	ndob1b_atr_64s_4cm_rep6.dat	NDOB1B	rep6	None	ATR	Norm	64	4	64	64	4096	948.81	4001.57	1512	-0.128	0.096	0.112	4019	FB	B	F	01/11/2021	Nov-21	21-Nov	yr: 21/11
s0031	ndob1c_atr_64s_4cm_rep1.dat	NDOB1C	rep1	None	ATR	Norm	64	4	64	64	4096	948.81	4001.57	1512	-0.088	0.092	0.09	4012	FB	B	F	01/11/2021	Nov-21	21-Nov	yr: 21/11
s0032	ndob1c_atr_64s_4cm_rep2.dat	NDOB1C	rep2	None	ATR	Norm	64	4	64	64	4096	948.81	4001.57	1512	-0.056	0.042	0.049	4059	FB	B	F	01/11/2021	Nov-21	21-Nov	yr: 21/11
s0033	ndob1c_atr_64s_4cm_rep3.dat	NDOB1C	rep3	None	ATR	Norm	64	4	64	64	4096	948.81	4001.57	1512	-0.071	0.063	0.067	4068	FB	B	F	01/11/2021	Nov-21	21-Nov	yr: 21/11
s0034	ndob1c_atr_64s_4cm_rep4.dat	NDOB1C	rep4	None	ATR	Norm	64	4	64	64	4096	948.81	4001.57	1512	-0.048	0.054	0.051	4046	FB	B	F	01/11/2021	Nov-21	21-Nov	yr: 21/11
s0035	ndob1c_atr_64s_4cm_rep5.dat	NDOB1C	rep5	None	ATR	Norm	64	4	64	64	4096	948.81	4001.57	1512	-0.04	0.05	0.045	4000	FB	B	F	01/11/2021	Nov-21	21-Nov	yr: 21/11
s0036	ndob1c_atr_64s_4cm_rep6.dat	NDOB1C	rep6	None	ATR	Norm	64	4	64	64	4096	948.81	4001.57	1512	-0.085	0.052	0.069	4082	FB	B	F	01/11/2021	Nov-21	21-Nov	yr: 21/11
s0037	ndoo1a_atr_64s_4cm_rep1.dat	NDOO1A	rep1	None	ATR	Norm	64	4	64	64	4096	948.81	4001.57	1512	-0.05	0.063	0.057	3271	FS	S	F	01/11/2021	Nov-21	21-Nov	yr: 21/11
s0038	ndoo1a_atr_64s_4cm_rep2.dat	NDOO1A	rep2	None	ATR	Norm	64	4	64	64	4096	948.81	4001.57	1512	-0.049	0.063	0.056	3875	FS	S	F	01/11/2021	Nov-21	21-Nov	yr: 21/11
s0039	ndoo1a_atr_64s_4cm_rep3.dat	NDOO1A	rep3	None	ATR	Norm	64	4	64	64	4096	948.81	4001.57	1512	-0.078	0.049	0.063	4070	FS	S	F	01/11/2021	Nov-21	21-Nov	yr: 21/11
s0040	ndoo1a_atr_64s_4cm_rep4.dat	NDOO1A	rep4	None	ATR	Norm	64	4	64	64	4096	948.81	4001.57	1512	-0.05	0.051	0.051	4033	FS	S	F	01/11/2021	Nov-21	21-Nov	yr: 21/11
s0041	ndoo1a_atr_64s_4cm_rep5.dat	NDOO1A	rep5	None	ATR	Norm	64	4	64	64	4096	948.81	4001.57	1512	-0.036	0.055	0.046	4025	FS	S	F	01/11/2021	Nov-21	21-Nov	yr: 21/11
s0042	ndoo1a_atr_64s_4cm_rep6.dat	NDOO1A	rep6	None	ATR	Norm	64	4	64	64	4096	948.81	4001.57	1512	-0.059	0.065	0.062	3977	FS	S	F	01/11/2021	Nov-21	21-Nov	yr: 21/11
s0043	ndoo1b_atr_64s_4cm_rep1.dat	NDOO1B	rep1	None	ATR	Norm	64	4	64	64	4096	948.81	4001.57	1512	-0.029	0.057	0.043	4080	FS	S	F	01/11/2021	Nov-21	21-Nov	yr: 21/11
s0044	ndoo1b_atr_64s_4cm_rep2.dat	NDOO1B	rep2	None	ATR	Norm	64	4	64	64	4096	948.81	4001.57	1512	-0.068	0.103	0.085	4060	FS	S	F	01/11/2021	Nov-21	21-Nov	yr: 21/11
s0045	ndoo1b_atr_64s_4cm_rep3.dat	NDOO1B	rep3	None	ATR	Norm	64	4	64	64	4096	948.81	4001.57	1512	-0.055	0.061	0.058	3971	FS	S	F	01/11/2021	Nov-21	21-Nov	yr: 21/11
s0046	ndoo1b_atr_64s_4cm_rep4.dat	NDOO1B	rep4	None	ATR	Norm	64	4	64	64	4096	948.81	4001.57	1512	-0.06	0.067	0.063	4022	FS	S	F	01/11/2021	Nov-21	21-Nov	yr: 21/11
s0047	ndoo1b_atr_64s_4cm_rep5.dat	NDOO1B	rep5	None	ATR	Norm	64	4	64	64	4096	948.81	4001.57	1512	-0.069	0.083	0.076	4010	FS	S	F	01/11/2021	Nov-21	21-Nov	yr: 21/11
s0048	ndoo1b_atr_64s_4cm_rep6.dat	NDOO1B	rep6	None	ATR	Norm	64	4	64	64	4096	948.81	4001.57	1512	-0.081	0.119	0.1	4018	FS	S	F	01/11/2021	Nov-21	21-Nov	yr: 21/11
s0049	ndoo1c_atr_64s_4cm_rep1.dat	NDOO1C	rep1	None	ATR	Norm	64	4	64	64	4096	948.81	4001.57	1512	-0.083	0.065	0.074	4015	FS	S	F	01/11/2021	Nov-21	21-Nov	yr: 21/11
s0050	ndoo1c_atr_64s_4cm_rep2.dat	NDOO1C	rep2	None	ATR	Norm	64	4	64	64	4096	948.81	4001.57	1512	-0.074	0.078	0.076	4031	FS	S	F	01/11/2021	Nov-21	21-Nov	yr: 21/11
s0051	ndoo1c_atr_64s_4cm_rep3.dat	NDOO1C	rep3	None	ATR	Norm	64	4	64	64	4096	948.81	4001.57	1512	-0.089	0.118	0.103	3982	FS	S	F	01/11/2021	Nov-21	21-Nov	yr: 21/11
s0052	ndoo1c_atr_64s_4cm_rep4.dat	NDOO1C	rep4	None	ATR	Norm	64	4	64	64	4096	948.81	4001.57	1512	-0.08	0.105	0.093	4022	FS	S	F	01/11/2021	Nov-21	21-Nov	yr: 21/11
s0053	ndoo1c_atr_64s_4cm_rep5.dat	NDOO1C	rep5	None	ATR	Norm	64	4	64	64	4096	948.81	4001.57	1512	-0.062	0.076	0.069	4031	FS	S	F	01/11/2021	Nov-21	21-Nov	yr: 21/11
s0054	ndoo1c_atr_64s_4cm_rep6.dat	NDOO1C	rep6	None	ATR	Norm	64	4	64	64	4096	948.81	4001.57	1512	-0.095	0.084	0.089	4036	FS	S	F	01/11/2021	Nov-21	21-Nov	yr: 21/11
s0055	ndsb1a_atr_64s_4cm_rep1.dat	NDSB1A	rep1	None	ATR	Norm	64	4	64	64	4096	948.81	4001.57	1512	-0.043	0.051	0.047	3439	RB	B	R	01/11/2021	Nov-21	21-Nov	yr: 21/11
s0056	ndsb1a_atr_64s_4cm_rep2.dat	NDSB1A	rep2	None	ATR	Norm	64	4	64	64	4096	948.81	4001.57	1512	-0.058	0.111	0.084	3627	RB	B	R	01/11/2021	Nov-21	21-Nov	yr: 21/11
s0057	ndsb1a_atr_64s_4cm_rep3.dat	NDSB1A	rep3	None	ATR	Norm	64	4	64	64	4096	948.81	4001.57	1512	-0.035	0.053	0.044	3640	RB	B	R	01/11/2021	Nov-21	21-Nov	yr: 21/11
s0058	ndsb1a_atr_64s_4cm_rep4.dat	NDSB1A	rep4	None	ATR	Norm	64	4	64	64	4096	948.81	4001.57	1512	-0.095	0.053	0.074	4057	RB	B	R	01/11/2021	Nov-21	21-Nov	yr: 21/11
s0059	ndsb1a_atr_64s_4cm_rep5.dat	NDSB1A	rep5	None	ATR	Norm	64	4	64	64	4096	948.81	4001.57	1512	-0.059	0.048	0.054	4009	RB	B	R	01/11/2021	Nov-21	21-Nov	yr: 21/11
s0060	ndsb1a_atr_64s_4cm_rep6.dat	NDSB1A	rep6	None	ATR	Norm	64	4	64	64	4096	948.81	4001.57	1512	-0.074	0.053	0.064	3933	RB	B	R	01/11/2021	Nov-21	21-Nov	yr: 21/11
s0061	ndsb1b_atr_64s_4cm_rep1.dat	NDSB1B	rep1	None	ATR	Norm	64	4	64	64	4096	948.81	4001.57	1512	-0.049	0.058	0.053	3866	RB	B	R	01/11/2021	Nov-21	21-Nov	yr: 21/11
s0062	ndsb1b_atr_64s_4cm_rep2.dat	NDSB1B	rep2	None	ATR	Norm	64	4	64	64	4096	948.81	4001.57	1512	-0.042	0.056	0.049	3895	RB	B	R	01/11/2021	Nov-21	21-Nov	yr: 21/11
s0063	ndsb1b_atr_64s_4cm_rep3.dat	NDSB1B	rep3	None	ATR	Norm	64	4	64	64	4096	948.81	4001.57	1512	-0.037	0.077	0.057	3492	RB	B	R	01/11/2021	Nov-21	21-Nov	yr: 21/11
s0064	ndsb1b_atr_64s_4cm_rep4.dat	NDSB1B	rep4	None	ATR	Norm	64	4	64	64	4096	948.81	4001.57	1512	-0.084	0.074	0.079	3963	RB	B	R	01/11/2021	Nov-21	21-Nov	yr: 21/11
s0065	ndsb1b_atr_64s_4cm_rep5.dat	NDSB1B	rep5	None	ATR	Norm	64	4	64	64	4096	948.81	4001.57	1512	-0.026	0.05	0.038	3606	RB	B	R	01/11/2021	Nov-21	21-Nov	yr: 21/11
s0066	ndsb1b_atr_64s_4cm_rep6.dat	NDSB1B	rep6	None	ATR	Norm	64	4	64	64	4096	948.81	4001.57	1512	-0.1	0.141	0.12	3682	RB	B	R	01/11/2021	Nov-21	21-Nov	yr: 21/11
s0067	ndsb1c_atr_64s_4cm_rep1.dat	NDSB1C	rep1	None	ATR	Norm	64	4	64	64	4096	948.81	4001.57	1512	-0.038	0.059	0.049	4067	RB	B	R	01/11/2021	Nov-21	21-Nov	yr: 21/11
s0068	ndsb1c_atr_64s_4cm_rep2.dat	NDSB1C	rep2	None	ATR	Norm	64	4	64	64	4096	948.81	4001.57	1512	-0.106	0.089	0.097	4051	RB	B	R	01/11/2021	Nov-21	21-Nov	yr: 21/11
s0069	ndsb1c_atr_64s_4cm_rep3.dat	NDSB1C	rep3	None	ATR	Norm	64	4	64	64	4096	948.81	4001.57	1512	-0.056	0.063	0.06	3819	RB	B	R	01/11/2021	Nov-21	21-Nov	yr: 21/11
s0070	ndsb1c_atr_64s_4cm_rep4.dat	NDSB1C	rep4	None	ATR	Norm	64	4	64	64	4096	948.81	4001.57	1512	-0.083	0.069	0.076	4054	RB	B	R	01/11/2021	Nov-21	21-Nov	yr: 21/11
s0071	ndsb1c_atr_64s_4cm_rep5.dat	NDSB1C	rep5	None	ATR	Norm	64	4	64	64	4096	948.81	4001.57	1512	-0.071	0.059	0.065	4018	RB	B	R	01/11/2021	Nov-21	21-Nov	yr: 21/11
s0072	ndsb1c_atr_64s_4cm_rep6.dat	NDSB1C	rep6	None	ATR	Norm	64	4	64	64	4096	948.81	4001.57	1512	-0.083	0.066	0.074	4058	RB	B	R	01/11/2021	Nov-21	21-Nov	yr: 21/11
s0073	ndso1a_atr_64s_4cm_rep1.dat	NDSO1A	rep1	None	ATR	Norm	64	4	64	64	4096	948.81	4001.57	1512	-0.077	0.064	0.07	3998	RS	S	R	01/11/2021	Nov-21	21-Nov	yr: 21/11
s0074	ndso1a_atr_64s_4cm_rep2.dat	NDSO1A	rep2	None	ATR	Norm	64	4	64	64	4096	948.81	4001.57	1512	-0.068	0.068	0.068	3977	RS	S	R	01/11/2021	Nov-21	21-Nov	yr: 21/11
s0075	ndso1a_atr_64s_4cm_rep3.dat	NDSO1A	rep3	None	ATR	Norm	64	4	64	64	4096	948.81	4001.57	1512	-0.086	0.12	0.103	4028	RS	S	R	01/11/2021	Nov-21	21-Nov	yr: 21/11
s0076	ndso1a_atr_64s_4cm_rep4.dat	NDSO1A	rep4	None	ATR	Norm	64	4	64	64	4096	948.81	4001.57	1512	-0.081	0.061	0.071	4042	RS	S	R	01/11/2021	Nov-21	21-Nov	yr: 21/11
s0077	ndso1a_atr_64s_4cm_rep5.dat	NDSO1A	rep5	None	ATR	Norm	64	4	64	64	4096	948.81	4001.57	1512	-0.069	0.076	0.072	3992	RS	S	R	01/11/2021	Nov-21	21-Nov	yr: 21/11
s0078	ndso1a_atr_64s_4cm_rep6.dat	NDSO1A	rep6	None	ATR	Norm	64	4	64	64	4096	948.81	4001.57	1512	-0.073	0.056	0.065	4029	RS	S	R	01/11/2021	Nov-21	21-Nov	yr: 21/11
s0079	ndso1b_atr_64s_4cm_rep1.dat	NDSO1B	rep1	None	ATR	Norm	64	4	64	64	4096	948.81	4001.57	1512	-0.093	0.096	0.095	3988	RS	S	R	01/11/2021	Nov-21	21-Nov	yr: 21/11
s0080	ndso1b_atr_64s_4cm_rep2.dat	NDSO1B	rep2	None	ATR	Norm	64	4	64	64	4096	948.81	4001.57	1512	-0.126	0.091	0.108	4072	RS	S	R	01/11/2021	Nov-21	21-Nov	yr: 21/11
s0081	ndso1b_atr_64s_4cm_rep3.dat	NDSO1B	rep3	None	ATR	Norm	64	4	64	64	4096	948.81	4001.57	1512	-0.103	0.089	0.096	4054	RS	S	R	01/11/2021	Nov-21	21-Nov	yr: 21/11
s0082	ndso1b_atr_64s_4cm_rep4.dat	NDSO1B	rep4	None	ATR	Norm	64	4	64	64	4096	948.81	4001.57	1512	-0.078	0.065	0.072	4074	RS	S	R	01/11/2021	Nov-21	21-Nov	yr: 21/11
s0083	ndso1b_atr_64s_4cm_rep5.dat	NDSO1B	rep5	None	ATR	Norm	64	4	64	64	4096	948.81	4001.57	1512	-0.108	0.084	0.096	4065	RS	S	R	01/11/2021	Nov-21	21-Nov	yr: 21/11
s0084	ndso1b_atr_64s_4cm_rep6.dat	NDSO1B	rep6	None	ATR	Norm	64	4	64	64	4096	948.81	4001.57	1512	-0.071	0.059	0.065	4034	RS	S	R	01/11/2021	Nov-21	21-Nov	yr: 21/11
s0085	ndso1c_atr_64s_4cm_rep1.dat	NDSO1C	rep1	None	ATR	Norm	64	4	64	64	4096	948.81	4001.57	1512	-0.051	0.056	0.054	3957	RS	S	R	01/11/2021	Nov-21	21-Nov	yr: 21/11
s0086	ndso1c_atr_64s_4cm_rep2bsp.dat	NDSO1C	rep2	None	ATR	Norm	64	4	64	64	4096	948.81	4001.57	1512	-0.1	0.068	0.084	4067	RS	S	R	01/11/2021	Nov-21	21-Nov	yr: 21/11
s0087	ndso1c_atr_64s_4cm_rep3.dat	NDSO1C	rep3	None	ATR	Norm	64	4	64	64	4096	948.81	4001.57	1512	-0.054	0.061	0.058	4084	RS	S	R	01/11/2021	Nov-21	21-Nov	yr: 21/11
s0088	ndso1c_atr_64s_4cm_rep4.dat	NDSO1C	rep4	None	ATR	Norm	64	4	64	64	4096	948.81	4001.57	1512	-0.07	0.06	0.065	4060	RS	S	R	01/11/2021	Nov-21	21-Nov	yr: 21/11
s0089	ndso1c_atr_64s_4cm_rep5.dat	NDSO1C	rep5	None	ATR	Norm	64	4	64	64	4096	948.81	4001.57	1512	-0.09	0.081	0.086	4055	RS	S	R	01/11/2021	Nov-21	21-Nov	yr: 21/11
s0091	ndob2a_atr_64s_4cm_rep1.dat	NDOB2A	rep1	None	ATR	Norm	64	4	64	64	4096	948.81	4001.57	1512	-0.077	0.095	0.086	4028	FB	B	F	01/12/2021	Dec-21	21-Dec	yr: 21/12
s0092	ndob2a_atr_64s_4cm_rep2.dat	NDOB2A	rep2	None	ATR	Norm	64	4	64	64	4096	948.81	4001.57	1512	-0.053	0.09	0.071	3969	FB	B	F	01/12/2021	Dec-21	21-Dec	yr: 21/12
s0093	ndob2a_atr_64s_4cm_rep3.dat	NDOB2A	rep3	None	ATR	Norm	64	4	64	64	4096	948.81	4001.57	1512	-0.077	0.083	0.08	3987	FB	B	F	01/12/2021	Dec-21	21-Dec	yr: 21/12
s0094	ndob2a_atr_64s_4cm_rep4.dat	NDOB2A	rep4	None	ATR	Norm	64	4	64	64	4096	948.81	4001.57	1512	-0.093	0.087	0.09	4025	FB	B	F	01/12/2021	Dec-21	21-Dec	yr: 21/12
s0095	ndob2a_atr_64s_4cm_rep5.dat	NDOB2A	rep5	None	ATR	Norm	64	4	64	64	4096	948.81	4001.57	1512	-0.085	0.092	0.088	4036	FB	B	F	01/12/2021	Dec-21	21-Dec	yr: 21/12
s0096	ndob2a_atr_64s_4cm_rep6.dat	NDOB2A	rep6	None	ATR	Norm	64	4	64	64	4096	948.81	4001.57	1512	-0.073	0.073	0.073	3997	FB	B	F	01/12/2021	Dec-21	21-Dec	yr: 21/12
s0097	ndob2b_atr_64s_4cm_rep1.dat	NDOB2B	rep1	None	ATR	Norm	64	4	64	64	4096	948.81	4001.57	1512	-0.044	0.085	0.064	3679	FB	B	F	01/12/2021	Dec-21	21-Dec	yr: 21/12
s0098	ndob2b_atr_64s_4cm_rep2.dat	NDOB2B	rep2	None	ATR	Norm	64	4	64	64	4096	948.81	4001.57	1512	-0.084	0.094	0.089	4020	FB	B	F	01/12/2021	Dec-21	21-Dec	yr: 21/12
s0099	ndob2b_atr_64s_4cm_rep3.dat	NDOB2B	rep3	None	ATR	Norm	64	4	64	64	4096	948.81	4001.57	1512	-0.049	0.078	0.064	3798	FB	B	F	01/12/2021	Dec-21	21-Dec	yr: 21/12
s0100	ndob2b_atr_64s_4cm_rep4.dat	NDOB2B	rep4	None	ATR	Norm	64	4	64	64	4096	948.81	4001.57	1512	-0.066	0.103	0.084	3984	FB	B	F	01/12/2021	Dec-21	21-Dec	yr: 21/12
s0101	ndob2b_atr_64s_4cm_rep5.dat	NDOB2B	rep5	None	ATR	Norm	64	4	64	64	4096	948.81	4001.57	1512	-0.054	0.091	0.072	3933	FB	B	F	01/12/2021	Dec-21	21-Dec	yr: 21/12
s0102	ndob2b_atr_64s_4cm_rep6.dat	NDOB2B	rep6	None	ATR	Norm	64	4	64	64	4096	948.81	4001.57	1512	-0.062	0.101	0.082	3998	FB	B	F	01/12/2021	Dec-21	21-Dec	yr: 21/12
s0103	ndob2c_atr_64s_4cm_rep1.dat	NDOB2C	rep1	None	ATR	Norm	64	4	64	64	4096	948.81	4001.57	1512	-0.057	0.069	0.063	3856	FB	B	F	01/12/2021	Dec-21	21-Dec	yr: 21/12
s0104	ndob2c_atr_64s_4cm_rep2.dat	NDOB2C	rep2	None	ATR	Norm	64	4	64	64	4096	948.81	4001.57	1512	-0.09	0.098	0.094	4011	FB	B	F	01/12/2021	Dec-21	21-Dec	yr: 21/12
s0105	ndob2c_atr_64s_4cm_rep3.dat	NDOB2C	rep3	None	ATR	Norm	64	4	64	64	4096	948.81	4001.57	1512	-0.094	0.094	0.094	4004	FB	B	F	01/12/2021	Dec-21	21-Dec	yr: 21/12
s0106	ndob2c_atr_64s_4cm_rep4.dat	NDOB2C	rep4	None	ATR	Norm	64	4	64	64	4096	948.81	4001.57	1512	-0.099	0.098	0.099	4025	FB	B	F	01/12/2021	Dec-21	21-Dec	yr: 21/12
s0107	ndob2c_atr_64s_4cm_rep5.dat	NDOB2C	rep5	None	ATR	Norm	64	4	64	64	4096	948.81	4001.57	1512	-0.099	0.107	0.103	4023	FB	B	F	01/12/2021	Dec-21	21-Dec	yr: 21/12
s0108	ndob2c_atr_64s_4cm_rep6.dat	NDOB2C	rep6	None	ATR	Norm	64	4	64	64	4096	948.81	4001.57	1512	-0.094	0.099	0.097	4026	FB	B	F	01/12/2021	Dec-21	21-Dec	yr: 21/12
s0109	ndoo2a_atr_64s_4cm_rep1.dat	NDOO2A	rep1	None	ATR	Norm	64	4	64	64	4096	948.81	4001.57	1512	-0.067	0.082	0.074	3983	FS	B	F	01/12/2021	Dec-21	21-Dec	yr: 21/12
s0110	ndoo2a_atr_64s_4cm_rep2.dat	NDOO2A	rep2	None	ATR	Norm	64	4	64	64	4096	948.81	4001.57	1512	-0.067	0.075	0.071	4046	FS	B	F	01/12/2021	Dec-21	21-Dec	yr: 21/12
s0111	ndoo2a_atr_64s_4cm_rep3.dat	NDOO2A	rep3	None	ATR	Norm	64	4	64	64	4096	948.81	4001.57	1512	-0.062	0.148	0.105	1864	FS	B	F	01/12/2021	Dec-21	21-Dec	yr: 21/12
s0112	ndoo2a_atr_64s_4cm_rep4.dat	NDOO2A	rep4	None	ATR	Norm	64	4	64	64	4096	948.81	4001.57	1512	-0.051	0.08	0.066	3801	FS	B	F	01/12/2021	Dec-21	21-Dec	yr: 21/12
s0113	ndoo2a_atr_64s_4cm_rep5.dat	NDOO2A	rep5	None	ATR	Norm	64	4	64	64	4096	948.81	4001.57	1512	-0.058	0.068	0.063	3982	FS	B	F	01/12/2021	Dec-21	21-Dec	yr: 21/12
s0114	ndoo2a_atr_64s_4cm_rep6.dat	NDOO2A	rep6	None	ATR	Norm	64	4	64	64	4096	948.81	4001.57	1512	-0.079	0.079	0.079	4012	FS	B	F	01/12/2021	Dec-21	21-Dec	yr: 21/12
s0115	ndoo2b_atr_64s_4cm_rep1.dat	NDOO2B	rep1	None	ATR	Norm	64	4	64	64	4096	948.81	4001.57	1512	-0.07	0.085	0.078	4044	FS	B	F	01/12/2021	Dec-21	21-Dec	yr: 21/12
s0116	ndoo2b_atr_64s_4cm_rep2.dat	NDOO2B	rep2	None	ATR	Norm	64	4	64	64	4096	948.81	4001.57	1512	-0.083	0.103	0.093	4029	FS	B	F	01/12/2021	Dec-21	21-Dec	yr: 21/12
s0117	ndoo2b_atr_64s_4cm_rep3.dat	NDOO2B	rep3	None	ATR	Norm	64	4	64	64	4096	948.81	4001.57	1512	-0.078	0.094	0.086	3946	FS	B	F	01/12/2021	Dec-21	21-Dec	yr: 21/12
s0118	ndoo2b_atr_64s_4cm_rep4.dat	NDOO2B	rep4	None	ATR	Norm	64	4	64	64	4096	948.81	4001.57	1512	-0.086	0.119	0.103	4005	FS	B	F	01/12/2021	Dec-21	21-Dec	yr: 21/12
s0119	ndoo2b_atr_64s_4cm_rep5.dat	NDOO2B	rep5	None	ATR	Norm	64	4	64	64	4096	948.81	4001.57	1512	-0.102	0.089	0.096	4021	FS	B	F	01/12/2021	Dec-21	21-Dec	yr: 21/12
s0120	ndoo2b_atr_64s_4cm_rep6.dat	NDOO2B	rep6	None	ATR	Norm	64	4	64	64	4096	948.81	4001.57	1512	-0.068	0.094	0.081	4015	FS	B	F	01/12/2021	Dec-21	21-Dec	yr: 21/12
s0121	ndoo2c_atr_64s_4cm_rep1.dat	NDOO2C	rep1	None	ATR	Norm	64	4	64	64	4096	948.81	4001.57	1512	-0.106	0.112	0.109	4021	FS	B	F	01/12/2021	Dec-21	21-Dec	yr: 21/12
s0122	ndoo2c_atr_64s_4cm_rep2.dat	NDOO2C	rep2	None	ATR	Norm	64	4	64	64	4096	948.81	4001.57	1512	-0.097	0.11	0.104	3964	FS	B	F	01/12/2021	Dec-21	21-Dec	yr: 21/12
s0123	ndoo2c_atr_64s_4cm_rep3.dat	NDOO2C	rep3	None	ATR	Norm	64	4	64	64	4096	948.81	4001.57	1512	-0.076	0.081	0.079	3919	FS	B	F	01/12/2021	Dec-21	21-Dec	yr: 21/12
s0124	ndoo2c_atr_64s_4cm_rep4.dat	NDOO2C	rep4	None	ATR	Norm	64	4	64	64	4096	948.81	4001.57	1512	-0.091	0.08	0.086	4011	FS	B	F	01/12/2021	Dec-21	21-Dec	yr: 21/12
s0125	ndoo2c_atr_64s_4cm_rep5.dat	NDOO2C	rep5	None	ATR	Norm	64	4	64	64	4096	948.81	4001.57	1512	-0.086	0.081	0.083	4006	FS	B	F	01/12/2021	Dec-21	21-Dec	yr: 21/12
s0126	ndoo2c_atr_64s_4cm_rep6.dat	NDOO2C	rep6	None	ATR	Norm	64	4	64	64	4096	948.81	4001.57	1512	-0.101	0.083	0.092	4007	FS	B	F	01/12/2021	Dec-21	21-Dec	yr: 21/12
s0127	ndsb2a_atr_64s_4cm_rep1.dat	NDSB2A	rep1	None	ATR	Norm	64	4	64	64	4096	948.81	4001.57	1512	-0.063	0.067	0.065	4023	RB	B	R	01/12/2021	Dec-21	21-Dec	yr: 21/12
s0128	ndsb2a_atr_64s_4cm_rep2.dat	NDSB2A	rep2	None	ATR	Norm	64	4	64	64	4096	948.81	4001.57	1512	-0.084	0.072	0.078	3969	RB	B	R	01/12/2021	Dec-21	21-Dec	yr: 21/12
s0129	ndsb2a_atr_64s_4cm_rep3.dat	NDSB2A	rep3	None	ATR	Norm	64	4	64	64	4096	948.81	4001.57	1512	-0.069	0.072	0.07	3914	RB	B	R	01/12/2021	Dec-21	21-Dec	yr: 21/12
s0130	ndsb2a_atr_64s_4cm_rep4.dat	NDSB2A	rep4	None	ATR	Norm	64	4	64	64	4096	948.81	4001.57	1512	-0.089	0.078	0.083	4018	RB	B	R	01/12/2021	Dec-21	21-Dec	yr: 21/12
s0131	ndsb2a_atr_64s_4cm_rep5.dat	NDSB2A	rep5	None	ATR	Norm	64	4	64	64	4096	948.81	4001.57	1512	-0.098	0.083	0.091	4006	RB	B	R	01/12/2021	Dec-21	21-Dec	yr: 21/12
s0132	ndsb2a_atr_64s_4cm_rep6.dat	NDSB2A	rep6	None	ATR	Norm	64	4	64	64	4096	948.81	4001.57	1512	-0.105	0.11	0.108	4009	RB	B	R	01/12/2021	Dec-21	21-Dec	yr: 21/12
s0133	ndsb2b_atr_64s_4cm_rep1.dat	NDSB2B	rep1	None	ATR	Norm	64	4	64	64	4096	948.81	4001.57	1512	-0.08	0.075	0.077	3954	RB	B	R	01/12/2021	Dec-21	21-Dec	yr: 21/12
s0135	ndsb2b_atr_64s_4cm_rep3.dat	NDSB2B	rep3	None	ATR	Norm	64	4	64	64	4096	948.81	4001.57	1512	-0.094	0.086	0.09	4040	RB	B	R	01/12/2021	Dec-21	21-Dec	yr: 21/12
s0136	ndsb2b_atr_64s_4cm_rep4.dat	NDSB2B	rep4	None	ATR	Norm	64	4	64	64	4096	948.81	4001.57	1512	-0.083	0.085	0.084	3911	RB	B	R	01/12/2021	Dec-21	21-Dec	yr: 21/12
s0137	ndsb2b_atr_64s_4cm_rep5.dat	NDSB2B	rep5	None	ATR	Norm	64	4	64	64	4096	948.81	4001.57	1512	-0.082	0.085	0.084	4053	RB	B	R	01/12/2021	Dec-21	21-Dec	yr: 21/12
s0138	ndsb2b_atr_64s_4cm_rep6.dat	NDSB2B	rep6	None	ATR	Norm	64	4	64	64	4096	948.81	4001.57	1512	-0.066	0.077	0.071	4053	RB	B	R	01/12/2021	Dec-21	21-Dec	yr: 21/12
s0139	ndsb2c_atr_64s_4cm_rep1.dat	NDSB2C	rep1	None	ATR	Norm	64	4	64	64	4096	948.81	4001.57	1512	-0.097	0.096	0.097	4027	RB	B	R	01/12/2021	Dec-21	21-Dec	yr: 21/12
s0140	ndsb2c_atr_64s_4cm_rep2.dat	NDSB2C	rep2	None	ATR	Norm	64	4	64	64	4096	948.81	4001.57	1512	-0.089	0.078	0.083	3969	RB	B	R	01/12/2021	Dec-21	21-Dec	yr: 21/12
s0141	ndsb2c_atr_64s_4cm_rep3.dat	NDSB2C	rep3	None	ATR	Norm	64	4	64	64	4096	948.81	4001.57	1512	-0.052	0.083	0.068	3894	RB	B	R	01/12/2021	Dec-21	21-Dec	yr: 21/12
s0142	ndsb2c_atr_64s_4cm_rep4.dat	NDSB2C	rep4	None	ATR	Norm	64	4	64	64	4096	948.81	4001.57	1512	-0.098	0.098	0.098	4004	RB	B	R	01/12/2021	Dec-21	21-Dec	yr: 21/12
s0143	ndsb2c_atr_64s_4cm_rep5.dat	NDSB2C	rep5	None	ATR	Norm	64	4	64	64	4096	948.81	4001.57	1512	-0.075	0.09	0.082	4058	RB	B	R	01/12/2021	Dec-21	21-Dec	yr: 21/12
s0144	ndsb2c_atr_64s_4cm_rep6.dat	NDSB2C	rep6	None	ATR	Norm	64	4	64	64	4096	948.81	4001.57	1512	-0.064	0.086	0.075	3984	RB	B	R	01/12/2021	Dec-21	21-Dec	yr: 21/12
s0145	ndso2a_atr_64s_4cm_rep1.dat	NDSO2A	rep1	None	ATR	Norm	64	4	64	64	4096	948.81	4001.57	1512	-0.046	0.064	0.055	4028	RS	S	R	01/12/2021	Dec-21	21-Dec	yr: 21/12
s0146	ndso2a_atr_64s_4cm_rep2.dat	NDSO2A	rep2	None	ATR	Norm	64	4	64	64	4096	948.81	4001.57	1512	-0.06	0.084	0.072	3940	RS	S	R	01/12/2021	Dec-21	21-Dec	yr: 21/12
s0147	ndso2a_atr_64s_4cm_rep3.dat	NDSO2A	rep3	None	ATR	Norm	64	4	64	64	4096	948.81	4001.57	1512	-0.09	0.096	0.093	4030	RS	S	R	01/12/2021	Dec-21	21-Dec	yr: 21/12
s0148	ndso2a_atr_64s_4cm_rep4.dat	NDSO2A	rep4	None	ATR	Norm	64	4	64	64	4096	948.81	4001.57	1512	-0.117	0.095	0.106	4003	RS	S	R	01/12/2021	Dec-21	21-Dec	yr: 21/12
s0149	ndso2a_atr_64s_4cm_rep5.dat	NDSO2A	rep5	None	ATR	Norm	64	4	64	64	4096	948.81	4001.57	1512	-0.043	0.071	0.057	3835	RS	S	R	01/12/2021	Dec-21	21-Dec	yr: 21/12
s0150	ndso2a_atr_64s_4cm_rep6.dat	NDSO2A	rep6	None	ATR	Norm	64	4	64	64	4096	948.81	4001.57	1512	-0.06	0.072	0.066	2442	RS	S	R	01/12/2021	Dec-21	21-Dec	yr: 21/12
s0153	ndso2b_atr_64s_4cm_rep3.dat	NDSO2B	rep3	None	ATR	Norm	64	4	64	64	4096	948.81	4001.57	1512	-0.073	0.064	0.069	2610	RS	S	R	01/12/2021	Dec-21	21-Dec	yr: 21/12
s0154	ndso2b_atr_64s_4cm_rep4.dat	NDSO2B	rep4	None	ATR	Norm	64	4	64	64	4096	948.81	4001.57	1512	-0.087	0.06	0.073	3878	RS	S	R	01/12/2021	Dec-21	21-Dec	yr: 21/12
s0157	ndso2c_atr_64s_4cm_rep1.dat	NDSO2C	rep1	None	ATR	Norm	64	4	64	64	4096	948.81	4001.57	1512	-0.079	0.065	0.072	3966	RS	S	R	01/12/2021	Dec-21	21-Dec	yr: 21/12
s0158	ndso2c_atr_64s_4cm_rep2.dat	NDSO2C	rep2	None	ATR	Norm	64	4	64	64	4096	948.81	4001.57	1512	-0.08	0.075	0.078	3838	RS	S	R	01/12/2021	Dec-21	21-Dec	yr: 21/12
s0159	ndso2c_atr_64s_4cm_rep3.dat	NDSO2C	rep3	None	ATR	Norm	64	4	64	64	4096	948.81	4001.57	1512	-0.078	0.058	0.068	4014	RS	S	R	01/12/2021	Dec-21	21-Dec	yr: 21/12
s0160	ndso2c_atr_64s_4cm_rep4.dat	NDSO2C	rep4	None	ATR	Norm	64	4	64	64	4096	948.81	4001.57	1512	-0.065	0.067	0.066	3715	RS	S	R	01/12/2021	Dec-21	21-Dec	yr: 21/12
s0161	ndso2c_atr_64s_4cm_rep5.dat	NDSO2C	rep5	None	ATR	Norm	64	4	64	64	4096	948.81	4001.57	1512	-0.067	0.06	0.064	3596	RS	S	R	01/12/2021	Dec-21	21-Dec	yr: 21/12
s0163	ndob3a_atr_64s_4cm_rep1.dat	NDOB3A	rep1	None	ATR	Norm	64	4	64	64	4096	948.81	4001.57	1512	-0.076	0.085	0.08	4040	FB	B	F	01/01/2022	Jan-22	22-Jan	yr: 22/01
s0164	ndob3a_atr_64s_4cm_rep2.dat	NDOB3A	rep2	None	ATR	Norm	64	4	64	64	4096	948.81	4001.57	1512	-0.048	0.081	0.065	3909	FB	B	F	01/01/2022	Jan-22	22-Jan	yr: 22/01
s0165	ndob3a_atr_64s_4cm_rep3.dat	NDOB3A	rep3	None	ATR	Norm	64	4	64	64	4096	948.81	4001.57	1512	-0.074	0.073	0.073	3966	FB	B	F	01/01/2022	Jan-22	22-Jan	yr: 22/01
s0166	ndob3a_atr_64s_4cm_rep4.dat	NDOB3A	rep4	None	ATR	Norm	64	4	64	64	4096	948.81	4001.57	1512	-0.07	0.1	0.085	3989	FB	B	F	01/01/2022	Jan-22	22-Jan	yr: 22/01
s0167	ndob3a_atr_64s_4cm_rep5.dat	NDOB3A	rep5	None	ATR	Norm	64	4	64	64	4096	948.81	4001.57	1512	-0.094	0.103	0.098	4041	FB	B	F	01/01/2022	Jan-22	22-Jan	yr: 22/01
s0168	ndob3a_atr_64s_4cm_rep6.dat	NDOB3A	rep6	None	ATR	Norm	64	4	64	64	4096	948.81	4001.57	1512	-0.068	0.1	0.084	3931	FB	B	F	01/01/2022	Jan-22	22-Jan	yr: 22/01
s0169	ndob3b_atr_64s_4cm_rep1.dat	NDOB3B	rep1	None	ATR	Norm	64	4	64	64	4096	948.81	4001.57	1512	-0.1	0.086	0.093	4061	FB	B	F	01/01/2022	Jan-22	22-Jan	yr: 22/01
s0170	ndob3b_atr_64s_4cm_rep2.dat	NDOB3B	rep2	None	ATR	Norm	64	4	64	64	4096	948.81	4001.57	1512	-0.066	0.093	0.08	4039	FB	B	F	01/01/2022	Jan-22	22-Jan	yr: 22/01
s0171	ndob3b_atr_64s_4cm_rep3.dat	NDOB3B	rep3	None	ATR	Norm	64	4	64	64	4096	948.81	4001.57	1512	-0.101	0.102	0.102	4027	FB	B	F	01/01/2022	Jan-22	22-Jan	yr: 22/01
s0172	ndob3b_atr_64s_4cm_rep4.dat	NDOB3B	rep4	None	ATR	Norm	64	4	64	64	4096	948.81	4001.57	1512	-0.104	0.106	0.105	4006	FB	B	F	01/01/2022	Jan-22	22-Jan	yr: 22/01
s0173	ndob3b_atr_64s_4cm_rep5.dat	NDOB3B	rep5	None	ATR	Norm	64	4	64	64	4096	948.81	4001.57	1512	-0.067	0.096	0.082	3964	FB	B	F	01/01/2022	Jan-22	22-Jan	yr: 22/01
s0174	ndob3b_atr_64s_4cm_rep6.dat	NDOB3B	rep6	None	ATR	Norm	64	4	64	64	4096	948.81	4001.57	1512	-0.104	0.107	0.105	4020	FB	B	F	01/01/2022	Jan-22	22-Jan	yr: 22/01
s0175	ndob3c_atr_64s_4cm_rep1.dat	NDOB3C	rep1	None	ATR	Norm	64	4	64	64	4096	948.81	4001.57	1512	-0.091	0.1	0.095	3980	FB	B	F	01/01/2022	Jan-22	22-Jan	yr: 22/01
s0176	ndob3c_atr_64s_4cm_rep2.dat	NDOB3C	rep2	None	ATR	Norm	64	4	64	64	4096	948.81	4001.57	1512	-0.084	0.097	0.091	3871	FB	B	F	01/01/2022	Jan-22	22-Jan	yr: 22/01
s0177	ndob3c_atr_64s_4cm_rep3.dat	NDOB3C	rep3	None	ATR	Norm	64	4	64	64	4096	948.81	4001.57	1512	-0.103	0.103	0.103	4037	FB	B	F	01/01/2022	Jan-22	22-Jan	yr: 22/01
s0178	ndob3c_atr_64s_4cm_rep4.dat	NDOB3C	rep4	None	ATR	Norm	64	4	64	64	4096	948.81	4001.57	1512	-0.105	0.117	0.111	4037	FB	B	F	01/01/2022	Jan-22	22-Jan	yr: 22/01
s0179	ndob3c_atr_64s_4cm_rep5.dat	NDOB3C	rep5	None	ATR	Norm	64	4	64	64	4096	948.81	4001.57	1512	-0.073	0.094	0.084	4002	FB	B	F	01/01/2022	Jan-22	22-Jan	yr: 22/01
s0180	ndoo3a_atr_64s_4cm_rep1.dat	NDOO3A	rep1	None	ATR	Norm	64	4	64	64	4096	948.81	4001.57	1512	-0.048	0.077	0.063	3511	FS	S	F	01/01/2022	Jan-22	22-Jan	yr: 22/01
s0181	ndoo3a_atr_64s_4cm_rep2.dat	NDOO3A	rep2	None	ATR	Norm	64	4	64	64	4096	948.81	4001.57	1512	-0.039	0.085	0.062	2709	FS	S	F	01/01/2022	Jan-22	22-Jan	yr: 22/01
s0182	ndoo3a_atr_64s_4cm_rep3.dat	NDOO3A	rep3	None	ATR	Norm	64	4	64	64	4096	948.81	4001.57	1512	-0.055	0.083	0.069	3984	FS	S	F	01/01/2022	Jan-22	22-Jan	yr: 22/01
s0183	ndoo3a_atr_64s_4cm_rep4.dat	NDOO3A	rep4	None	ATR	Norm	64	4	64	64	4096	948.81	4001.57	1512	-0.07	0.09	0.08	3899	FS	S	F	01/01/2022	Jan-22	22-Jan	yr: 22/01
s0184	ndoo3a_atr_64s_4cm_rep5.dat	NDOO3A	rep5	None	ATR	Norm	64	4	64	64	4096	948.81	4001.57	1512	-0.089	0.095	0.092	3993	FS	S	F	01/01/2022	Jan-22	22-Jan	yr: 22/01
s0185	ndoo3a_atr_64s_4cm_rep6.dat	NDOO3A	rep6	None	ATR	Norm	64	4	64	64	4096	948.81	4001.57	1512	-0.084	0.126	0.105	3948	FS	S	F	01/01/2022	Jan-22	22-Jan	yr: 22/01
s0186	ndoo3b_atr_64s_4cm_rep1.dat	NDOO3B	rep1	None	ATR	Norm	64	4	64	64	4096	948.81	4001.57	1512	-0.066	0.092	0.079	3953	FS	S	F	01/01/2022	Jan-22	22-Jan	yr: 22/01
s0187	ndoo3b_atr_64s_4cm_rep2.dat	NDOO3B	rep2	None	ATR	Norm	64	4	64	64	4096	948.81	4001.57	1512	-0.067	0.09	0.079	3699	FS	S	F	01/01/2022	Jan-22	22-Jan	yr: 22/01
s0188	ndoo3b_atr_64s_4cm_rep3.dat	NDOO3B	rep3	None	ATR	Norm	64	4	64	64	4096	948.81	4001.57	1512	-0.092	0.117	0.104	3966	FS	S	F	01/01/2022	Jan-22	22-Jan	yr: 22/01
s0189	ndoo3b_atr_64s_4cm_rep4.dat	NDOO3B	rep4	None	ATR	Norm	64	4	64	64	4096	948.81	4001.57	1512	-0.083	0.13	0.107	3718	FS	S	F	01/01/2022	Jan-22	22-Jan	yr: 22/01
s0190	ndoo3b_atr_64s_4cm_rep5.dat	NDOO3B	rep5	None	ATR	Norm	64	4	64	64	4096	948.81	4001.57	1512	-0.09	0.119	0.104	3956	FS	S	F	01/01/2022	Jan-22	22-Jan	yr: 22/01
s0191	ndoo3b_atr_64s_4cm_rep6.dat	NDOO3B	rep6	None	ATR	Norm	64	4	64	64	4096	948.81	4001.57	1512	-0.094	0.116	0.105	3969	FS	S	F	01/01/2022	Jan-22	22-Jan	yr: 22/01
s0192	ndoo3c_atr_64s_4cm_rep1.dat	NDOO3C	rep1	None	ATR	Norm	64	4	64	64	4096	948.81	4001.57	1512	-0.084	0.119	0.102	3940	FS	S	F	01/01/2022	Jan-22	22-Jan	yr: 22/01
s0193	ndoo3c_atr_64s_4cm_rep2.dat	NDOO3C	rep2	None	ATR	Norm	64	4	64	64	4096	948.81	4001.57	1512	-0.082	0.133	0.107	3884	FS	S	F	01/01/2022	Jan-22	22-Jan	yr: 22/01
s0194	ndoo3c_atr_64s_4cm_rep3.dat	NDOO3C	rep3	None	ATR	Norm	64	4	64	64	4096	948.81	4001.57	1512	-0.11	0.115	0.113	4021	FS	S	F	01/01/2022	Jan-22	22-Jan	yr: 22/01
s0195	ndoo3c_atr_64s_4cm_rep4.dat	NDOO3C	rep4	None	ATR	Norm	64	4	64	64	4096	948.81	4001.57	1512	-0.085	0.107	0.096	4012	FS	S	F	01/01/2022	Jan-22	22-Jan	yr: 22/01
s0196	ndoo3c_atr_64s_4cm_rep5.dat	NDOO3C	rep5	None	ATR	Norm	64	4	64	64	4096	948.81	4001.57	1512	-0.063	0.085	0.074	3993	FS	S	F	01/01/2022	Jan-22	22-Jan	yr: 22/01
s0197	ndoo3c_atr_64s_4cm_rep6.dat	NDOO3C	rep6	None	ATR	Norm	64	4	64	64	4096	948.81	4001.57	1512	-0.106	0.129	0.117	4000	FS	S	F	01/01/2022	Jan-22	22-Jan	yr: 22/01
s0198	ndsb3a_atr_64s_4cm_rep1.dat	NDSB3A	rep1	None	ATR	Norm	64	4	64	64	4096	948.81	4001.57	1512	-0.064	0.083	0.073	3708	RB	B	R	01/01/2022	Jan-22	22-Jan	yr: 22/01
s0199	ndsb3a_atr_64s_4cm_rep2.dat	NDSB3A	rep2	None	ATR	Norm	64	4	64	64	4096	948.81	4001.57	1512	-0.046	0.084	0.065	3995	RB	B	R	01/01/2022	Jan-22	22-Jan	yr: 22/01
s0200	ndsb3a_atr_64s_4cm_rep3.dat	NDSB3A	rep3	None	ATR	Norm	64	4	64	64	4096	948.81	4001.57	1512	-0.084	0.078	0.081	4052	RB	B	R	01/01/2022	Jan-22	22-Jan	yr: 22/01
s0201	ndsb3a_atr_64s_4cm_rep4.dat	NDSB3A	rep4	None	ATR	Norm	64	4	64	64	4096	948.81	4001.57	1512	-0.052	0.071	0.061	3987	RB	B	R	01/01/2022	Jan-22	22-Jan	yr: 22/01
s0202	ndsb3a_atr_64s_4cm_rep5.dat	NDSB3A	rep5	None	ATR	Norm	64	4	64	64	4096	948.81	4001.57	1512	-0.072	0.092	0.082	4009	RB	B	R	01/01/2022	Jan-22	22-Jan	yr: 22/01
s0203	ndsb3a_atr_64s_4cm_rep6.dat	NDSB3A	rep6	None	ATR	Norm	64	4	64	64	4096	948.81	4001.57	1512	-0.061	0.076	0.068	3841	RB	B	R	01/01/2022	Jan-22	22-Jan	yr: 22/01
s0204	ndsb3b_atr_64s_4cm_rep1.dat	NDSB3B	rep1	None	ATR	Norm	64	4	64	64	4096	948.81	4001.57	1512	-0.078	0.079	0.079	4055	RB	B	R	01/01/2022	Jan-22	22-Jan	yr: 22/01
s0205	ndsb3b_atr_64s_4cm_rep2.dat	NDSB3B	rep2	None	ATR	Norm	64	4	64	64	4096	948.81	4001.57	1512	-0.053	0.08	0.067	3945	RB	B	R	01/01/2022	Jan-22	22-Jan	yr: 22/01
s0206	ndsb3b_atr_64s_4cm_rep3.dat	NDSB3B	rep3	None	ATR	Norm	64	4	64	64	4096	948.81	4001.57	1512	-0.074	0.088	0.081	4054	RB	B	R	01/01/2022	Jan-22	22-Jan	yr: 22/01
s0207	ndsb3b_atr_64s_4cm_rep4.dat	NDSB3B	rep4	None	ATR	Norm	64	4	64	64	4096	948.81	4001.57	1512	-0.044	0.085	0.065	3774	RB	B	R	01/01/2022	Jan-22	22-Jan	yr: 22/01
s0208	ndsb3b_atr_64s_4cm_rep5.dat	NDSB3B	rep5	None	ATR	Norm	64	4	64	64	4096	948.81	4001.57	1512	-0.083	0.083	0.083	3956	RB	B	R	01/01/2022	Jan-22	22-Jan	yr: 22/01
s0209	ndsb3b_atr_64s_4cm_rep6.dat	NDSB3B	rep6	None	ATR	Norm	64	4	64	64	4096	948.81	4001.57	1512	-0.067	0.086	0.077	4007	RB	B	R	01/01/2022	Jan-22	22-Jan	yr: 22/01
s0210	ndsb3c_atr_64s_4cm_rep1.dat	NDSB3C	rep1	None	ATR	Norm	64	4	64	64	4096	948.81	4001.57	1512	-0.048	0.089	0.069	3794	RB	B	R	01/01/2022	Jan-22	22-Jan	yr: 22/01
s0211	ndsb3c_atr_64s_4cm_rep2.dat	NDSB3C	rep2	None	ATR	Norm	64	4	64	64	4096	948.81	4001.57	1512	-0.047	0.074	0.06	3018	RB	B	R	01/01/2022	Jan-22	22-Jan	yr: 22/01
s0212	ndsb3c_atr_64s_4cm_rep3.dat	NDSB3C	rep3	None	ATR	Norm	64	4	64	64	4096	948.81	4001.57	1512	-0.051	0.089	0.07	4014	RB	B	R	01/01/2022	Jan-22	22-Jan	yr: 22/01
s0213	ndsb3c_atr_64s_4cm_rep4.dat	NDSB3C	rep4	None	ATR	Norm	64	4	64	64	4096	948.81	4001.57	1512	-0.091	0.097	0.094	3979	RB	B	R	01/01/2022	Jan-22	22-Jan	yr: 22/01
s0214	ndsb3c_atr_64s_4cm_rep5.dat	NDSB3C	rep5	None	ATR	Norm	64	4	64	64	4096	948.81	4001.57	1512	-0.067	0.086	0.077	3749	RB	B	R	01/01/2022	Jan-22	22-Jan	yr: 22/01
s0215	ndsb3c_atr_64s_4cm_rep6.dat	NDSB3C	rep6	None	ATR	Norm	64	4	64	64	4096	948.81	4001.57	1512	-0.071	0.089	0.08	3766	RB	B	R	01/01/2022	Jan-22	22-Jan	yr: 22/01
s0216	ndso3a_atr_64s_4cm_rep1.dat	NDSO3A	rep1	None	ATR	Norm	64	4	64	64	4096	948.81	4001.57	1512	-0.075	0.062	0.069	4021	RS	S	R	01/01/2022	Jan-22	22-Jan	yr: 22/01
s0217	ndso3a_atr_64s_4cm_rep2.dat	NDSO3A	rep2	None	ATR	Norm	64	4	64	64	4096	948.81	4001.57	1512	-0.054	0.048	0.051	4054	RS	S	R	01/01/2022	Jan-22	22-Jan	yr: 22/01
s0218	ndso3a_atr_64s_4cm_rep3.dat	NDSO3A	rep3	None	ATR	Norm	64	4	64	64	4096	948.81	4001.57	1512	-0.045	0.047	0.046	3988	RS	S	R	01/01/2022	Jan-22	22-Jan	yr: 22/01
s0219	ndso3a_atr_64s_4cm_rep4.dat	NDSO3A	rep4	None	ATR	Norm	64	4	64	64	4096	948.81	4001.57	1512	-0.1	0.083	0.092	4062	RS	S	R	01/01/2022	Jan-22	22-Jan	yr: 22/01
s0220	ndso3a_atr_64s_4cm_rep5.dat	NDSO3A	rep5	None	ATR	Norm	64	4	64	64	4096	948.81	4001.57	1512	-0.084	0.148	0.116	3930	RS	S	R	01/01/2022	Jan-22	22-Jan	yr: 22/01
s0221	ndso3a_atr_64s_4cm_rep6.dat	NDSO3A	rep6	None	ATR	Norm	64	4	64	64	4096	948.81	4001.57	1512	-0.06	0.057	0.059	4050	RS	S	R	01/01/2022	Jan-22	22-Jan	yr: 22/01
s0222	ndso3b_atr_64s_4cm_rep1.dat	NDSO3B	rep1	None	ATR	Norm	64	4	64	64	4096	948.81	4001.57	1512	-0.024	0.063	0.043	3756	RS	S	R	01/01/2022	Jan-22	22-Jan	yr: 22/01
s0223	ndso3b_atr_64s_4cm_rep2.dat	NDSO3B	rep2	None	ATR	Norm	64	4	64	64	4096	948.81	4001.57	1512	-0.054	0.068	0.061	3930	RS	S	R	01/01/2022	Jan-22	22-Jan	yr: 22/01
s0224	ndso3b_atr_64s_4cm_rep3.dat	NDSO3B	rep3	None	ATR	Norm	64	4	64	64	4096	948.81	4001.57	1512	-0.082	0.085	0.083	4052	RS	S	R	01/01/2022	Jan-22	22-Jan	yr: 22/01
s0225	ndso3b_atr_64s_4cm_rep4.dat	NDSO3B	rep4	None	ATR	Norm	64	4	64	64	4096	948.81	4001.57	1512	-0.064	0.079	0.072	4022	RS	S	R	01/01/2022	Jan-22	22-Jan	yr: 22/01
s0226	ndso3b_atr_64s_4cm_rep5.dat	NDSO3B	rep5	None	ATR	Norm	64	4	64	64	4096	948.81	4001.57	1512	-0.083	0.078	0.08	4051	RS	S	R	01/01/2022	Jan-22	22-Jan	yr: 22/01
s0227	ndso3b_atr_64s_4cm_rep6.dat	NDSO3B	rep6	None	ATR	Norm	64	4	64	64	4096	948.81	4001.57	1512	-0.1	0.089	0.095	4064	RS	S	R	01/01/2022	Jan-22	22-Jan	yr: 22/01
s0228	ndso3c_atr_64s_4cm_rep1.dat	NDSO3C	rep1	None	ATR	Norm	64	4	64	64	4096	948.81	4001.57	1512	-0.056	0.074	0.065	4042	RS	S	R	01/01/2022	Jan-22	22-Jan	yr: 22/01
s0229	ndso3c_atr_64s_4cm_rep2.dat	NDSO3C	rep2	None	ATR	Norm	64	4	64	64	4096	948.81	4001.57	1512	-0.046	0.075	0.061	3046	RS	S	R	01/01/2022	Jan-22	22-Jan	yr: 22/01
s0230	ndso3c_atr_64s_4cm_rep3.dat	NDSO3C	rep3	None	ATR	Norm	64	4	64	64	4096	948.81	4001.57	1512	-0.09	0.071	0.08	4066	RS	S	R	01/01/2022	Jan-22	22-Jan	yr: 22/01
s0231	ndso3c_atr_64s_4cm_rep4.dat	NDSO3C	rep4	None	ATR	Norm	64	4	64	64	4096	948.81	4001.57	1512	-0.059	0.066	0.063	4004	RS	S	R	01/01/2022	Jan-22	22-Jan	yr: 22/01
s0232	ndso3c_atr_64s_4cm_rep5.dat	NDSO3C	rep5	None	ATR	Norm	64	4	64	64	4096	948.81	4001.57	1512	-0.098	0.086	0.092	4061	RS	S	R	01/01/2022	Jan-22	22-Jan	yr: 22/01
s0233	ndso3c_atr_64s_4cm_rep6.dat	NDSO3C	rep6	None	ATR	Norm	64	4	64	64	4096	948.81	4001.57	1512	-0.07	0.075	0.073	3990	RS	S	R	01/01/2022	Jan-22	22-Jan	yr: 22/01
s0234	ndob4a_atr_64s_4cm_rep1.dat	NDOB4A	rep1	None	ATR	Norm	64	4	64	64	4096	948.81	4001.57	1512	-0.063	0.081	0.072	4005	FB	B	F	01/02/2022	Feb-22	22-Feb	yr: 22/02
s0235	ndob4a_atr_64s_4cm_rep2.dat	NDOB4A	rep2	None	ATR	Norm	64	4	64	64	4096	948.81	4001.57	1512	-0.085	0.102	0.094	4066	FB	B	F	01/02/2022	Feb-22	22-Feb	yr: 22/02
s0236	ndob4a_atr_64s_4cm_rep3.dat	NDOB4A	rep3	None	ATR	Norm	64	4	64	64	4096	948.81	4001.57	1512	-0.078	0.091	0.085	3858	FB	B	F	01/02/2022	Feb-22	22-Feb	yr: 22/02
s0237	ndob4a_atr_64s_4cm_rep4.dat	NDOB4A	rep4	None	ATR	Norm	64	4	64	64	4096	948.81	4001.57	1512	-0.054	0.08	0.067	3965	FB	B	F	01/02/2022	Feb-22	22-Feb	yr: 22/02
s0238	ndob4a_atr_64s_4cm_rep5.dat	NDOB4A	rep5	None	ATR	Norm	64	4	64	64	4096	948.81	4001.57	1512	-0.068	0.065	0.066	3538	FB	B	F	01/02/2022	Feb-22	22-Feb	yr: 22/02
s0239	ndob4a_atr_64s_4cm_rep6.dat	NDOB4A	rep6	None	ATR	Norm	64	4	64	64	4096	948.81	4001.57	1512	-0.097	0.097	0.097	4048	FB	B	F	01/02/2022	Feb-22	22-Feb	yr: 22/02
s0241	ndob4b_atr_64s_4cm_rep2.dat	NDOB4B	rep2	None	ATR	Norm	64	4	64	64	4096	948.81	4001.57	1512	-0.045	0.086	0.065	3205	FB	B	F	01/02/2022	Feb-22	22-Feb	yr: 22/02
s0242	ndob4b_atr_64s_4cm_rep3.dat	NDOB4B	rep3	None	ATR	Norm	64	4	64	64	4096	948.81	4001.57	1512	-0.102	0.088	0.095	3975	FB	B	F	01/02/2022	Feb-22	22-Feb	yr: 22/02
s0243	ndob4b_atr_64s_4cm_rep4.dat	NDOB4B	rep4	None	ATR	Norm	64	4	64	64	4096	948.81	4001.57	1512	-0.047	0.099	0.073	3867	FB	B	F	01/02/2022	Feb-22	22-Feb	yr: 22/02
s0244	ndob4b_atr_64s_4cm_rep5.dat	NDOB4B	rep5	None	ATR	Norm	64	4	64	64	4096	948.81	4001.57	1512	-0.044	0.089	0.066	3795	FB	B	F	01/02/2022	Feb-22	22-Feb	yr: 22/02
s0245	ndob4b_atr_64s_4cm_rep6.dat	NDOB4B	rep6	None	ATR	Norm	64	4	64	64	4096	948.81	4001.57	1512	-0.111	0.102	0.107	4045	FB	B	F	01/02/2022	Feb-22	22-Feb	yr: 22/02
s0246	ndob4c_atr_64s_4cm_rep1.dat	NDOB4C	rep1	None	ATR	Norm	64	4	64	64	4096	948.81	4001.57	1512	-0.094	0.056	0.075	4057	FB	B	F	01/02/2022	Feb-22	22-Feb	yr: 22/02
s0247	ndob4c_atr_64s_4cm_rep2.dat	NDOB4C	rep2	None	ATR	Norm	64	4	64	64	4096	948.81	4001.57	1512	-0.092	0.092	0.092	4049	FB	B	F	01/02/2022	Feb-22	22-Feb	yr: 22/02
s0248	ndob4c_atr_64s_4cm_rep3.dat	NDOB4C	rep3	None	ATR	Norm	64	4	64	64	4096	948.81	4001.57	1512	-0.092	0.082	0.087	3927	FB	B	F	01/02/2022	Feb-22	22-Feb	yr: 22/02
s0249	ndob4c_atr_64s_4cm_rep4.dat	NDOB4C	rep4	None	ATR	Norm	64	4	64	64	4096	948.81	4001.57	1512	-0.065	0.05	0.057	4049	FB	B	F	01/02/2022	Feb-22	22-Feb	yr: 22/02
s0250	ndob4c_atr_64s_4cm_rep5.dat	NDOB4C	rep5	None	ATR	Norm	64	4	64	64	4096	948.81	4001.57	1512	-0.083	0.072	0.077	4020	FB	B	F	01/02/2022	Feb-22	22-Feb	yr: 22/02
s0251	ndob4c_atr_64s_4cm_rep6.dat	NDOB4C	rep6	None	ATR	Norm	64	4	64	64	4096	948.81	4001.57	1512	-0.068	0.063	0.066	4028	FB	B	F	01/02/2022	Feb-22	22-Feb	yr: 22/02
s0252	ndoo4a_atr_64s_4cm_rep1.dat	NDOO4A	rep1	None	ATR	Norm	64	4	64	64	4096	948.81	4001.57	1512	-0.051	0.056	0.053	3888	FS	S	F	01/02/2022	Feb-22	22-Feb	yr: 22/02
s0253	ndoo4a_atr_64s_4cm_rep2.dat	NDOO4A	rep2	None	ATR	Norm	64	4	64	64	4096	948.81	4001.57	1512	-0.079	0.07	0.074	3932	FS	S	F	01/02/2022	Feb-22	22-Feb	yr: 22/02
s0254	ndoo4a_atr_64s_4cm_rep3.dat	NDOO4A	rep3	None	ATR	Norm	64	4	64	64	4096	948.81	4001.57	1512	-0.063	0.102	0.083	3783	FS	S	F	01/02/2022	Feb-22	22-Feb	yr: 22/02
s0255	ndoo4a_atr_64s_4cm_rep4.dat	NDOO4A	rep4	None	ATR	Norm	64	4	64	64	4096	948.81	4001.57	1512	-0.041	0.074	0.057	3290	FS	S	F	01/02/2022	Feb-22	22-Feb	yr: 22/02
s0256	ndoo4a_atr_64s_4cm_rep5.dat	NDOO4A	rep5	None	ATR	Norm	64	4	64	64	4096	948.81	4001.57	1512	-0.058	0.075	0.067	3579	FS	S	F	01/02/2022	Feb-22	22-Feb	yr: 22/02
s0257	ndoo4a_atr_64s_4cm_rep6.dat	NDOO4A	rep6	None	ATR	Norm	64	4	64	64	4096	948.81	4001.57	1512	-0.048	0.067	0.057	3885	FS	S	F	01/02/2022	Feb-22	22-Feb	yr: 22/02
s0258	ndoo4b_atr_64s_4cm_rep1.dat	NDOO4B	rep1	None	ATR	Norm	64	4	64	64	4096	948.81	4001.57	1512	-0.039	0.086	0.062	1569	FS	S	F	01/02/2022	Feb-22	22-Feb	yr: 22/02
s0259	ndoo4b_atr_64s_4cm_rep2.dat	NDOO4B	rep2	None	ATR	Norm	64	4	64	64	4096	948.81	4001.57	1512	-0.045	0.079	0.062	3060	FS	S	F	01/02/2022	Feb-22	22-Feb	yr: 22/02
s0260	ndoo4b_atr_64s_4cm_rep3.dat	NDOO4B	rep3	None	ATR	Norm	64	4	64	64	4096	948.81	4001.57	1512	-0.059	0.097	0.078	2705	FS	S	F	01/02/2022	Feb-22	22-Feb	yr: 22/02
s0262	ndoo4b_atr_64s_4cm_rep5.dat	NDOO4B	rep5	None	ATR	Norm	64	4	64	64	4096	948.81	4001.57	1512	-0.051	0.086	0.068	3034	FS	S	F	01/02/2022	Feb-22	22-Feb	yr: 22/02
s0263	ndoo4b_atr_64s_4cm_rep6.dat	NDOO4B	rep6	None	ATR	Norm	64	4	64	64	4096	948.81	4001.57	1512	-0.044	0.064	0.054	3841	FS	S	F	01/02/2022	Feb-22	22-Feb	yr: 22/02
s0264	ndoo4b_atr_64s_4cm_rep7.dat	NDOO4B	rep7	None	ATR	Norm	64	4	64	64	4096	948.81	4001.57	1512	-0.047	0.089	0.068	2462	FS	S	F	01/02/2022	Feb-22	22-Feb	yr: 22/02
s0265	ndoo4c_atr_64s_4cm_rep1.dat	NDOO4C	rep1	None	ATR	Norm	64	4	64	64	4096	948.81	4001.57	1512	-0.065	0.075	0.07	3320	FS	S	F	01/02/2022	Feb-22	22-Feb	yr: 22/02
s0266	ndoo4c_atr_64s_4cm_rep2.dat	NDOO4C	rep2	None	ATR	Norm	64	4	64	64	4096	948.81	4001.57	1512	-0.071	0.072	0.072	3938	FS	S	F	01/02/2022	Feb-22	22-Feb	yr: 22/02
s0267	ndoo4c_atr_64s_4cm_rep3.dat	NDOO4C	rep3	None	ATR	Norm	64	4	64	64	4096	948.81	4001.57	1512	-0.067	0.067	0.067	3784	FS	S	F	01/02/2022	Feb-22	22-Feb	yr: 22/02
s0268	ndoo4c_atr_64s_4cm_rep4.dat	NDOO4C	rep4	None	ATR	Norm	64	4	64	64	4096	948.81	4001.57	1512	-0.087	0.081	0.084	3841	FS	S	F	01/02/2022	Feb-22	22-Feb	yr: 22/02
s0269	ndoo4c_atr_64s_4cm_rep5.dat	NDOO4C	rep5	None	ATR	Norm	64	4	64	64	4096	948.81	4001.57	1512	-0.056	0.081	0.069	3727	FS	S	F	01/02/2022	Feb-22	22-Feb	yr: 22/02
s0270	ndoo4c_atr_64s_4cm_rep6.dat	NDOO4C	rep6	None	ATR	Norm	64	4	64	64	4096	948.81	4001.57	1512	-0.061	0.103	0.082	2163	FS	S	F	01/02/2022	Feb-22	22-Feb	yr: 22/02
s0271	ndsb4a_atr_64s_4cm_rep1.dat	NDSB4A	rep1	None	ATR	Norm	64	4	64	64	4096	948.81	4001.57	1512	-0.095	0.12	0.107	3672	RB	B	R	01/02/2022	Feb-22	22-Feb	yr: 22/02
s0272	ndsb4a_atr_64s_4cm_rep2.dat	NDSB4A	rep2	None	ATR	Norm	64	4	64	64	4096	948.81	4001.57	1512	-0.063	0.083	0.073	3992	RB	B	R	01/02/2022	Feb-22	22-Feb	yr: 22/02
s0273	ndsb4a_atr_64s_4cm_rep3.dat	NDSB4A	rep3	None	ATR	Norm	64	4	64	64	4096	948.81	4001.57	1512	-0.061	0.089	0.075	4015	RB	B	R	01/02/2022	Feb-22	22-Feb	yr: 22/02
s0274	ndsb4a_atr_64s_4cm_rep4.dat	NDSB4A	rep4	None	ATR	Norm	64	4	64	64	4096	948.81	4001.57	1512	-0.056	0.088	0.072	3970	RB	B	R	01/02/2022	Feb-22	22-Feb	yr: 22/02
s0275	ndsb4a_atr_64s_4cm_rep5.dat	NDSB4A	rep5	None	ATR	Norm	64	4	64	64	4096	948.81	4001.57	1512	-0.068	0.09	0.079	4042	RB	B	R	01/02/2022	Feb-22	22-Feb	yr: 22/02
s0276	ndsb4a_atr_64s_4cm_rep6.dat	NDSB4A	rep6	None	ATR	Norm	64	4	64	64	4096	948.81	4001.57	1512	-0.057	0.074	0.065	4023	RB	B	R	01/02/2022	Feb-22	22-Feb	yr: 22/02
s0277	ndsb4b_atr_64s_4cm_rep1.dat	NDSB4B	rep1	None	ATR	Norm	64	4	64	64	4096	948.81	4001.57	1512	-0.073	0.067	0.07	3993	RB	B	R	01/02/2022	Feb-22	22-Feb	yr: 22/02
s0278	ndsb4b_atr_64s_4cm_rep2.dat	NDSB4B	rep2	None	ATR	Norm	64	4	64	64	4096	948.81	4001.57	1512	-0.11	0.091	0.1	4045	RB	B	R	01/02/2022	Feb-22	22-Feb	yr: 22/02
s0279	ndsb4b_atr_64s_4cm_rep3.dat	NDSB4B	rep3	None	ATR	Norm	64	4	64	64	4096	948.81	4001.57	1512	-0.094	0.103	0.099	4056	RB	B	R	01/02/2022	Feb-22	22-Feb	yr: 22/02
s0280	ndsb4b_atr_64s_4cm_rep4.dat	NDSB4B	rep4	None	ATR	Norm	64	4	64	64	4096	948.81	4001.57	1512	-0.058	0.094	0.076	3775	RB	B	R	01/02/2022	Feb-22	22-Feb	yr: 22/02
s0281	ndsb4b_atr_64s_4cm_rep5.dat	NDSB4B	rep5	None	ATR	Norm	64	4	64	64	4096	948.81	4001.57	1512	-0.072	0.096	0.084	4045	RB	B	R	01/02/2022	Feb-22	22-Feb	yr: 22/02
s0282	ndsb4b_atr_64s_4cm_rep6.dat	NDSB4B	rep6	None	ATR	Norm	64	4	64	64	4096	948.81	4001.57	1512	-0.102	0.082	0.092	4043	RB	B	R	01/02/2022	Feb-22	22-Feb	yr: 22/02
s0283	ndsb4c_atr_64s_4cm_rep1.dat	NDSB4C	rep1	None	ATR	Norm	64	4	64	64	4096	948.81	4001.57	1512	-0.066	0.083	0.074	4005	RB	B	R	01/02/2022	Feb-22	22-Feb	yr: 22/02
s0284	ndsb4c_atr_64s_4cm_rep2.dat	NDSB4C	rep2	None	ATR	Norm	64	4	64	64	4096	948.81	4001.57	1512	-0.046	0.103	0.074	2675	RB	B	R	01/02/2022	Feb-22	22-Feb	yr: 22/02
s0285	ndsb4c_atr_64s_4cm_rep3.dat	NDSB4C	rep3	None	ATR	Norm	64	4	64	64	4096	948.81	4001.57	1512	-0.07	0.071	0.071	3980	RB	B	R	01/02/2022	Feb-22	22-Feb	yr: 22/02
s0286	ndsb4c_atr_64s_4cm_rep4.dat	NDSB4C	rep4	None	ATR	Norm	64	4	64	64	4096	948.81	4001.57	1512	-0.046	0.107	0.076	3977	RB	B	R	01/02/2022	Feb-22	22-Feb	yr: 22/02
s0287	ndsb4c_atr_64s_4cm_rep5.dat	NDSB4C	rep5	None	ATR	Norm	64	4	64	64	4096	948.81	4001.57	1512	-0.065	0.083	0.074	3788	RB	B	R	01/02/2022	Feb-22	22-Feb	yr: 22/02
s0288	ndsb4c_atr_64s_4cm_rep6.dat	NDSB4C	rep6	None	ATR	Norm	64	4	64	64	4096	948.81	4001.57	1512	-0.054	0.088	0.071	3794	RB	B	R	01/02/2022	Feb-22	22-Feb	yr: 22/02
s0289	ndso4a_atr_64s_4cm_rep1.dat	NDSO4A	rep1	None	ATR	Norm	64	4	64	64	4096	948.81	4001.57	1512	-0.06	0.064	0.062	3883	RS	S	R	01/02/2022	Feb-22	22-Feb	yr: 22/02
s0290	ndso4a_atr_64s_4cm_rep2.dat	NDSO4A	rep2	None	ATR	Norm	64	4	64	64	4096	948.81	4001.57	1512	-0.056	0.099	0.078	3376	RS	S	R	01/02/2022	Feb-22	22-Feb	yr: 22/02
s0291	ndso4a_atr_64s_4cm_rep3.dat	NDSO4A	rep3	None	ATR	Norm	64	4	64	64	4096	948.81	4001.57	1512	-0.054	0.078	0.066	3729	RS	S	R	01/02/2022	Feb-22	22-Feb	yr: 22/02
s0292	ndso4a_atr_64s_4cm_rep4.dat	NDSO4A	rep4	None	ATR	Norm	64	4	64	64	4096	948.81	4001.57	1512	-0.085	0.09	0.087	4032	RS	S	R	01/02/2022	Feb-22	22-Feb	yr: 22/02
s0293	ndso4a_atr_64s_4cm_rep5.dat	NDSO4A	rep5	None	ATR	Norm	64	4	64	64	4096	948.81	4001.57	1512	-0.056	0.065	0.06	3666	RS	S	R	01/02/2022	Feb-22	22-Feb	yr: 22/02
s0294	ndso4a_atr_64s_4cm_rep6.dat	NDSO4A	rep6	None	ATR	Norm	64	4	64	64	4096	948.81	4001.57	1512	-0.063	0.074	0.069	4033	RS	S	R	01/02/2022	Feb-22	22-Feb	yr: 22/02
s0295	ndso4b_atr_64s_4cm_rep1.dat	NDSO4B	rep1	None	ATR	Norm	64	4	64	64	4096	948.81	4001.57	1512	-0.055	0.087	0.071	4013	RS	S	R	01/02/2022	Feb-22	22-Feb	yr: 22/02
s0297	ndso4b_atr_64s_4cm_rep3.dat	NDSO4B	rep3	None	ATR	Norm	64	4	64	64	4096	948.81	4001.57	1512	-0.082	0.045	0.063	4059	RS	S	R	01/02/2022	Feb-22	22-Feb	yr: 22/02
s0298	ndso4b_atr_64s_4cm_rep4.dat	NDSO4B	rep4	None	ATR	Norm	64	4	64	64	4096	948.81	4001.57	1512	-0.064	0.061	0.063	3539	RS	S	R	01/02/2022	Feb-22	22-Feb	yr: 22/02
s0299	ndso4b_atr_64s_4cm_rep5.dat	NDSO4B	rep5	None	ATR	Norm	64	4	64	64	4096	948.81	4001.57	1512	-0.055	0.08	0.067	1642	RS	S	R	01/02/2022	Feb-22	22-Feb	yr: 22/02
s0300	ndso4b_atr_64s_4cm_rep6.dat	NDSO4B	rep6	None	ATR	Norm	64	4	64	64	4096	948.81	4001.57	1512	-0.047	0.054	0.051	3332	RS	S	R	01/02/2022	Feb-22	22-Feb	yr: 22/02
s0301	ndso4c_atr_64s_4cm_rep1.dat	NDSO4C	rep1	None	ATR	Norm	64	4	64	64	4096	948.81	4001.57	1512	-0.07	0.045	0.057	3927	RS	S	R	01/02/2022	Feb-22	22-Feb	yr: 22/02
s0302	ndso4c_atr_64s_4cm_rep2.dat	NDSO4C	rep2	None	ATR	Norm	64	4	64	64	4096	948.81	4001.57	1512	-0.064	0.057	0.061	3951	RS	S	R	01/02/2022	Feb-22	22-Feb	yr: 22/02
s0303	ndso4c_atr_64s_4cm_rep3.dat	NDSO4C	rep3	None	ATR	Norm	64	4	64	64	4096	948.81	4001.57	1512	-0.094	0.082	0.088	4051	RS	S	R	01/02/2022	Feb-22	22-Feb	yr: 22/02
s0304	ndso4c_atr_64s_4cm_rep4.dat	NDSO4C	rep4	None	ATR	Norm	64	4	64	64	4096	948.81	4001.57	1512	-0.084	0.067	0.076	3975	RS	S	R	01/02/2022	Feb-22	22-Feb	yr: 22/02
s0305	ndso4c_atr_64s_4cm_rep5.dat	NDSO4C	rep5	None	ATR	Norm	64	4	64	64	4096	948.81	4001.57	1512	-0.049	0.056	0.053	3288	RS	S	R	01/02/2022	Feb-22	22-Feb	yr: 22/02
s0306	ndso4c_atr_64s_4cm_rep6.dat	NDSO4C	rep6	None	ATR	Norm	64	4	64	64	4096	948.81	4001.57	1512	-0.095	0.082	0.088	4050	RS	S	R	01/02/2022	Feb-22	22-Feb	yr: 22/02
s0307	ndob5a_atr_64s_4cm_rep1.dat	NDOB5A	rep1	None	ATR	Norm	64	4	64	64	4096	948.81	4001.57	1512	-0.07	0.076	0.073	3983	FB	B	F	01/03/2022	Mar-22	22-Mar	yr: 22/03
s0308	ndob5a_atr_64s_4cm_rep2.dat	NDOB5A	rep2	None	ATR	Norm	64	4	64	64	4096	948.81	4001.57	1512	-0.08	0.061	0.07	3964	FB	B	F	01/03/2022	Mar-22	22-Mar	yr: 22/03
s0309	ndob5a_atr_64s_4cm_rep3.dat	NDOB5A	rep3	None	ATR	Norm	64	4	64	64	4096	948.81	4001.57	1512	-0.069	0.061	0.065	3981	FB	B	F	01/03/2022	Mar-22	22-Mar	yr: 22/03
s0310	ndob5a_atr_64s_4cm_rep4.dat	NDOB5A	rep4	None	ATR	Norm	64	4	64	64	4096	948.81	4001.57	1512	-0.105	0.074	0.089	4022	FB	B	F	01/03/2022	Mar-22	22-Mar	yr: 22/03
s0311	ndob5a_atr_64s_4cm_rep5.dat	NDOB5A	rep5	None	ATR	Norm	64	4	64	64	4096	948.81	4001.57	1512	-0.057	0.068	0.063	3998	FB	B	F	01/03/2022	Mar-22	22-Mar	yr: 22/03
s0312	ndob5a_atr_64s_4cm_rep6.dat	NDOB5A	rep6	None	ATR	Norm	64	4	64	64	4096	948.81	4001.57	1512	-0.095	0.073	0.084	4020	FB	B	F	01/03/2022	Mar-22	22-Mar	yr: 22/03
s0313	ndob5b_atr_64s_4cm_rep1.dat	NDOB5B	rep1	None	ATR	Norm	64	4	64	64	4096	948.81	4001.57	1512	-0.067	0.066	0.067	3995	FB	B	F	01/03/2022	Mar-22	22-Mar	yr: 22/03
s0314	ndob5b_atr_64s_4cm_rep2.dat	NDOB5B	rep2	None	ATR	Norm	64	4	64	64	4096	948.81	4001.57	1512	-0.099	0.08	0.089	3987	FB	B	F	01/03/2022	Mar-22	22-Mar	yr: 22/03
s0315	ndob5b_atr_64s_4cm_rep3.dat	NDOB5B	rep3	None	ATR	Norm	64	4	64	64	4096	948.81	4001.57	1512	-0.085	0.073	0.079	3986	FB	B	F	01/03/2022	Mar-22	22-Mar	yr: 22/03
s0316	ndob5b_atr_64s_4cm_rep4.dat	NDOB5B	rep4	None	ATR	Norm	64	4	64	64	4096	948.81	4001.57	1512	-0.06	0.06	0.06	4029	FB	B	F	01/03/2022	Mar-22	22-Mar	yr: 22/03
s0317	ndob5b_atr_64s_4cm_rep5.dat	NDOB5B	rep5	None	ATR	Norm	64	4	64	64	4096	948.81	4001.57	1512	-0.069	0.059	0.064	3854	FB	B	F	01/03/2022	Mar-22	22-Mar	yr: 22/03
s0318	ndob5b_atr_64s_4cm_rep6.dat	NDOB5B	rep6	None	ATR	Norm	64	4	64	64	4096	948.81	4001.57	1512	-0.064	0.056	0.06	4035	FB	B	F	01/03/2022	Mar-22	22-Mar	yr: 22/03
s0319	ndob5c_atr_64s_4cm_rep1.dat	NDOB5C	rep1	None	ATR	Norm	64	4	64	64	4096	948.81	4001.57	1512	-0.084	0.059	0.071	3978	FB	B	F	01/03/2022	Mar-22	22-Mar	yr: 22/03
s0320	ndob5c_atr_64s_4cm_rep2.dat	NDOB5C	rep2	None	ATR	Norm	64	4	64	64	4096	948.81	4001.57	1512	-0.057	0.045	0.051	4058	FB	B	F	01/03/2022	Mar-22	22-Mar	yr: 22/03
s0321	ndob5c_atr_64s_4cm_rep3.dat	NDOB5C	rep3	None	ATR	Norm	64	4	64	64	4096	948.81	4001.57	1512	-0.095	0.056	0.076	4053	FB	B	F	01/03/2022	Mar-22	22-Mar	yr: 22/03
s0322	ndob5c_atr_64s_4cm_rep4.dat	NDOB5C	rep4	None	ATR	Norm	64	4	64	64	4096	948.81	4001.57	1512	-0.09	0.061	0.075	4056	FB	B	F	01/03/2022	Mar-22	22-Mar	yr: 22/03
s0323	ndob5c_atr_64s_4cm_rep5.dat	NDOB5C	rep5	None	ATR	Norm	64	4	64	64	4096	948.81	4001.57	1512	-0.077	0.07	0.073	4015	FB	B	F	01/03/2022	Mar-22	22-Mar	yr: 22/03
s0324	ndob5c_atr_64s_4cm_rep6.dat	NDOB5C	rep6	None	ATR	Norm	64	4	64	64	4096	948.81	4001.57	1512	-0.1	0.066	0.083	4047	FB	B	F	01/03/2022	Mar-22	22-Mar	yr: 22/03
s0325	ndoo5a_atr_64s_4cm_rep1.dat	NDOO5A	rep1	None	ATR	Norm	64	4	64	64	4096	948.81	4001.57	1512	-0.09	0.082	0.086	3975	FS	S	F	01/03/2022	Mar-22	22-Mar	yr: 22/03
s0326	ndoo5a_atr_64s_4cm_rep2.dat	NDOO5A	rep2	None	ATR	Norm	64	4	64	64	4096	948.81	4001.57	1512	-0.064	0.116	0.09	3927	FS	S	F	01/03/2022	Mar-22	22-Mar	yr: 22/03
s0327	ndoo5a_atr_64s_4cm_rep3.dat	NDOO5A	rep3	None	ATR	Norm	64	4	64	64	4096	948.81	4001.57	1512	-0.081	0.089	0.085	4021	FS	S	F	01/03/2022	Mar-22	22-Mar	yr: 22/03
s0328	ndoo5a_atr_64s_4cm_rep4.dat	NDOO5A	rep4	None	ATR	Norm	64	4	64	64	4096	948.81	4001.57	1512	-0.065	0.072	0.069	3970	FS	S	F	01/03/2022	Mar-22	22-Mar	yr: 22/03
s0329	ndoo5a_atr_64s_4cm_rep5.dat	NDOO5A	rep5	None	ATR	Norm	64	4	64	64	4096	948.81	4001.57	1512	-0.045	0.056	0.05	3717	FS	S	F	01/03/2022	Mar-22	22-Mar	yr: 22/03
s0330	ndoo5a_atr_64s_4cm_rep6.dat	NDOO5A	rep6	None	ATR	Norm	64	4	64	64	4096	948.81	4001.57	1512	-0.073	0.088	0.081	3830	FS	S	F	01/03/2022	Mar-22	22-Mar	yr: 22/03
s0331	ndoo5b_atr_64s_4cm_rep1.dat	NDOO5B	rep1	None	ATR	Norm	64	4	64	64	4096	948.81	4001.57	1512	-0.064	0.079	0.071	3771	FS	S	F	01/03/2022	Mar-22	22-Mar	yr: 22/03
s0332	ndoo5b_atr_64s_4cm_rep2.dat	NDOO5B	rep2	None	ATR	Norm	64	4	64	64	4096	948.81	4001.57	1512	-0.092	0.14	0.116	3746	FS	S	F	01/03/2022	Mar-22	22-Mar	yr: 22/03
s0333	ndoo5b_atr_64s_4cm_rep3.dat	NDOO5B	rep3	None	ATR	Norm	64	4	64	64	4096	948.81	4001.57	1512	-0.081	0.097	0.089	3840	FS	S	F	01/03/2022	Mar-22	22-Mar	yr: 22/03
s0334	ndoo5b_atr_64s_4cm_rep4.dat	NDOO5B	rep4	None	ATR	Norm	64	4	64	64	4096	948.81	4001.57	1512	-0.086	0.087	0.086	3878	FS	S	F	01/03/2022	Mar-22	22-Mar	yr: 22/03
s0335	ndoo5b_atr_64s_4cm_rep5.dat	NDOO5B	rep5	None	ATR	Norm	64	4	64	64	4096	948.81	4001.57	1512	-0.09	0.096	0.093	3941	FS	S	F	01/03/2022	Mar-22	22-Mar	yr: 22/03
s0336	ndoo5b_atr_64s_4cm_rep6.dat	NDOO5B	rep6	None	ATR	Norm	64	4	64	64	4096	948.81	4001.57	1512	-0.087	0.09	0.089	3789	FS	S	F	01/03/2022	Mar-22	22-Mar	yr: 22/03
s0337	ndoo5c_atr_64s_4cm_rep1.dat	NDOO5C	rep1	None	ATR	Norm	64	4	64	64	4096	948.81	4001.57	1512	-0.058	0.072	0.065	4032	FS	S	F	01/03/2022	Mar-22	22-Mar	yr: 22/03
s0338	ndoo5c_atr_64s_4cm_rep2.dat	NDOO5C	rep2	None	ATR	Norm	64	4	64	64	4096	948.81	4001.57	1512	-0.082	0.078	0.08	3978	FS	S	F	01/03/2022	Mar-22	22-Mar	yr: 22/03
s0339	ndoo5c_atr_64s_4cm_rep3.dat	NDOO5C	rep3	None	ATR	Norm	64	4	64	64	4096	948.81	4001.57	1512	-0.069	0.084	0.076	4026	FS	S	F	01/03/2022	Mar-22	22-Mar	yr: 22/03
s0340	ndoo5c_atr_64s_4cm_rep4.dat	NDOO5C	rep4	None	ATR	Norm	64	4	64	64	4096	948.81	4001.57	1512	-0.049	0.072	0.06	3413	FS	S	F	01/03/2022	Mar-22	22-Mar	yr: 22/03
s0342	ndoo5c_atr_64s_4cm_rep6.dat	NDOO5C	rep6	None	ATR	Norm	64	4	64	64	4096	948.81	4001.57	1512	-0.079	0.082	0.081	3999	FS	S	F	01/03/2022	Mar-22	22-Mar	yr: 22/03
s0343	ndsb5a_atr_64s_4cm_rep1.dat	NDSB5A	rep1	None	ATR	Norm	64	4	64	64	4096	948.81	4001.57	1512	-0.047	0.07	0.058	3624	RB	B	R	01/03/2022	Mar-22	22-Mar	yr: 22/03
s0344	ndsb5a_atr_64s_4cm_rep2.dat	NDSB5A	rep2	None	ATR	Norm	64	4	64	64	4096	948.81	4001.57	1512	-0.083	0.071	0.077	3744	RB	B	R	01/03/2022	Mar-22	22-Mar	yr: 22/03
s0345	ndsb5a_atr_64s_4cm_rep3.dat	NDSB5A	rep3	None	ATR	Norm	64	4	64	64	4096	948.81	4001.57	1512	-0.075	0.086	0.081	4005	RB	B	R	01/03/2022	Mar-22	22-Mar	yr: 22/03
s0346	ndsb5a_atr_64s_4cm_rep4.dat	NDSB5A	rep4	None	ATR	Norm	64	4	64	64	4096	948.81	4001.57	1512	-0.076	0.084	0.08	4014	RB	B	R	01/03/2022	Mar-22	22-Mar	yr: 22/03
s0347	ndsb5a_atr_64s_4cm_rep5.dat	NDSB5A	rep5	None	ATR	Norm	64	4	64	64	4096	948.81	4001.57	1512	-0.086	0.109	0.098	4001	RB	B	R	01/03/2022	Mar-22	22-Mar	yr: 22/03
s0348	ndsb5a_atr_64s_4cm_rep6.dat	NDSB5A	rep6	None	ATR	Norm	64	4	64	64	4096	948.81	4001.57	1512	-0.094	0.095	0.094	4009	RB	B	R	01/03/2022	Mar-22	22-Mar	yr: 22/03
s0349	ndsb5b_atr_64s_4cm_rep1.dat	NDSB5B	rep1	None	ATR	Norm	64	4	64	64	4096	948.81	4001.57	1512	-0.095	0.065	0.08	4004	RB	B	R	01/03/2022	Mar-22	22-Mar	yr: 22/03
s0350	ndsb5b_atr_64s_4cm_rep2.dat	NDSB5B	rep2	None	ATR	Norm	64	4	64	64	4096	948.81	4001.57	1512	-0.061	0.047	0.054	3935	RB	B	R	01/03/2022	Mar-22	22-Mar	yr: 22/03
s0351	ndsb5b_atr_64s_4cm_rep3.dat	NDSB5B	rep3	None	ATR	Norm	64	4	64	64	4096	948.81	4001.57	1512	-0.089	0.064	0.076	4017	RB	B	R	01/03/2022	Mar-22	22-Mar	yr: 22/03
s0352	ndsb5b_atr_64s_4cm_rep4.dat	NDSB5B	rep4	None	ATR	Norm	64	4	64	64	4096	948.81	4001.57	1512	-0.08	0.07	0.075	4059	RB	B	R	01/03/2022	Mar-22	22-Mar	yr: 22/03
s0353	ndsb5b_atr_64s_4cm_rep5.dat	NDSB5B	rep5	None	ATR	Norm	64	4	64	64	4096	948.81	4001.57	1512	-0.07	0.079	0.075	3976	RB	B	R	01/03/2022	Mar-22	22-Mar	yr: 22/03
s0354	ndsb5b_atr_64s_4cm_rep6.dat	NDSB5B	rep6	None	ATR	Norm	64	4	64	64	4096	948.81	4001.57	1512	-0.08	0.074	0.077	4019	RB	B	R	01/03/2022	Mar-22	22-Mar	yr: 22/03
s0355	ndsb5c_atr_64s_4cm_rep1.dat	NDSB5C	rep1	None	ATR	Norm	64	4	64	64	4096	948.81	4001.57	1512	-0.095	0.074	0.084	3988	RB	B	R	01/03/2022	Mar-22	22-Mar	yr: 22/03
s0356	ndsb5c_atr_64s_4cm_rep2.dat	NDSB5C	rep2	None	ATR	Norm	64	4	64	64	4096	948.81	4001.57	1512	-0.09	0.067	0.079	4014	RB	B	R	01/03/2022	Mar-22	22-Mar	yr: 22/03
s0357	ndsb5c_atr_64s_4cm_rep3.dat	NDSB5C	rep3	None	ATR	Norm	64	4	64	64	4096	948.81	4001.57	1512	-0.051	0.057	0.054	4010	RB	B	R	01/03/2022	Mar-22	22-Mar	yr: 22/03
s0358	ndsb5c_atr_64s_4cm_rep4.dat	NDSB5C	rep4	None	ATR	Norm	64	4	64	64	4096	948.81	4001.57	1512	-0.088	0.069	0.079	4008	RB	B	R	01/03/2022	Mar-22	22-Mar	yr: 22/03
s0359	ndsb5c_atr_64s_4cm_rep5.dat	NDSB5C	rep5	None	ATR	Norm	64	4	64	64	4096	948.81	4001.57	1512	-0.097	0.067	0.082	3999	RB	B	R	01/03/2022	Mar-22	22-Mar	yr: 22/03
s0360	ndsb5c_atr_64s_4cm_rep6.dat	NDSB5C	rep6	None	ATR	Norm	64	4	64	64	4096	948.81	4001.57	1512	-0.073	0.066	0.069	3963	RB	B	R	01/03/2022	Mar-22	22-Mar	yr: 22/03
s0361	ndso5a_atr_64s_4cm_rep1.dat	NDSO5A	rep1	None	ATR	Norm	64	4	64	64	4096	948.81	4001.57	1512	-0.09	0.101	0.095	4003	RS	S	R	01/03/2022	Mar-22	22-Mar	yr: 22/03
s0362	ndso5a_atr_64s_4cm_rep2.dat	NDSO5A	rep2	None	ATR	Norm	64	4	64	64	4096	948.81	4001.57	1512	-0.063	0.073	0.068	4033	RS	S	R	01/03/2022	Mar-22	22-Mar	yr: 22/03
s0363	ndso5a_atr_64s_4cm_rep3.dat	NDSO5A	rep3	None	ATR	Norm	64	4	64	64	4096	948.81	4001.57	1512	-0.063	0.072	0.068	4067	RS	S	R	01/03/2022	Mar-22	22-Mar	yr: 22/03
s0364	ndso5a_atr_64s_4cm_rep4.dat	NDSO5A	rep4	None	ATR	Norm	64	4	64	64	4096	948.81	4001.57	1512	-0.124	0.132	0.128	4022	RS	S	R	01/03/2022	Mar-22	22-Mar	yr: 22/03
s0365	ndso5a_atr_64s_4cm_rep5.dat	NDSO5A	rep5	None	ATR	Norm	64	4	64	64	4096	948.81	4001.57	1512	-0.098	0.087	0.093	4034	RS	S	R	01/03/2022	Mar-22	22-Mar	yr: 22/03
s0366	ndso5a_atr_64s_4cm_rep6.dat	NDSO5A	rep6	None	ATR	Norm	64	4	64	64	4096	948.81	4001.57	1512	-0.09	0.091	0.09	4065	RS	S	R	01/03/2022	Mar-22	22-Mar	yr: 22/03
s0367	ndso5b_atr_64s_4cm_rep1.dat	NDSO5B	rep1	None	ATR	Norm	64	4	64	64	4096	948.81	4001.57	1512	-0.109	0.093	0.101	4055	RS	S	R	01/03/2022	Mar-22	22-Mar	yr: 22/03
s0368	ndso5b_atr_64s_4cm_rep2.dat	NDSO5B	rep2	None	ATR	Norm	64	4	64	64	4096	948.81	4001.57	1512	-0.056	0.065	0.061	3856	RS	S	R	01/03/2022	Mar-22	22-Mar	yr: 22/03
s0369	ndso5b_atr_64s_4cm_rep3.dat	NDSO5B	rep3	None	ATR	Norm	64	4	64	64	4096	948.81	4001.57	1512	-0.075	0.087	0.081	4046	RS	S	R	01/03/2022	Mar-22	22-Mar	yr: 22/03
s0370	ndso5b_atr_64s_4cm_rep4.dat	NDSO5B	rep4	None	ATR	Norm	64	4	64	64	4096	948.81	4001.57	1512	-0.117	0.098	0.107	4050	RS	S	R	01/03/2022	Mar-22	22-Mar	yr: 22/03
s0371	ndso5b_atr_64s_4cm_rep5.dat	NDSO5B	rep5	None	ATR	Norm	64	4	64	64	4096	948.81	4001.57	1512	-0.104	0.084	0.094	4032	RS	S	R	01/03/2022	Mar-22	22-Mar	yr: 22/03
s0372	ndso5b_atr_64s_4cm_rep6.dat	NDSO5B	rep6	None	ATR	Norm	64	4	64	64	4096	948.81	4001.57	1512	-0.136	0.109	0.123	4062	RS	S	R	01/03/2022	Mar-22	22-Mar	yr: 22/03
s0373	ndso5c_atr_64s_4cm_rep1.dat	NDSO5C	rep1	None	ATR	Norm	64	4	64	64	4096	948.81	4001.57	1512	-0.077	0.077	0.077	3940	RS	S	R	01/03/2022	Mar-22	22-Mar	yr: 22/03
s0374	ndso5c_atr_64s_4cm_rep2.dat	NDSO5C	rep2	None	ATR	Norm	64	4	64	64	4096	948.81	4001.57	1512	-0.112	0.092	0.102	4027	RS	S	R	01/03/2022	Mar-22	22-Mar	yr: 22/03
s0375	ndso5c_atr_64s_4cm_rep3.dat	NDSO5C	rep3	None	ATR	Norm	64	4	64	64	4096	948.81	4001.57	1512	-0.104	0.103	0.103	4007	RS	S	R	01/03/2022	Mar-22	22-Mar	yr: 22/03
s0376	ndso5c_atr_64s_4cm_rep4.dat	NDSO5C	rep4	None	ATR	Norm	64	4	64	64	4096	948.81	4001.57	1512	-0.113	0.084	0.099	4020	RS	S	R	01/03/2022	Mar-22	22-Mar	yr: 22/03
s0377	ndso5c_atr_64s_4cm_rep5.dat	NDSO5C	rep5	None	ATR	Norm	64	4	64	64	4096	948.81	4001.57	1512	-0.112	0.115	0.114	4003	RS	S	R	01/03/2022	Mar-22	22-Mar	yr: 22/03
s0378	ndso5c_atr_64s_4cm_rep6.dat	NDSO5C	rep6	None	ATR	Norm	64	4	64	64	4096	948.81	4001.57	1512	-0.127	0.115	0.121	4004	RS	S	R	01/03/2022	Mar-22	22-Mar	yr: 22/03
s0379	ndfb6a_atr_64s_4cm_rep1.dat	NDFB6A	rep1	None	ATR	Norm	64	4	64	64	4096	948.81	4001.57	1512	-0.091	0.061	0.076	4047	FB	B	F	01/04/2022	Apr-22	22-Apr	yr: 22/04
s0380	ndfb6a_atr_64s_4cm_rep2.dat	NDFB6A	rep2	None	ATR	Norm	64	4	64	64	4096	948.81	4001.57	1512	-0.084	0.06	0.072	4027	FB	B	F	01/04/2022	Apr-22	22-Apr	yr: 22/04
s0381	ndfb6a_atr_64s_4cm_rep3.dat	NDFB6A	rep3	None	ATR	Norm	64	4	64	64	4096	948.81	4001.57	1512	-0.088	0.073	0.08	4001	FB	B	F	01/04/2022	Apr-22	22-Apr	yr: 22/04
s0382	ndfb6a_atr_64s_4cm_rep4.dat	NDFB6A	rep4	None	ATR	Norm	64	4	64	64	4096	948.81	4001.57	1512	-0.09	0.072	0.081	4042	FB	B	F	01/04/2022	Apr-22	22-Apr	yr: 22/04
s0383	ndfb6a_atr_64s_4cm_rep5.dat	NDFB6A	rep5	None	ATR	Norm	64	4	64	64	4096	948.81	4001.57	1512	-0.093	0.066	0.08	4059	FB	B	F	01/04/2022	Apr-22	22-Apr	yr: 22/04
s0384	ndfb6a_atr_64s_4cm_rep6.dat	NDFB6A	rep6	None	ATR	Norm	64	4	64	64	4096	948.81	4001.57	1512	-0.087	0.068	0.078	4064	FB	B	F	01/04/2022	Apr-22	22-Apr	yr: 22/04
s0385	ndfb6b_atr_64s_4cm_rep1.dat	NDFB6B	rep1	None	ATR	Norm	64	4	64	64	4096	948.81	4001.57	1512	-0.075	0.126	0.101	4036	FB	B	F	01/04/2022	Apr-22	22-Apr	yr: 22/04
s0386	ndfb6b_atr_64s_4cm_rep2.dat	NDFB6B	rep2	None	ATR	Norm	64	4	64	64	4096	948.81	4001.57	1512	-0.075	0.064	0.07	3983	FB	B	F	01/04/2022	Apr-22	22-Apr	yr: 22/04
s0387	ndfb6b_atr_64s_4cm_rep3.dat	NDFB6B	rep3	None	ATR	Norm	64	4	64	64	4096	948.81	4001.57	1512	-0.086	0.058	0.072	4028	FB	B	F	01/04/2022	Apr-22	22-Apr	yr: 22/04
s0388	ndfb6b_atr_64s_4cm_rep4.dat	NDFB6B	rep4	None	ATR	Norm	64	4	64	64	4096	948.81	4001.57	1512	-0.071	0.057	0.064	4040	FB	B	F	01/04/2022	Apr-22	22-Apr	yr: 22/04
s0389	ndfb6b_atr_64s_4cm_rep5.dat	NDFB6B	rep5	None	ATR	Norm	64	4	64	64	4096	948.81	4001.57	1512	-0.077	0.061	0.069	4000	FB	B	F	01/04/2022	Apr-22	22-Apr	yr: 22/04
s0390	ndfb6b_atr_64s_4cm_rep6.dat	NDFB6B	rep6	None	ATR	Norm	64	4	64	64	4096	948.81	4001.57	1512	-0.058	0.07	0.064	3922	FB	B	F	01/04/2022	Apr-22	22-Apr	yr: 22/04
s0392	ndfb6c_atr_64s_4cm_rep2.dat	NDFB6C	rep2	None	ATR	Norm	64	4	64	64	4096	948.81	4001.57	1512	-0.08	0.058	0.069	4011	FB	B	F	01/04/2022	Apr-22	22-Apr	yr: 22/04
s0394	ndfb6c_atr_64s_4cm_rep4.dat	NDFB6C	rep4	None	ATR	Norm	64	4	64	64	4096	948.81	4001.57	1512	-0.08	0.059	0.069	3996	FB	B	F	01/04/2022	Apr-22	22-Apr	yr: 22/04
s0395	ndfb6c_atr_64s_4cm_rep5.dat	NDFB6C	rep5	None	ATR	Norm	64	4	64	64	4096	948.81	4001.57	1512	-0.086	0.073	0.08	3973	FB	B	F	01/04/2022	Apr-22	22-Apr	yr: 22/04
s0396	ndfb6c_atr_64s_4cm_rep6.dat	NDFB6C	rep6	None	ATR	Norm	64	4	64	64	4096	948.81	4001.57	1512	-0.09	0.067	0.078	4001	FB	B	F	01/04/2022	Apr-22	22-Apr	yr: 22/04
s0398	ndfs6a_atr_64s_4cm_rep2.dat	NDFS6A	rep2	None	ATR	Norm	64	4	64	64	4096	948.81	4001.57	1512	-0.098	0.096	0.097	4045	FS	S	F	01/04/2022	Apr-22	22-Apr	yr: 22/04
s0399	ndfs6a_atr_64s_4cm_rep3.dat	NDFS6A	rep3	None	ATR	Norm	64	4	64	64	4096	948.81	4001.57	1512	-0.055	0.061	0.058	3861	FS	S	F	01/04/2022	Apr-22	22-Apr	yr: 22/04
s0400	ndfs6a_atr_64s_4cm_rep4.dat	NDFS6A	rep4	None	ATR	Norm	64	4	64	64	4096	948.81	4001.57	1512	-0.079	0.073	0.076	4025	FS	S	F	01/04/2022	Apr-22	22-Apr	yr: 22/04
s0401	ndfs6a_atr_64s_4cm_rep5.dat	NDFS6A	rep5	None	ATR	Norm	64	4	64	64	4096	948.81	4001.57	1512	-0.068	0.07	0.069	4019	FS	S	F	01/04/2022	Apr-22	22-Apr	yr: 22/04
s0402	ndfs6a_atr_64s_4cm_rep6.dat	NDFS6A	rep6	None	ATR	Norm	64	4	64	64	4096	948.81	4001.57	1512	-0.07	0.063	0.066	4038	FS	S	F	01/04/2022	Apr-22	22-Apr	yr: 22/04
s0403	ndfs6b_atr_64s_4cm_rep1.dat	NDFS6B	rep1	None	ATR	Norm	64	4	64	64	4096	948.81	4001.57	1512	-0.083	0.081	0.082	4031	FS	S	F	01/04/2022	Apr-22	22-Apr	yr: 22/04
s0404	ndfs6b_atr_64s_4cm_rep2.dat	NDFS6B	rep2	None	ATR	Norm	64	4	64	64	4096	948.81	4001.57	1512	-0.065	0.056	0.06	3975	FS	S	F	01/04/2022	Apr-22	22-Apr	yr: 22/04
s0405	ndfs6b_atr_64s_4cm_rep3.dat	NDFS6B	rep3	None	ATR	Norm	64	4	64	64	4096	948.81	4001.57	1512	-0.076	0.07	0.073	4065	FS	S	F	01/04/2022	Apr-22	22-Apr	yr: 22/04
s0406	ndfs6b_atr_64s_4cm_rep4.dat	NDFS6B	rep4	None	ATR	Norm	64	4	64	64	4096	948.81	4001.57	1512	-0.065	0.065	0.065	4017	FS	S	F	01/04/2022	Apr-22	22-Apr	yr: 22/04
s0407	ndfs6b_atr_64s_4cm_rep5.dat	NDFS6B	rep5	None	ATR	Norm	64	4	64	64	4096	948.81	4001.57	1512	-0.073	0.084	0.078	3993	FS	S	F	01/04/2022	Apr-22	22-Apr	yr: 22/04
s0408	ndfs6b_atr_64s_4cm_rep6.dat	NDFS6B	rep6	None	ATR	Norm	64	4	64	64	4096	948.81	4001.57	1512	-0.091	0.079	0.085	4030	FS	S	F	01/04/2022	Apr-22	22-Apr	yr: 22/04
s0409	ndfs6c_atr_64s_4cm_rep1.dat	NDFS6C	rep1	None	ATR	Norm	64	4	64	64	4096	948.81	4001.57	1512	0.851	1.366	0.257	2901	FS	S	F	01/04/2022	Apr-22	22-Apr	yr: 22/04
s0410	ndfs6c_atr_64s_4cm_rep2.dat	NDFS6C	rep2	None	ATR	Norm	64	4	64	64	4096	948.81	4001.57	1512	-0.08	0.066	0.073	4004	FS	S	F	01/04/2022	Apr-22	22-Apr	yr: 22/04
s0411	ndfs6c_atr_64s_4cm_rep3.dat	NDFS6C	rep3	None	ATR	Norm	64	4	64	64	4096	948.81	4001.57	1512	-0.05	0.065	0.057	3995	FS	S	F	01/04/2022	Apr-22	22-Apr	yr: 22/04
s0412	ndfs6c_atr_64s_4cm_rep4.dat	NDFS6C	rep4	None	ATR	Norm	64	4	64	64	4096	948.81	4001.57	1512	-0.082	0.088	0.085	3957	FS	S	F	01/04/2022	Apr-22	22-Apr	yr: 22/04
s0413	ndfs6c_atr_64s_4cm_rep5.dat	NDFS6C	rep5	None	ATR	Norm	64	4	64	64	4096	948.81	4001.57	1512	-0.097	0.059	0.078	4019	FS	S	F	01/04/2022	Apr-22	22-Apr	yr: 22/04
s0414	ndfs6c_atr_64s_4cm_rep6.dat	NDFS6C	rep6	None	ATR	Norm	64	4	64	64	4096	948.81	4001.57	1512	-0.132	0.094	0.113	4030	FS	S	F	01/04/2022	Apr-22	22-Apr	yr: 22/04
s0415	ndrb6a_atr_64s_4cm_rep1.dat	NDRB6A	rep1	None	ATR	Norm	64	4	64	64	4096	948.81	4001.57	1512	-0.086	0.062	0.074	3999	RB	B	R	01/04/2022	Apr-22	22-Apr	yr: 22/04
s0416	ndrb6a_atr_64s_4cm_rep2.dat	NDRB6A	rep2	None	ATR	Norm	64	4	64	64	4096	948.81	4001.57	1512	-0.067	0.058	0.062	3962	RB	B	R	01/04/2022	Apr-22	22-Apr	yr: 22/04
s0417	ndrb6a_atr_64s_4cm_rep3.dat	NDRB6A	rep3	None	ATR	Norm	64	4	64	64	4096	948.81	4001.57	1512	-0.085	0.058	0.072	4025	RB	B	R	01/04/2022	Apr-22	22-Apr	yr: 22/04
s0418	ndrb6a_atr_64s_4cm_rep4.dat	NDRB6A	rep4	None	ATR	Norm	64	4	64	64	4096	948.81	4001.57	1512	-0.066	0.095	0.081	3996	RB	B	R	01/04/2022	Apr-22	22-Apr	yr: 22/04
s0419	ndrb6a_atr_64s_4cm_rep5.dat	NDRB6A	rep5	None	ATR	Norm	64	4	64	64	4096	948.81	4001.57	1512	-0.132	0.091	0.112	4009	RB	B	R	01/04/2022	Apr-22	22-Apr	yr: 22/04
s0420	ndrb6a_atr_64s_4cm_rep6.dat	NDRB6A	rep6	None	ATR	Norm	64	4	64	64	4096	948.81	4001.57	1512	-0.092	0.059	0.075	4016	RB	B	R	01/04/2022	Apr-22	22-Apr	yr: 22/04
s0421	ndrb6b_atr_64s_4cm_rep1.dat	NDRB6B	rep1	None	ATR	Norm	64	4	64	64	4096	948.81	4001.57	1512	-0.022	0.036	0.029	3863	RB	B	R	01/04/2022	Apr-22	22-Apr	yr: 22/04
s0422	ndrb6b_atr_64s_4cm_rep2.dat	NDRB6B	rep2	None	ATR	Norm	64	4	64	64	4096	948.81	4001.57	1512	-0.061	0.054	0.058	4011	RB	B	R	01/04/2022	Apr-22	22-Apr	yr: 22/04
s0423	ndrb6b_atr_64s_4cm_rep3.dat	NDRB6B	rep3	None	ATR	Norm	64	4	64	64	4096	948.81	4001.57	1512	-0.06	0.051	0.056	4032	RB	B	R	01/04/2022	Apr-22	22-Apr	yr: 22/04
s0424	ndrb6b_atr_64s_4cm_rep4.dat	NDRB6B	rep4	None	ATR	Norm	64	4	64	64	4096	948.81	4001.57	1512	-0.063	0.065	0.064	4010	RB	B	R	01/04/2022	Apr-22	22-Apr	yr: 22/04
s0425	ndrb6b_atr_64s_4cm_rep5.dat	NDRB6B	rep5	None	ATR	Norm	64	4	64	64	4096	948.81	4001.57	1512	-0.076	0.066	0.071	3964	RB	B	R	01/04/2022	Apr-22	22-Apr	yr: 22/04
s0426	ndrb6b_atr_64s_4cm_rep6.dat	NDRB6B	rep6	None	ATR	Norm	64	4	64	64	4096	948.81	4001.57	1512	-0.086	0.059	0.072	4017	RB	B	R	01/04/2022	Apr-22	22-Apr	yr: 22/04
s0427	ndrb6c_atr_64s_4cm_rep1.dat	NDRB6C	rep1	None	ATR	Norm	64	4	64	64	4096	948.81	4001.57	1512	0.832	1.354	0.261	3193	RB	B	R	01/04/2022	Apr-22	22-Apr	yr: 22/04
s0428	ndrb6c_atr_64s_4cm_rep2.dat	NDRB6C	rep2	None	ATR	Norm	64	4	64	64	4096	948.81	4001.57	1512	-0.095	0.072	0.084	4004	RB	B	R	01/04/2022	Apr-22	22-Apr	yr: 22/04
s0429	ndrb6c_atr_64s_4cm_rep3.dat	NDRB6C	rep3	None	ATR	Norm	64	4	64	64	4096	948.81	4001.57	1512	-0.051	0.063	0.057	3978	RB	B	R	01/04/2022	Apr-22	22-Apr	yr: 22/04
s0430	ndrb6c_atr_64s_4cm_rep4.dat	NDRB6C	rep4	None	ATR	Norm	64	4	64	64	4096	948.81	4001.57	1512	-0.066	0.055	0.061	4040	RB	B	R	01/04/2022	Apr-22	22-Apr	yr: 22/04
s0431	ndrb6c_atr_64s_4cm_rep5.dat	NDRB6C	rep5	None	ATR	Norm	64	4	64	64	4096	948.81	4001.57	1512	-0.077	0.062	0.069	4036	RB	B	R	01/04/2022	Apr-22	22-Apr	yr: 22/04
s0432	ndrb6c_atr_64s_4cm_rep6.dat	NDRB6C	rep6	None	ATR	Norm	64	4	64	64	4096	948.81	4001.57	1512	-0.093	0.062	0.077	4061	RB	B	R	01/04/2022	Apr-22	22-Apr	yr: 22/04
s0433	ndrs6a_atr_64s_4cm_rep1.dat	NDRS6A	rep1	None	ATR	Norm	64	4	64	64	4096	948.81	4001.57	1512	-0.07	0.055	0.063	3968	RS	S	R	01/04/2022	Apr-22	22-Apr	yr: 22/04
s0434	ndrs6a_atr_64s_4cm_rep2.dat	NDRS6A	rep2	None	ATR	Norm	64	4	64	64	4096	948.81	4001.57	1512	-0.077	0.062	0.07	3989	RS	S	R	01/04/2022	Apr-22	22-Apr	yr: 22/04
s0435	ndrs6a_atr_64s_4cm_rep3.dat	NDRS6A	rep3	None	ATR	Norm	64	4	64	64	4096	948.81	4001.57	1512	-0.062	0.05	0.056	3981	RS	S	R	01/04/2022	Apr-22	22-Apr	yr: 22/04
s0436	ndrs6a_atr_64s_4cm_rep4.dat	NDRS6A	rep4	None	ATR	Norm	64	4	64	64	4096	948.81	4001.57	1512	-0.079	0.066	0.072	3709	RS	S	R	01/04/2022	Apr-22	22-Apr	yr: 22/04
s0437	ndrs6a_atr_64s_4cm_rep5.dat	NDRS6A	rep5	None	ATR	Norm	64	4	64	64	4096	948.81	4001.57	1512	-0.065	0.062	0.063	3804	RS	S	R	01/04/2022	Apr-22	22-Apr	yr: 22/04
s0438	ndrs6a_atr_64s_4cm_rep6.dat	NDRS6A	rep6	None	ATR	Norm	64	4	64	64	4096	948.81	4001.57	1512	-0.106	0.087	0.097	4030	RS	S	R	01/04/2022	Apr-22	22-Apr	yr: 22/04
s0439	ndrs6b_atr_64s_4cm_rep1.dat	NDRS6B	rep1	None	ATR	Norm	64	4	64	64	4096	948.81	4001.57	1512	-0.084	0.075	0.08	3979	RS	S	R	01/04/2022	Apr-22	22-Apr	yr: 22/04
s0440	ndrs6b_atr_64s_4cm_rep2.dat	NDRS6B	rep2	None	ATR	Norm	64	4	64	64	4096	948.81	4001.57	1512	-0.185	0.178	0.182	3961	RS	S	R	01/04/2022	Apr-22	22-Apr	yr: 22/04
s0441	ndrs6b_atr_64s_4cm_rep3.dat	NDRS6B	rep3	None	ATR	Norm	64	4	64	64	4096	948.81	4001.57	1512	-0.095	0.07	0.082	4015	RS	S	R	01/04/2022	Apr-22	22-Apr	yr: 22/04
s0442	ndrs6b_atr_64s_4cm_rep4.dat	NDRS6B	rep4	None	ATR	Norm	64	4	64	64	4096	948.81	4001.57	1512	-0.126	0.112	0.119	4015	RS	S	R	01/04/2022	Apr-22	22-Apr	yr: 22/04
s0443	ndrs6b_atr_64s_4cm_rep5.dat	NDRS6B	rep5	None	ATR	Norm	64	4	64	64	4096	948.81	4001.57	1512	-0.073	0.067	0.07	4031	RS	S	R	01/04/2022	Apr-22	22-Apr	yr: 22/04
s0444	ndrs6b_atr_64s_4cm_rep6.dat	NDRS6B	rep6	None	ATR	Norm	64	4	64	64	4096	948.81	4001.57	1512	-0.101	0.076	0.088	4023	RS	S	R	01/04/2022	Apr-22	22-Apr	yr: 22/04
s0445	ndrs6c_atr_64s_4cm_rep1.dat	NDRS6C	rep1	None	ATR	Norm	64	4	64	64	4096	948.81	4001.57	1512	-0.097	0.065	0.081	4002	RS	S	R	01/04/2022	Apr-22	22-Apr	yr: 22/04
s0446	ndrs6c_atr_64s_4cm_rep2.dat	NDRS6C	rep2	None	ATR	Norm	64	4	64	64	4096	948.81	4001.57	1512	-0.121	0.119	0.12	3938	RS	S	R	01/04/2022	Apr-22	22-Apr	yr: 22/04
s0447	ndrs6c_atr_64s_4cm_rep3.dat	NDRS6C	rep3	None	ATR	Norm	64	4	64	64	4096	948.81	4001.57	1512	-0.056	0.053	0.054	4004	RS	S	R	01/04/2022	Apr-22	22-Apr	yr: 22/04
s0448	ndrs6c_atr_64s_4cm_rep4.dat	NDRS6C	rep4	None	ATR	Norm	64	4	64	64	4096	948.81	4001.57	1512	-0.147	0.126	0.136	4012	RS	S	R	01/04/2022	Apr-22	22-Apr	yr: 22/04
s0449	ndrs6c_atr_64s_4cm_rep5.dat	NDRS6C	rep5	None	ATR	Norm	64	4	64	64	4096	948.81	4001.57	1512	-0.096	0.087	0.091	3976	RS	S	R	01/04/2022	Apr-22	22-Apr	yr: 22/04
s0450	ndrs6c_atr_64s_4cm_rep6.dat	NDRS6C	rep6	None	ATR	Norm	64	4	64	64	4096	948.81	4001.57	1512	-0.107	0.084	0.096	3973	RS	S	R	01/04/2022	Apr-22	22-Apr	yr: 22/04
s0451	ndfb7a_atr_64s_4cm_rep1.dat	NDFB7A	rep1	None	ATR	Norm	64	4	64	64	4096	948.81	4001.57	1512	-0.077	0.106	0.091	3976	FB	B	F	01/05/2022	May-22	22-May	yr: 22/05
s0452	ndfb7a_atr_64s_4cm_rep2.dat	NDFB7A	rep2	None	ATR	Norm	64	4	64	64	4096	948.81	4001.57	1512	-0.062	0.068	0.065	4004	FB	B	F	01/05/2022	May-22	22-May	yr: 22/05
s0453	ndfb7a_atr_64s_4cm_rep3.dat	NDFB7A	rep3	None	ATR	Norm	64	4	64	64	4096	948.81	4001.57	1512	-0.065	0.059	0.062	3954	FB	B	F	01/05/2022	May-22	22-May	yr: 22/05
s0454	ndfb7a_atr_64s_4cm_rep4.dat	NDFB7A	rep4	None	ATR	Norm	64	4	64	64	4096	948.81	4001.57	1512	-0.069	0.067	0.068	3901	FB	B	F	01/05/2022	May-22	22-May	yr: 22/05
s0455	ndfb7a_atr_64s_4cm_rep5.dat	NDFB7A	rep5	None	ATR	Norm	64	4	64	64	4096	948.81	4001.57	1512	-0.071	0.068	0.07	4047	FB	B	F	01/05/2022	May-22	22-May	yr: 22/05
s0456	ndfb7a_atr_64s_4cm_rep6.dat	NDFB7A	rep6	None	ATR	Norm	64	4	64	64	4096	948.81	4001.57	1512	-0.06	0.059	0.06	3929	FB	B	F	01/05/2022	May-22	22-May	yr: 22/05
s0457	ndfb7b_atr_64s_4cm_rep1.dat	NDFB7B	rep1	None	ATR	Norm	64	4	64	64	4096	948.81	4001.57	1512	-0.106	0.08	0.093	4032	FB	B	F	01/05/2022	May-22	22-May	yr: 22/05
s0458	ndfb7b_atr_64s_4cm_rep2.dat	NDFB7B	rep2	None	ATR	Norm	64	4	64	64	4096	948.81	4001.57	1512	-0.089	0.082	0.086	4036	FB	B	F	01/05/2022	May-22	22-May	yr: 22/05
s0459	ndfb7b_atr_64s_4cm_rep3.dat	NDFB7B	rep3	None	ATR	Norm	64	4	64	64	4096	948.81	4001.57	1512	0.876	1.382	0.253	3020	FB	B	F	01/05/2022	May-22	22-May	yr: 22/05
s0460	ndfb7b_atr_64s_4cm_rep4.dat	NDFB7B	rep4	None	ATR	Norm	64	4	64	64	4096	948.81	4001.57	1512	-0.073	0.079	0.076	3964	FB	B	F	01/05/2022	May-22	22-May	yr: 22/05
s0461	ndfb7b_atr_64s_4cm_rep5.dat	NDFB7B	rep5	None	ATR	Norm	64	4	64	64	4096	948.81	4001.57	1512	-0.114	0.07	0.092	4042	FB	B	F	01/05/2022	May-22	22-May	yr: 22/05
s0462	ndfb7b_atr_64s_4cm_rep6.dat	NDFB7B	rep6	None	ATR	Norm	64	4	64	64	4096	948.81	4001.57	1512	-0.073	0.064	0.068	4027	FB	B	F	01/05/2022	May-22	22-May	yr: 22/05
s0463	ndfb7c_atr_64s_4cm_rep1.dat	NDFB7C	rep1	None	ATR	Norm	64	4	64	64	4096	948.81	4001.57	1512	-0.088	0.07	0.079	4026	FB	B	F	01/05/2022	May-22	22-May	yr: 22/05
s0464	ndfb7c_atr_64s_4cm_rep2.dat	NDFB7C	rep2	None	ATR	Norm	64	4	64	64	4096	948.81	4001.57	1512	-0.089	0.071	0.08	4031	FB	B	F	01/05/2022	May-22	22-May	yr: 22/05
s0465	ndfb7c_atr_64s_4cm_rep3.dat	NDFB7C	rep3	None	ATR	Norm	64	4	64	64	4096	948.81	4001.57	1512	-0.103	0.068	0.085	4021	FB	B	F	01/05/2022	May-22	22-May	yr: 22/05
s0466	ndfb7c_atr_64s_4cm_rep4.dat	NDFB7C	rep4	None	ATR	Norm	64	4	64	64	4096	948.81	4001.57	1512	-0.071	0.062	0.066	3829	FB	B	F	01/05/2022	May-22	22-May	yr: 22/05
s0467	ndfb7c_atr_64s_4cm_rep5.dat	NDFB7C	rep5	None	ATR	Norm	64	4	64	64	4096	948.81	4001.57	1512	-0.068	0.124	0.096	2232	FB	B	F	01/05/2022	May-22	22-May	yr: 22/05
s0468	ndfb7c_atr_64s_4cm_rep6.dat	NDFB7C	rep6	None	ATR	Norm	64	4	64	64	4096	948.81	4001.57	1512	-0.073	0.092	0.082	3500	FB	B	F	01/05/2022	May-22	22-May	yr: 22/05
s0469	ndfs7a_atr_64s_4cm_rep1.dat	NDFS7A	rep1	None	ATR	Norm	64	4	64	64	4096	948.81	4001.57	1512	-0.062	0.072	0.067	3971	FS	S	F	01/05/2022	May-22	22-May	yr: 22/05
s0470	ndfs7a_atr_64s_4cm_rep2.dat	NDFS7A	rep2	None	ATR	Norm	64	4	64	64	4096	948.81	4001.57	1512	-0.053	0.068	0.06	3903	FS	S	F	01/05/2022	May-22	22-May	yr: 22/05
s0471	ndfs7a_atr_64s_4cm_rep3.dat	NDFS7A	rep3	None	ATR	Norm	64	4	64	64	4096	948.81	4001.57	1512	-0.064	0.056	0.06	3998	FS	S	F	01/05/2022	May-22	22-May	yr: 22/05
s0472	ndfs7a_atr_64s_4cm_rep4.dat	NDFS7A	rep4	None	ATR	Norm	64	4	64	64	4096	948.81	4001.57	1512	-0.078	0.065	0.072	4033	FS	S	F	01/05/2022	May-22	22-May	yr: 22/05
s0473	ndfs7a_atr_64s_4cm_rep5.dat	NDFS7A	rep5	None	ATR	Norm	64	4	64	64	4096	948.81	4001.57	1512	-0.081	0.089	0.085	3955	FS	S	F	01/05/2022	May-22	22-May	yr: 22/05
s0474	ndfs7a_atr_64s_4cm_rep6.dat	NDFS7A	rep6	None	ATR	Norm	64	4	64	64	4096	948.81	4001.57	1512	-0.065	0.102	0.084	4056	FS	S	F	01/05/2022	May-22	22-May	yr: 22/05
s0475	ndfs7b_atr_64s_4cm_rep1.dat	NDFS7B	rep1	None	ATR	Norm	64	4	64	64	4096	948.81	4001.57	1512	-0.046	0.064	0.055	3922	FS	S	F	01/05/2022	May-22	22-May	yr: 22/05
s0476	ndfs7b_atr_64s_4cm_rep2.dat	NDFS7B	rep2	None	ATR	Norm	64	4	64	64	4096	948.81	4001.57	1512	-0.053	0.054	0.054	3931	FS	S	F	01/05/2022	May-22	22-May	yr: 22/05
s0477	ndfs7b_atr_64s_4cm_rep3.dat	NDFS7B	rep3	None	ATR	Norm	64	4	64	64	4096	948.81	4001.57	1512	-0.06	0.055	0.058	4060	FS	S	F	01/05/2022	May-22	22-May	yr: 22/05
s0478	ndfs7b_atr_64s_4cm_rep4.dat	NDFS7B	rep4	None	ATR	Norm	64	4	64	64	4096	948.81	4001.57	1512	-0.064	0.064	0.064	4003	FS	S	F	01/05/2022	May-22	22-May	yr: 22/05
s0479	ndfs7b_atr_64s_4cm_rep5.dat	NDFS7B	rep5	None	ATR	Norm	64	4	64	64	4096	948.81	4001.57	1512	-0.068	0.073	0.071	4038	FS	S	F	01/05/2022	May-22	22-May	yr: 22/05
s0480	ndfs7b_atr_64s_4cm_rep6.dat	NDFS7B	rep6	None	ATR	Norm	64	4	64	64	4096	948.81	4001.57	1512	-0.049	0.06	0.054	4009	FS	S	F	01/05/2022	May-22	22-May	yr: 22/05
s0481	ndrb7a_atr_64s_4cm_rep1.dat	NDRB7A	rep1	None	ATR	Norm	64	4	64	64	4096	948.81	4001.57	1512	-0.076	0.053	0.064	3980	RB	B	R	01/05/2022	May-22	22-May	yr: 22/05
s0482	ndrb7a_atr_64s_4cm_rep2.dat	NDRB7A	rep2	None	ATR	Norm	64	4	64	64	4096	948.81	4001.57	1512	-0.07	0.059	0.065	4026	RB	B	R	01/05/2022	May-22	22-May	yr: 22/05
s0483	ndrb7a_atr_64s_4cm_rep3.dat	NDRB7A	rep3	None	ATR	Norm	64	4	64	64	4096	948.81	4001.57	1512	-0.108	0.124	0.116	3836	RB	B	R	01/05/2022	May-22	22-May	yr: 22/05
s0484	ndrb7a_atr_64s_4cm_rep4.dat	NDRB7A	rep4	None	ATR	Norm	64	4	64	64	4096	948.81	4001.57	1512	-0.075	0.109	0.092	3927	RB	B	R	01/05/2022	May-22	22-May	yr: 22/05
s0485	ndrb7a_atr_64s_4cm_rep5.dat	NDRB7A	rep5	None	ATR	Norm	64	4	64	64	4096	948.81	4001.57	1512	-0.081	0.065	0.073	3989	RB	B	R	01/05/2022	May-22	22-May	yr: 22/05
s0486	ndrb7a_atr_64s_4cm_rep6.dat	NDRB7A	rep6	None	ATR	Norm	64	4	64	64	4096	948.81	4001.57	1512	-0.063	0.071	0.067	4017	RB	B	R	01/05/2022	May-22	22-May	yr: 22/05
s0487	ndrb7b_atr_64s_4cm_rep1.dat	NDRB7B	rep1	None	ATR	Norm	64	4	64	64	4096	948.81	4001.57	1512	-0.07	0.06	0.065	3988	RB	B	R	01/05/2022	May-22	22-May	yr: 22/05
s0488	ndrb7b_atr_64s_4cm_rep2.dat	NDRB7B	rep2	None	ATR	Norm	64	4	64	64	4096	948.81	4001.57	1512	-0.065	0.091	0.078	3877	RB	B	R	01/05/2022	May-22	22-May	yr: 22/05
s0489	ndrb7b_atr_64s_4cm_rep3.dat	NDRB7B	rep3	None	ATR	Norm	64	4	64	64	4096	948.81	4001.57	1512	-0.071	0.062	0.067	4019	RB	B	R	01/05/2022	May-22	22-May	yr: 22/05
s0490	ndrb7b_atr_64s_4cm_rep4.dat	NDRB7B	rep4	None	ATR	Norm	64	4	64	64	4096	948.81	4001.57	1512	-0.076	0.058	0.067	4034	RB	B	R	01/05/2022	May-22	22-May	yr: 22/05
s0491	ndrb7b_atr_64s_4cm_rep5.dat	NDRB7B	rep5	None	ATR	Norm	64	4	64	64	4096	948.81	4001.57	1512	-0.103	0.075	0.089	4009	RB	B	R	01/05/2022	May-22	22-May	yr: 22/05
s0492	ndrb7b_atr_64s_4cm_rep6.dat	NDRB7B	rep6	None	ATR	Norm	64	4	64	64	4096	948.81	4001.57	1512	-0.078	0.059	0.068	4050	RB	B	R	01/05/2022	May-22	22-May	yr: 22/05
s0493	ndrb7c_atr_64s_4cm_rep1.dat	NDRB7C	rep1	None	ATR	Norm	64	4	64	64	4096	948.81	4001.57	1512	-0.085	0.065	0.075	3988	RB	B	R	01/05/2022	May-22	22-May	yr: 22/05
s0494	ndrb7c_atr_64s_4cm_rep2.dat	NDRB7C	rep2	None	ATR	Norm	64	4	64	64	4096	948.81	4001.57	1512	-0.042	0.049	0.045	3827	RB	B	R	01/05/2022	May-22	22-May	yr: 22/05
s0495	ndrb7c_atr_64s_4cm_rep3.dat	NDRB7C	rep3	None	ATR	Norm	64	4	64	64	4096	948.81	4001.57	1512	-0.086	0.045	0.066	4027	RB	B	R	01/05/2022	May-22	22-May	yr: 22/05
s0496	ndrb7c_atr_64s_4cm_rep4.dat	NDRB7C	rep4	None	ATR	Norm	64	4	64	64	4096	948.81	4001.57	1512	-0.081	0.058	0.07	4049	RB	B	R	01/05/2022	May-22	22-May	yr: 22/05
s0497	ndrb7c_atr_64s_4cm_rep5.dat	NDRB7C	rep5	None	ATR	Norm	64	4	64	64	4096	948.81	4001.57	1512	-0.094	0.058	0.076	4047	RB	B	R	01/05/2022	May-22	22-May	yr: 22/05
s0498	ndrb7c_atr_64s_4cm_rep6.dat	NDRB7C	rep6	None	ATR	Norm	64	4	64	64	4096	948.81	4001.57	1512	-0.084	0.044	0.064	4045	RB	B	R	01/05/2022	May-22	22-May	yr: 22/05
s0499	ndrs7a_atr_64s_4cm_rep1.dat	NDRS7A	rep1	None	ATR	Norm	64	4	64	64	4096	948.81	4001.57	1512	-0.044	0.057	0.051	3994	RS	S	R	01/05/2022	May-22	22-May	yr: 22/05
s0500	ndrs7a_atr_64s_4cm_rep2.dat	NDRS7A	rep2	None	ATR	Norm	64	4	64	64	4096	948.81	4001.57	1512	-0.055	0.056	0.056	3799	RS	S	R	01/05/2022	May-22	22-May	yr: 22/05
s0501	ndrs7a_atr_64s_4cm_rep3.dat	NDRS7A	rep3	None	ATR	Norm	64	4	64	64	4096	948.81	4001.57	1512	-0.049	0.059	0.054	3962	RS	S	R	01/05/2022	May-22	22-May	yr: 22/05
s0502	ndrs7a_atr_64s_4cm_rep4.dat	NDRS7A	rep4	None	ATR	Norm	64	4	64	64	4096	948.81	4001.57	1512	-0.066	0.063	0.065	3962	RS	S	R	01/05/2022	May-22	22-May	yr: 22/05
s0503	ndrs7a_atr_64s_4cm_rep5.dat	NDRS7A	rep5	None	ATR	Norm	64	4	64	64	4096	948.81	4001.57	1512	-0.095	0.061	0.078	4029	RS	S	R	01/05/2022	May-22	22-May	yr: 22/05
s0504	ndrs7a_atr_64s_4cm_rep6.dat	NDRS7A	rep6	None	ATR	Norm	64	4	64	64	4096	948.81	4001.57	1512	-0.054	0.058	0.056	4025	RS	S	R	01/05/2022	May-22	22-May	yr: 22/05
s0505	ndrs7b_atr_64s_4cm_rep1.dat	NDRS7B	rep1	None	ATR	Norm	64	4	64	64	4096	948.81	4001.57	1512	-0.079	0.075	0.077	3970	RS	S	R	01/05/2022	May-22	22-May	yr: 22/05
s0506	ndrs7b_atr_64s_4cm_rep2.dat	NDRS7B	rep2	None	ATR	Norm	64	4	64	64	4096	948.81	4001.57	1512	-0.071	0.057	0.064	3980	RS	S	R	01/05/2022	May-22	22-May	yr: 22/05
s0507	ndrs7b_atr_64s_4cm_rep3.dat	NDRS7B	rep3	None	ATR	Norm	64	4	64	64	4096	948.81	4001.57	1512	-0.084	0.053	0.069	4027	RS	S	R	01/05/2022	May-22	22-May	yr: 22/05
s0508	ndrs7b_atr_64s_4cm_rep4.dat	NDRS7B	rep4	None	ATR	Norm	64	4	64	64	4096	948.81	4001.57	1512	-0.068	0.063	0.066	3983	RS	S	R	01/05/2022	May-22	22-May	yr: 22/05
s0509	ndrs7b_atr_64s_4cm_rep5.dat	NDRS7B	rep5	None	ATR	Norm	64	4	64	64	4096	948.81	4001.57	1512	-0.056	0.096	0.076	3854	RS	S	R	01/05/2022	May-22	22-May	yr: 22/05
s0510	ndrs7b_atr_64s_4cm_rep6.dat	NDRS7B	rep6	None	ATR	Norm	64	4	64	64	4096	948.81	4001.57	1512	-0.056	0.059	0.057	3993	RS	S	R	01/05/2022	May-22	22-May	yr: 22/05
s0511	ndrs7c_atr_64s_4cm_rep1.dat	NDRS7C	rep1	None	ATR	Norm	64	4	64	64	4096	948.81	4001.57	1512	-0.069	0.062	0.066	4041	RS	S	R	01/05/2022	May-22	22-May	yr: 22/05
s0512	ndrs7c_atr_64s_4cm_rep2.dat	NDRS7C	rep2	None	ATR	Norm	64	4	64	64	4096	948.81	4001.57	1512	-0.061	0.055	0.058	3851	RS	S	R	01/05/2022	May-22	22-May	yr: 22/05
s0513	ndrs7c_atr_64s_4cm_rep3.dat	NDRS7C	rep3	None	ATR	Norm	64	4	64	64	4096	948.81	4001.57	1512	-0.04	0.058	0.049	3986	RS	S	R	01/05/2022	May-22	22-May	yr: 22/05
s0514	ndrs7c_atr_64s_4cm_rep4.dat	NDRS7C	rep4	None	ATR	Norm	64	4	64	64	4096	948.81	4001.57	1512	-0.069	0.064	0.067	4015	RS	S	R	01/05/2022	May-22	22-May	yr: 22/05
s0515	ndrs7c_atr_64s_4cm_rep5.dat	NDRS7C	rep5	None	ATR	Norm	64	4	64	64	4096	948.81	4001.57	1512	-0.09	0.072	0.081	3987	RS	S	R	01/05/2022	May-22	22-May	yr: 22/05
s0516	ndrs7c_atr_64s_4cm_rep6.dat	NDRS7C	rep6	None	ATR	Norm	64	4	64	64	4096	948.81	4001.57	1512	-0.084	0.07	0.077	3979	RS	S	R	01/05/2022	May-22	22-May	yr: 22/05
s0517	ndfb8a_atr_64s_4cm_rep1.dat	NDFB8A	rep1	None	ATR	Norm	64	4	64	64	4096	948.81	4001.57	1512	-0.092	0.07	0.081	4043	FB	B	F	01/06/2022	Jun-22	22-Jun	yr: 22/06
s0518	ndfb8a_atr_64s_4cm_rep2.dat	NDFB8A	rep2	None	ATR	Norm	64	4	64	64	4096	948.81	4001.57	1512	-0.075	0.077	0.076	4014	FB	B	F	01/06/2022	Jun-22	22-Jun	yr: 22/06
s0519	ndfb8a_atr_64s_4cm_rep3.dat	NDFB8A	rep3	None	ATR	Norm	64	4	64	64	4096	948.81	4001.57	1512	-0.063	0.075	0.069	3934	FB	B	F	01/06/2022	Jun-22	22-Jun	yr: 22/06
s0520	ndfb8a_atr_64s_4cm_rep4.dat	NDFB8A	rep4	None	ATR	Norm	64	4	64	64	4096	948.81	4001.57	1512	-0.104	0.065	0.085	4056	FB	B	F	01/06/2022	Jun-22	22-Jun	yr: 22/06
s0521	ndfb8a_atr_64s_4cm_rep5.dat	NDFB8A	rep5	None	ATR	Norm	64	4	64	64	4096	948.81	4001.57	1512	-0.113	0.094	0.103	4052	FB	B	F	01/06/2022	Jun-22	22-Jun	yr: 22/06
s0522	ndfb8a_atr_64s_4cm_rep6.dat	NDFB8A	rep6	None	ATR	Norm	64	4	64	64	4096	948.81	4001.57	1512	-0.1	0.067	0.084	4030	FB	B	F	01/06/2022	Jun-22	22-Jun	yr: 22/06
s0523	ndfb8b_atr_64s_4cm_rep1.dat	NDFB8B	rep1	None	ATR	Norm	64	4	64	64	4096	948.81	4001.57	1512	-0.107	0.064	0.086	4042	FB	B	F	01/06/2022	Jun-22	22-Jun	yr: 22/06
s0524	ndfb8b_atr_64s_4cm_rep2.dat	NDFB8B	rep2	None	ATR	Norm	64	4	64	64	4096	948.81	4001.57	1512	-0.121	0.09	0.105	3979	FB	B	F	01/06/2022	Jun-22	22-Jun	yr: 22/06
s0525	ndfb8b_atr_64s_4cm_rep3.dat	NDFB8B	rep3	None	ATR	Norm	64	4	64	64	4096	948.81	4001.57	1512	-0.091	0.075	0.083	4003	FB	B	F	01/06/2022	Jun-22	22-Jun	yr: 22/06
s0526	ndfb8b_atr_64s_4cm_rep4.dat	NDFB8B	rep4	None	ATR	Norm	64	4	64	64	4096	948.81	4001.57	1512	-0.111	0.066	0.088	4042	FB	B	F	01/06/2022	Jun-22	22-Jun	yr: 22/06
s0527	ndfb8b_atr_64s_4cm_rep5.dat	NDFB8B	rep5	None	ATR	Norm	64	4	64	64	4096	948.81	4001.57	1512	-0.097	0.063	0.08	4026	FB	B	F	01/06/2022	Jun-22	22-Jun	yr: 22/06
s0528	ndfb8b_atr_64s_4cm_rep6.dat	NDFB8B	rep6	None	ATR	Norm	64	4	64	64	4096	948.81	4001.57	1512	-0.094	0.062	0.078	4030	FB	B	F	01/06/2022	Jun-22	22-Jun	yr: 22/06
s0529	ndfb8c_atr_64s_4cm_rep1.dat	NDFB8C	rep1	None	ATR	Norm	64	4	64	64	4096	948.81	4001.57	1512	-0.086	0.066	0.076	4027	FB	B	F	01/06/2022	Jun-22	22-Jun	yr: 22/06
s0530	ndfb8c_atr_64s_4cm_rep2.dat	NDFB8C	rep2	None	ATR	Norm	64	4	64	64	4096	948.81	4001.57	1512	-0.103	0.066	0.084	4057	FB	B	F	01/06/2022	Jun-22	22-Jun	yr: 22/06
s0531	ndfb8c_atr_64s_4cm_rep3.dat	NDFB8C	rep3	None	ATR	Norm	64	4	64	64	4096	948.81	4001.57	1512	-0.085	0.069	0.077	4003	FB	B	F	01/06/2022	Jun-22	22-Jun	yr: 22/06
s0532	ndfb8c_atr_64s_4cm_rep4.dat	NDFB8C	rep4	None	ATR	Norm	64	4	64	64	4096	948.81	4001.57	1512	-0.11	0.083	0.097	3691	FB	B	F	01/06/2022	Jun-22	22-Jun	yr: 22/06
s0533	ndfb8c_atr_64s_4cm_rep5.dat	NDFB8C	rep5	None	ATR	Norm	64	4	64	64	4096	948.81	4001.57	1512	-0.095	0.085	0.09	4024	FB	B	F	01/06/2022	Jun-22	22-Jun	yr: 22/06
s0534	ndfb8c_atr_64s_4cm_rep6.dat	NDFB8C	rep6	None	ATR	Norm	64	4	64	64	4096	948.81	4001.57	1512	-0.058	0.057	0.057	4056	FB	B	F	01/06/2022	Jun-22	22-Jun	yr: 22/06
s0535	ndfs8a_atr_64s_4cm_rep2.dat	NDFS8A	rep2	None	ATR	Norm	64	4	64	64	4096	948.81	4001.57	1512	-0.097	0.072	0.084	4022	FS	S	F	01/06/2022	Jun-22	22-Jun	yr: 22/06
s0536	ndfs8a_atr_64s_4cm_rep3.dat	NDFS8A	rep3	None	ATR	Norm	64	4	64	64	4096	948.81	4001.57	1512	-0.098	0.077	0.087	4011	FS	S	F	01/06/2022	Jun-22	22-Jun	yr: 22/06
s0537	ndfs8a_atr_64s_4cm_rep4.dat	NDFS8A	rep4	None	ATR	Norm	64	4	64	64	4096	948.81	4001.57	1512	-0.114	0.085	0.1	4018	FS	S	F	01/06/2022	Jun-22	22-Jun	yr: 22/06
s0538	ndfs8a_atr_64s_4cm_rep5.dat	NDFS8A	rep5	None	ATR	Norm	64	4	64	64	4096	948.81	4001.57	1512	-0.088	0.081	0.084	3996	FS	S	F	01/06/2022	Jun-22	22-Jun	yr: 22/06
s0539	ndfs8a_atr_64s_4cm_rep6.dat	NDFS8A	rep6	None	ATR	Norm	64	4	64	64	4096	948.81	4001.57	1512	-0.112	0.077	0.095	4020	FS	S	F	01/06/2022	Jun-22	22-Jun	yr: 22/06
s0540	ndfs8b_atr_64s_4cm_rep1.dat	NDFS8B	rep1	None	ATR	Norm	64	4	64	64	4096	948.81	4001.57	1512	-0.066	0.068	0.067	4061	FS	S	F	01/06/2022	Jun-22	22-Jun	yr: 22/06
s0541	ndfs8b_atr_64s_4cm_rep2.dat	NDFS8B	rep2	None	ATR	Norm	64	4	64	64	4096	948.81	4001.57	1512	-0.071	0.058	0.065	3956	FS	S	F	01/06/2022	Jun-22	22-Jun	yr: 22/06
s0542	ndfs8b_atr_64s_4cm_rep3.dat	NDFS8B	rep3	None	ATR	Norm	64	4	64	64	4096	948.81	4001.57	1512	-0.093	0.075	0.084	3999	FS	S	F	01/06/2022	Jun-22	22-Jun	yr: 22/06
s0543	ndfs8b_atr_64s_4cm_rep4.dat	NDFS8B	rep4	None	ATR	Norm	64	4	64	64	4096	948.81	4001.57	1512	-0.085	0.061	0.073	3999	FS	S	F	01/06/2022	Jun-22	22-Jun	yr: 22/06
s0544	ndfs8b_atr_64s_4cm_rep5.dat	NDFS8B	rep5	None	ATR	Norm	64	4	64	64	4096	948.81	4001.57	1512	-0.091	0.065	0.078	4000	FS	S	F	01/06/2022	Jun-22	22-Jun	yr: 22/06
s0545	ndfs8b_atr_64s_4cm_rep6.dat	NDFS8B	rep6	None	ATR	Norm	64	4	64	64	4096	948.81	4001.57	1512	-0.056	0.054	0.055	4043	FS	S	F	01/06/2022	Jun-22	22-Jun	yr: 22/06
s0546	ndfs8c_atr_64s_4cm_rep1.dat	NDFS8C	rep1	None	ATR	Norm	64	4	64	64	4096	948.81	4001.57	1512	-0.094	0.093	0.093	4011	FS	S	F	01/06/2022	Jun-22	22-Jun	yr: 22/06
s0547	ndfs8c_atr_64s_4cm_rep2.dat	NDFS8C	rep2	None	ATR	Norm	64	4	64	64	4096	948.81	4001.57	1512	-0.066	0.074	0.07	4019	FS	S	F	01/06/2022	Jun-22	22-Jun	yr: 22/06
s0548	ndfs8c_atr_64s_4cm_rep3.dat	NDFS8C	rep3	None	ATR	Norm	64	4	64	64	4096	948.81	4001.57	1512	-0.087	0.066	0.077	4046	FS	S	F	01/06/2022	Jun-22	22-Jun	yr: 22/06
s0549	ndfs8c_atr_64s_4cm_rep4.dat	NDFS8C	rep4	None	ATR	Norm	64	4	64	64	4096	948.81	4001.57	1512	-0.056	0.076	0.066	3851	FS	S	F	01/06/2022	Jun-22	22-Jun	yr: 22/06
s0550	ndfs8c_atr_64s_4cm_rep5.dat	NDFS8C	rep5	None	ATR	Norm	64	4	64	64	4096	948.81	4001.57	1512	-0.075	0.074	0.075	4002	FS	S	F	01/06/2022	Jun-22	22-Jun	yr: 22/06
s0551	ndfs8c_atr_64s_4cm_rep6.dat	NDFS8C	rep6	None	ATR	Norm	64	4	64	64	4096	948.81	4001.57	1512	-0.096	0.08	0.088	3983	FS	S	F	01/06/2022	Jun-22	22-Jun	yr: 22/06
s0552	ndrb8a_atr_64s_4cm_rep1.dat	NDRB8A	rep1	None	ATR	Norm	64	4	64	64	4096	948.81	4001.57	1512	-0.056	0.072	0.064	3989	RB	B	R	01/06/2022	Jun-22	22-Jun	yr: 22/06
s0553	ndrb8a_atr_64s_4cm_rep2.dat	NDRB8A	rep2	None	ATR	Norm	64	4	64	64	4096	948.81	4001.57	1512	-0.09	0.065	0.078	4028	RB	B	R	01/06/2022	Jun-22	22-Jun	yr: 22/06
s0554	ndrb8a_atr_64s_4cm_rep3.dat	NDRB8A	rep3	None	ATR	Norm	64	4	64	64	4096	948.81	4001.57	1512	-0.064	0.061	0.062	3952	RB	B	R	01/06/2022	Jun-22	22-Jun	yr: 22/06
s0555	ndrb8a_atr_64s_4cm_rep4.dat	NDRB8A	rep4	None	ATR	Norm	64	4	64	64	4096	948.81	4001.57	1512	-0.086	0.095	0.091	3991	RB	B	R	01/06/2022	Jun-22	22-Jun	yr: 22/06
s0557	ndrb8a_atr_64s_4cm_rep6.dat	NDRB8A	rep6	None	ATR	Norm	64	4	64	64	4096	948.81	4001.57	1512	-0.083	0.079	0.081	4003	RB	B	R	01/06/2022	Jun-22	22-Jun	yr: 22/06
s0558	ndrb8b_atr_64s_4cm_rep1.dat	NDRB8B	rep1	None	ATR	Norm	64	4	64	64	4096	948.81	4001.57	1512	-0.103	0.073	0.088	4011	RB	B	R	01/06/2022	Jun-22	22-Jun	yr: 22/06
s0559	ndrb8b_atr_64s_4cm_rep2.dat	NDRB8B	rep2	None	ATR	Norm	64	4	64	64	4096	948.81	4001.57	1512	-0.097	0.056	0.077	4014	RB	B	R	01/06/2022	Jun-22	22-Jun	yr: 22/06
s0560	ndrb8b_atr_64s_4cm_rep3.dat	NDRB8B	rep3	None	ATR	Norm	64	4	64	64	4096	948.81	4001.57	1512	-0.099	0.063	0.081	4013	RB	B	R	01/06/2022	Jun-22	22-Jun	yr: 22/06
s0561	ndrb8b_atr_64s_4cm_rep4.dat	NDRB8B	rep4	None	ATR	Norm	64	4	64	64	4096	948.81	4001.57	1512	-0.084	0.07	0.077	3984	RB	B	R	01/06/2022	Jun-22	22-Jun	yr: 22/06
s0562	ndrb8b_atr_64s_4cm_rep5.dat	NDRB8B	rep5	None	ATR	Norm	64	4	64	64	4096	948.81	4001.57	1512	-0.066	0.067	0.067	4021	RB	B	R	01/06/2022	Jun-22	22-Jun	yr: 22/06
s0567	ndrb8c_atr_64s_4cm_rep4.dat	NDRB8C	rep4	None	ATR	Norm	64	4	64	64	4096	948.81	4001.57	1512	-0.128	0.086	0.107	3995	RB	B	R	01/06/2022	Jun-22	22-Jun	yr: 22/06
s0568	ndrb8c_atr_64s_4cm_rep5.dat	NDRB8C	rep5	None	ATR	Norm	64	4	64	64	4096	948.81	4001.57	1512	-0.092	0.056	0.074	3977	RB	B	R	01/06/2022	Jun-22	22-Jun	yr: 22/06
s0569	ndrb8c_atr_64s_4cm_rep6.dat	NDRB8C	rep6	None	ATR	Norm	64	4	64	64	4096	948.81	4001.57	1512	-0.117	0.058	0.087	3978	RB	B	R	01/06/2022	Jun-22	22-Jun	yr: 22/06
s0570	ndrs8a_atr_64s_4cm_rep1.dat	NDRS8A	rep1	None	ATR	Norm	64	4	64	64	4096	948.81	4001.57	1512	-0.086	0.063	0.074	4017	RS	S	R	01/06/2022	Jun-22	22-Jun	yr: 22/06
s0571	ndrs8a_atr_64s_4cm_rep2.dat	NDRS8A	rep2	None	ATR	Norm	64	4	64	64	4096	948.81	4001.57	1512	-0.115	0.069	0.092	4052	RS	S	R	01/06/2022	Jun-22	22-Jun	yr: 22/06
s0572	ndrs8a_atr_64s_4cm_rep3.dat	NDRS8A	rep3	None	ATR	Norm	64	4	64	64	4096	948.81	4001.57	1512	-0.108	0.067	0.087	4031	RS	S	R	01/06/2022	Jun-22	22-Jun	yr: 22/06
s0573	ndrs8a_atr_64s_4cm_rep4.dat	NDRS8A	rep4	None	ATR	Norm	64	4	64	64	4096	948.81	4001.57	1512	-0.061	0.065	0.063	3966	RS	S	R	01/06/2022	Jun-22	22-Jun	yr: 22/06
s0574	ndrs8a_atr_64s_4cm_rep5.dat	NDRS8A	rep5	None	ATR	Norm	64	4	64	64	4096	948.81	4001.57	1512	-0.07	0.067	0.069	3980	RS	S	R	01/06/2022	Jun-22	22-Jun	yr: 22/06
s0575	ndrs8a_atr_64s_4cm_rep6.dat	NDRS8A	rep6	None	ATR	Norm	64	4	64	64	4096	948.81	4001.57	1512	-0.09	0.075	0.082	3993	RS	S	R	01/06/2022	Jun-22	22-Jun	yr: 22/06
s0576	ndrs8b_atr_64s_4cm_rep1.dat	NDRS8B	rep1	None	ATR	Norm	64	4	64	64	4096	948.81	4001.57	1512	-0.079	0.084	0.081	3988	RS	S	R	01/06/2022	Jun-22	22-Jun	yr: 22/06
s0577	ndrs8b_atr_64s_4cm_rep2.dat	NDRS8B	rep2	None	ATR	Norm	64	4	64	64	4096	948.81	4001.57	1512	-0.098	0.095	0.096	3968	RS	S	R	01/06/2022	Jun-22	22-Jun	yr: 22/06
s0578	ndrs8b_atr_64s_4cm_rep3.dat	NDRS8B	rep3	None	ATR	Norm	64	4	64	64	4096	948.81	4001.57	1512	-0.109	0.074	0.091	4042	RS	S	R	01/06/2022	Jun-22	22-Jun	yr: 22/06
s0579	ndrs8b_atr_64s_4cm_rep4.dat	NDRS8B	rep4	None	ATR	Norm	64	4	64	64	4096	948.81	4001.57	1512	-0.076	0.075	0.076	3987	RS	S	R	01/06/2022	Jun-22	22-Jun	yr: 22/06
s0580	ndrs8b_atr_64s_4cm_rep5.dat	NDRS8B	rep5	None	ATR	Norm	64	4	64	64	4096	948.81	4001.57	1512	-0.125	0.112	0.118	3987	RS	S	R	01/06/2022	Jun-22	22-Jun	yr: 22/06
s0581	ndrs8b_atr_64s_4cm_rep6.dat	NDRS8B	rep6	None	ATR	Norm	64	4	64	64	4096	948.81	4001.57	1512	-0.117	0.119	0.118	4009	RS	S	R	01/06/2022	Jun-22	22-Jun	yr: 22/06
s0582	ndrs8c_atr_64s_4cm_rep1.dat	NDRS8C	rep1	None	ATR	Norm	64	4	64	64	4096	948.81	4001.57	1512	-0.061	0.054	0.058	3932	RS	S	R	01/06/2022	Jun-22	22-Jun	yr: 22/06
s0583	ndrs8c_atr_64s_4cm_rep2.dat	NDRS8C	rep2	None	ATR	Norm	64	4	64	64	4096	948.81	4001.57	1512	-0.047	0.067	0.057	3963	RS	S	R	01/06/2022	Jun-22	22-Jun	yr: 22/06
s0584	ndrs8c_atr_64s_4cm_rep3.dat	NDRS8C	rep3	None	ATR	Norm	64	4	64	64	4096	948.81	4001.57	1512	-0.079	0.065	0.072	4039	RS	S	R	01/06/2022	Jun-22	22-Jun	yr: 22/06
s0585	ndrs8c_atr_64s_4cm_rep4.dat	NDRS8C	rep4	None	ATR	Norm	64	4	64	64	4096	948.81	4001.57	1512	-0.094	0.044	0.069	4047	RS	S	R	01/06/2022	Jun-22	22-Jun	yr: 22/06
s0586	ndrs8c_atr_64s_4cm_rep5.dat	NDRS8C	rep5	None	ATR	Norm	64	4	64	64	4096	948.81	4001.57	1512	-0.081	0.086	0.083	3962	RS	S	R	01/06/2022	Jun-22	22-Jun	yr: 22/06
s0587	ndrs8c_atr_64s_4cm_rep6.dat	NDRS8C	rep6	None	ATR	Norm	64	4	64	64	4096	948.81	4001.57	1512	-0.072	0.089	0.081	3993	RS	S	R	01/06/2022	Jun-22	22-Jun	yr: 22/06
s0588	ndfb9a_atr_64s_4cm_rep1.dat	NDFB9A	rep1	None	ATR	Norm	64	4	64	64	4096	948.81	4001.57	1512	-0.085	0.08	0.083	3963	FB	B	F	01/07/2022	Jul-22	22-Jul	yr: 22/07
s0589	ndfb9a_atr_64s_4cm_rep2.dat	NDFB9A	rep2	None	ATR	Norm	64	4	64	64	4096	948.81	4001.57	1512	-0.131	0.103	0.117	4006	FB	B	F	01/07/2022	Jul-22	22-Jul	yr: 22/07
s0590	ndfb9a_atr_64s_4cm_rep3.dat	NDFB9A	rep3	None	ATR	Norm	64	4	64	64	4096	948.81	4001.57	1512	-0.102	0.078	0.09	3956	FB	B	F	01/07/2022	Jul-22	22-Jul	yr: 22/07
s0591	ndfb9a_atr_64s_4cm_rep4.dat	NDFB9A	rep4	None	ATR	Norm	64	4	64	64	4096	948.81	4001.57	1512	-0.073	0.099	0.086	3298	FB	B	F	01/07/2022	Jul-22	22-Jul	yr: 22/07
s0592	ndfb9a_atr_64s_4cm_rep5.dat	NDFB9A	rep5	None	ATR	Norm	64	4	64	64	4096	948.81	4001.57	1512	-0.102	0.073	0.088	3980	FB	B	F	01/07/2022	Jul-22	22-Jul	yr: 22/07
s0593	ndfb9a_atr_64s_4cm_rep6.dat	NDFB9A	rep6	None	ATR	Norm	64	4	64	64	4096	948.81	4001.57	1512	-0.1	0.1	0.1	3970	FB	B	F	01/07/2022	Jul-22	22-Jul	yr: 22/07
s0594	ndfb9b_atr_64s_4cm_rep1.dat	NDFB9B	rep1	None	ATR	Norm	64	4	64	64	4096	948.81	4001.57	1512	-0.135	0.097	0.116	4004	FB	B	F	01/07/2022	Jul-22	22-Jul	yr: 22/07
s0595	ndfb9b_atr_64s_4cm_rep2.dat	NDFB9B	rep2	None	ATR	Norm	64	4	64	64	4096	948.81	4001.57	1512	-0.076	0.076	0.076	3945	FB	B	F	01/07/2022	Jul-22	22-Jul	yr: 22/07
s0596	ndfb9b_atr_64s_4cm_rep3.dat	NDFB9B	rep3	None	ATR	Norm	64	4	64	64	4096	948.81	4001.57	1512	-0.081	0.081	0.081	4017	FB	B	F	01/07/2022	Jul-22	22-Jul	yr: 22/07
s0597	ndfb9b_atr_64s_4cm_rep4.dat	NDFB9B	rep4	None	ATR	Norm	64	4	64	64	4096	948.81	4001.57	1512	-0.083	0.096	0.09	3733	FB	B	F	01/07/2022	Jul-22	22-Jul	yr: 22/07
s0598	ndfb9b_atr_64s_4cm_rep5.dat	NDFB9B	rep5	None	ATR	Norm	64	4	64	64	4096	948.81	4001.57	1512	-0.076	0.085	0.08	3976	FB	B	F	01/07/2022	Jul-22	22-Jul	yr: 22/07
s0599	ndfb9b_atr_64s_4cm_rep6.dat	NDFB9B	rep6	None	ATR	Norm	64	4	64	64	4096	948.81	4001.57	1512	-0.084	0.069	0.077	4035	FB	B	F	01/07/2022	Jul-22	22-Jul	yr: 22/07
s0600	ndfb9c_atr_64s_4cm_rep1.dat	NDFB9C	rep1	None	ATR	Norm	64	4	64	64	4096	948.81	4001.57	1512	-0.101	0.069	0.085	4033	FB	B	F	01/07/2022	Jul-22	22-Jul	yr: 22/07
s0601	ndfb9c_atr_64s_4cm_rep2.dat	NDFB9C	rep2	None	ATR	Norm	64	4	64	64	4096	948.81	4001.57	1512	-0.071	0.071	0.071	4029	FB	B	F	01/07/2022	Jul-22	22-Jul	yr: 22/07
s0602	ndfb9c_atr_64s_4cm_rep3.dat	NDFB9C	rep3	None	ATR	Norm	64	4	64	64	4096	948.81	4001.57	1512	-0.076	0.047	0.061	3989	FB	B	F	01/07/2022	Jul-22	22-Jul	yr: 22/07
s0603	ndfb9c_atr_64s_4cm_rep4.dat	NDFB9C	rep4	None	ATR	Norm	64	4	64	64	4096	948.81	4001.57	1512	-0.066	0.053	0.059	4020	FB	B	F	01/07/2022	Jul-22	22-Jul	yr: 22/07
s0604	ndfb9c_atr_64s_4cm_rep5.dat	NDFB9C	rep5	None	ATR	Norm	64	4	64	64	4096	948.81	4001.57	1512	-0.067	0.062	0.065	4000	FB	B	F	01/07/2022	Jul-22	22-Jul	yr: 22/07
s0605	ndfb9c_atr_64s_4cm_rep6.dat	NDFB9C	rep6	None	ATR	Norm	64	4	64	64	4096	948.81	4001.57	1512	-0.094	0.069	0.082	4018	FB	B	F	01/07/2022	Jul-22	22-Jul	yr: 22/07
s0606	ndfs9a_atr_64s_4cm_rep1.dat	NDFS9A	rep1	None	ATR	Norm	64	4	64	64	4096	948.81	4001.57	1512	-0.094	0.089	0.091	3982	FS	S	F	01/07/2022	Jul-22	22-Jul	yr: 22/07
s0607	ndfs9a_atr_64s_4cm_rep2.dat	NDFS9A	rep2	None	ATR	Norm	64	4	64	64	4096	948.81	4001.57	1512	-0.075	0.087	0.081	4004	FS	S	F	01/07/2022	Jul-22	22-Jul	yr: 22/07
s0608	ndfs9a_atr_64s_4cm_rep3.dat	NDFS9A	rep3	None	ATR	Norm	64	4	64	64	4096	948.81	4001.57	1512	-0.069	0.09	0.08	3951	FS	S	F	01/07/2022	Jul-22	22-Jul	yr: 22/07
s0609	ndfs9a_atr_64s_4cm_rep4.dat	NDFS9A	rep4	None	ATR	Norm	64	4	64	64	4096	948.81	4001.57	1512	-0.062	0.072	0.067	4022	FS	S	F	01/07/2022	Jul-22	22-Jul	yr: 22/07
s0610	ndfs9a_atr_64s_4cm_rep5.dat	NDFS9A	rep5	None	ATR	Norm	64	4	64	64	4096	948.81	4001.57	1512	-0.076	0.071	0.073	4024	FS	S	F	01/07/2022	Jul-22	22-Jul	yr: 22/07
s0611	ndfs9a_atr_64s_4cm_rep6.dat	NDFS9A	rep6	None	ATR	Norm	64	4	64	64	4096	948.81	4001.57	1512	-0.088	0.09	0.089	3936	FS	S	F	01/07/2022	Jul-22	22-Jul	yr: 22/07
s0612	ndfs9b_atr_64s_4cm_rep1.dat	NDFS9B	rep1	None	ATR	Norm	64	4	64	64	4096	948.81	4001.57	1512	-0.052	0.064	0.058	3897	FS	S	F	01/07/2022	Jul-22	22-Jul	yr: 22/07
s0613	ndfs9b_atr_64s_4cm_rep2.dat	NDFS9B	rep2	None	ATR	Norm	64	4	64	64	4096	948.81	4001.57	1512	-0.097	0.088	0.092	4012	FS	S	F	01/07/2022	Jul-22	22-Jul	yr: 22/07
s0614	ndfs9b_atr_64s_4cm_rep3.dat	NDFS9B	rep3	None	ATR	Norm	64	4	64	64	4096	948.81	4001.57	1512	-0.078	0.067	0.072	4054	FS	S	F	01/07/2022	Jul-22	22-Jul	yr: 22/07
s0615	ndfs9b_atr_64s_4cm_rep4.dat	NDFS9B	rep4	None	ATR	Norm	64	4	64	64	4096	948.81	4001.57	1512	-0.079	0.078	0.078	3968	FS	S	F	01/07/2022	Jul-22	22-Jul	yr: 22/07
s0616	ndfs9b_atr_64s_4cm_rep5.dat	NDFS9B	rep5	None	ATR	Norm	64	4	64	64	4096	948.81	4001.57	1512	-0.096	0.087	0.092	3962	FS	S	F	01/07/2022	Jul-22	22-Jul	yr: 22/07
s0617	ndfs9b_atr_64s_4cm_rep6.dat	NDFS9B	rep6	None	ATR	Norm	64	4	64	64	4096	948.81	4001.57	1512	-0.081	0.08	0.081	3842	FS	S	F	01/07/2022	Jul-22	22-Jul	yr: 22/07
s0618	ndfs9c_atr_64s_4cm_rep1.dat	NDFS9C	rep1	None	ATR	Norm	64	4	64	64	4096	948.81	4001.57	1512	-0.074	0.077	0.076	3989	FS	S	F	01/07/2022	Jul-22	22-Jul	yr: 22/07
s0619	ndfs9c_atr_64s_4cm_rep2.dat	NDFS9C	rep2	None	ATR	Norm	64	4	64	64	4096	948.81	4001.57	1512	-0.058	0.063	0.061	4028	FS	S	F	01/07/2022	Jul-22	22-Jul	yr: 22/07
s0620	ndfs9c_atr_64s_4cm_rep3.dat	NDFS9C	rep3	None	ATR	Norm	64	4	64	64	4096	948.81	4001.57	1512	-0.121	0.098	0.109	3993	FS	S	F	01/07/2022	Jul-22	22-Jul	yr: 22/07
s0621	ndfs9c_atr_64s_4cm_rep4.dat	NDFS9C	rep4	None	ATR	Norm	64	4	64	64	4096	948.81	4001.57	1512	-0.079	0.083	0.081	4037	FS	S	F	01/07/2022	Jul-22	22-Jul	yr: 22/07
s0622	ndfs9c_atr_64s_4cm_rep5.dat	NDFS9C	rep5	None	ATR	Norm	64	4	64	64	4096	948.81	4001.57	1512	-0.107	0.076	0.091	4026	FS	S	F	01/07/2022	Jul-22	22-Jul	yr: 22/07
s0623	ndfs9c_atr_64s_4cm_rep6.dat	NDFS9C	rep6	None	ATR	Norm	64	4	64	64	4096	948.81	4001.57	1512	-0.112	0.104	0.108	3960	FS	S	F	01/07/2022	Jul-22	22-Jul	yr: 22/07
s0624	ndrb9a_atr_64s_4cm_rep1.dat	NDRB9A	rep1	None	ATR	Norm	64	4	64	64	4096	948.81	4001.57	1512	-0.087	0.053	0.07	4010	RB	B	R	01/07/2022	Jul-22	22-Jul	yr: 22/07
s0625	ndrb9a_atr_64s_4cm_rep2.dat	NDRB9A	rep2	None	ATR	Norm	64	4	64	64	4096	948.81	4001.57	1512	-0.057	0.068	0.062	3959	RB	B	R	01/07/2022	Jul-22	22-Jul	yr: 22/07
s0626	ndrb9a_atr_64s_4cm_rep3.dat	NDRB9A	rep3	None	ATR	Norm	64	4	64	64	4096	948.81	4001.57	1512	-0.097	0.092	0.094	3987	RB	B	R	01/07/2022	Jul-22	22-Jul	yr: 22/07
s0627	ndrb9a_atr_64s_4cm_rep4.dat	NDRB9A	rep4	None	ATR	Norm	64	4	64	64	4096	948.81	4001.57	1512	-0.06	0.06	0.06	4025	RB	B	R	01/07/2022	Jul-22	22-Jul	yr: 22/07
s0628	ndrb9a_atr_64s_4cm_rep5.dat	NDRB9A	rep5	None	ATR	Norm	64	4	64	64	4096	948.81	4001.57	1512	-0.082	0.051	0.066	3992	RB	B	R	01/07/2022	Jul-22	22-Jul	yr: 22/07
s0629	ndrb9a_atr_64s_4cm_rep6.dat	NDRB9A	rep6	None	ATR	Norm	64	4	64	64	4096	948.81	4001.57	1512	-0.085	0.079	0.082	3988	RB	B	R	01/07/2022	Jul-22	22-Jul	yr: 22/07
s0630	ndrb9b_atr_64s_4cm_rep1.dat	NDRB9B	rep1	None	ATR	Norm	64	4	64	64	4096	948.81	4001.57	1512	-0.099	0.062	0.081	3994	RB	B	R	01/07/2022	Jul-22	22-Jul	yr: 22/07
s0631	ndrb9b_atr_64s_4cm_rep2.dat	NDRB9B	rep2	None	ATR	Norm	64	4	64	64	4096	948.81	4001.57	1512	-0.051	0.044	0.048	3995	RB	B	R	01/07/2022	Jul-22	22-Jul	yr: 22/07
s0632	ndrb9b_atr_64s_4cm_rep3.dat	NDRB9B	rep3	None	ATR	Norm	64	4	64	64	4096	948.81	4001.57	1512	-0.088	0.073	0.081	3986	RB	B	R	01/07/2022	Jul-22	22-Jul	yr: 22/07
s0633	ndrb9b_atr_64s_4cm_rep4.dat	NDRB9B	rep4	None	ATR	Norm	64	4	64	64	4096	948.81	4001.57	1512	-0.094	0.074	0.084	3979	RB	B	R	01/07/2022	Jul-22	22-Jul	yr: 22/07
s0634	ndrb9b_atr_64s_4cm_rep5.dat	NDRB9B	rep5	None	ATR	Norm	64	4	64	64	4096	948.81	4001.57	1512	-0.084	0.073	0.079	4002	RB	B	R	01/07/2022	Jul-22	22-Jul	yr: 22/07
s0635	ndrb9b_atr_64s_4cm_rep6.dat	NDRB9B	rep6	None	ATR	Norm	64	4	64	64	4096	948.81	4001.57	1512	-0.085	0.076	0.081	3973	RB	B	R	01/07/2022	Jul-22	22-Jul	yr: 22/07
s0636	ndrb9c_atr_64s_4cm_rep1.dat	NDRB9C	rep1	None	ATR	Norm	64	4	64	64	4096	948.81	4001.57	1512	-0.063	0.062	0.062	4011	RB	B	R	01/07/2022	Jul-22	22-Jul	yr: 22/07
s0637	ndrb9c_atr_64s_4cm_rep2.dat	NDRB9C	rep2	None	ATR	Norm	64	4	64	64	4096	948.81	4001.57	1512	-0.058	0.089	0.073	3924	RB	B	R	01/07/2022	Jul-22	22-Jul	yr: 22/07
s0638	ndrb9c_atr_64s_4cm_rep3.dat	NDRB9C	rep3	None	ATR	Norm	64	4	64	64	4096	948.81	4001.57	1512	-0.053	0.099	0.076	3785	RB	B	R	01/07/2022	Jul-22	22-Jul	yr: 22/07
s0639	ndrb9c_atr_64s_4cm_rep4.dat	NDRB9C	rep4	None	ATR	Norm	64	4	64	64	4096	948.81	4001.57	1512	-0.069	0.054	0.061	3993	RB	B	R	01/07/2022	Jul-22	22-Jul	yr: 22/07
s0640	ndrb9c_atr_64s_4cm_rep5.dat	NDRB9C	rep5	None	ATR	Norm	64	4	64	64	4096	948.81	4001.57	1512	-0.122	0.08	0.101	4024	RB	B	R	01/07/2022	Jul-22	22-Jul	yr: 22/07
s0641	ndrb9c_atr_64s_4cm_rep6.dat	NDRB9C	rep6	None	ATR	Norm	64	4	64	64	4096	948.81	4001.57	1512	-0.117	0.085	0.101	4032	RB	B	R	01/07/2022	Jul-22	22-Jul	yr: 22/07
s0642	ndrs9a_atr_64s_4cm_rep1.dat	NDRS9A	rep1	None	ATR	Norm	64	4	64	64	4096	948.81	4001.57	1512	-0.114	0.061	0.088	4026	RS	S	R	01/07/2022	Jul-22	22-Jul	yr: 22/07
s0643	ndrs9a_atr_64s_4cm_rep2.dat	NDRS9A	rep2	None	ATR	Norm	64	4	64	64	4096	948.81	4001.57	1512	-0.068	0.075	0.071	3957	RS	S	R	01/07/2022	Jul-22	22-Jul	yr: 22/07
s0644	ndrs9a_atr_64s_4cm_rep3.dat	NDRS9A	rep3	None	ATR	Norm	64	4	64	64	4096	948.81	4001.57	1512	-0.078	0.062	0.07	3981	RS	S	R	01/07/2022	Jul-22	22-Jul	yr: 22/07
s0645	ndrs9a_atr_64s_4cm_rep4.dat	NDRS9A	rep4	None	ATR	Norm	64	4	64	64	4096	948.81	4001.57	1512	-0.084	0.068	0.076	4047	RS	S	R	01/07/2022	Jul-22	22-Jul	yr: 22/07
s0646	ndrs9a_atr_64s_4cm_rep5.dat	NDRS9A	rep5	None	ATR	Norm	64	4	64	64	4096	948.81	4001.57	1512	-0.116	0.074	0.095	4031	RS	S	R	01/07/2022	Jul-22	22-Jul	yr: 22/07
s0647	ndrs9a_atr_64s_4cm_rep6.dat	NDRS9A	rep6	None	ATR	Norm	64	4	64	64	4096	948.81	4001.57	1512	-0.1	0.075	0.088	4047	RS	S	R	01/07/2022	Jul-22	22-Jul	yr: 22/07
s0648	ndrs9b_atr_64s_4cm_rep1.dat	NDRS9B	rep1	None	ATR	Norm	64	4	64	64	4096	948.81	4001.57	1512	-0.053	0.063	0.058	3956	RS	S	R	01/07/2022	Jul-22	22-Jul	yr: 22/07
s0649	ndrs9b_atr_64s_4cm_rep2.dat	NDRS9B	rep2	None	ATR	Norm	64	4	64	64	4096	948.81	4001.57	1512	-0.106	0.104	0.105	3957	RS	S	R	01/07/2022	Jul-22	22-Jul	yr: 22/07
s0650	ndrs9b_atr_64s_4cm_rep3.dat	NDRS9B	rep3	None	ATR	Norm	64	4	64	64	4096	948.81	4001.57	1512	-0.072	0.072	0.072	3991	RS	S	R	01/07/2022	Jul-22	22-Jul	yr: 22/07
s0651	ndrs9b_atr_64s_4cm_rep4.dat	NDRS9B	rep4	None	ATR	Norm	64	4	64	64	4096	948.81	4001.57	1512	-0.11	0.077	0.093	4043	RS	S	R	01/07/2022	Jul-22	22-Jul	yr: 22/07
s0652	ndrs9b_atr_64s_4cm_rep5.dat	NDRS9B	rep5	None	ATR	Norm	64	4	64	64	4096	948.81	4001.57	1512	-0.098	0.088	0.093	4011	RS	S	R	01/07/2022	Jul-22	22-Jul	yr: 22/07
s0653	ndrs9b_atr_64s_4cm_rep6.dat	NDRS9B	rep6	None	ATR	Norm	64	4	64	64	4096	948.81	4001.57	1512	-0.085	0.075	0.08	4036	RS	S	R	01/07/2022	Jul-22	22-Jul	yr: 22/07
s0654	ndrs9c_atr_64s_4cm_rep1.dat	NDRS9C	rep1	None	ATR	Norm	64	4	64	64	4096	948.81	4001.57	1512	-0.079	0.075	0.077	4008	RS	S	R	01/07/2022	Jul-22	22-Jul	yr: 22/07
s0655	ndrs9c_atr_64s_4cm_rep2.dat	NDRS9C	rep2	None	ATR	Norm	64	4	64	64	4096	948.81	4001.57	1512	-0.064	0.061	0.062	4002	RS	S	R	01/07/2022	Jul-22	22-Jul	yr: 22/07
s0656	ndrs9c_atr_64s_4cm_rep3.dat	NDRS9C	rep3	None	ATR	Norm	64	4	64	64	4096	948.81	4001.57	1512	-0.095	0.072	0.084	4033	RS	S	R	01/07/2022	Jul-22	22-Jul	yr: 22/07
s0657	ndrs9c_atr_64s_4cm_rep4.dat	NDRS9C	rep4	None	ATR	Norm	64	4	64	64	4096	948.81	4001.57	1512	-0.056	0.06	0.058	4033	RS	S	R	01/07/2022	Jul-22	22-Jul	yr: 22/07
s0658	ndrs9c_atr_64s_4cm_rep5.dat	NDRS9C	rep5	None	ATR	Norm	64	4	64	64	4096	948.81	4001.57	1512	-0.087	0.071	0.079	3885	RS	S	R	01/07/2022	Jul-22	22-Jul	yr: 22/07
s0659	ndrs9c_atr_64s_4cm_rep6.dat	NDRS9C	rep6	None	ATR	Norm	64	4	64	64	4096	948.81	4001.57	1512	-0.078	0.075	0.076	3969	RS	S	R	01/07/2022	Jul-22	22-Jul	yr: 22/07
s0660	ndfb10a_atr_64s_4cm_rep1.dat	NDFB10A	rep1	None	ATR	Norm	64	4	64	64	4096	948.81	4001.57	1512	-0.089	0.07	0.08	4033	FB	B	F	01/08/2022	Aug-22	22-Aug	yr: 22/08
s0661	ndfb10a_atr_64s_4cm_rep2.dat	NDFB10A	rep2	None	ATR	Norm	64	4	64	64	4096	948.81	4001.57	1512	-0.088	0.064	0.076	4037	FB	B	F	01/08/2022	Aug-22	22-Aug	yr: 22/08
s0662	ndfb10a_atr_64s_4cm_rep3.dat	NDFB10A	rep3	None	ATR	Norm	64	4	64	64	4096	948.81	4001.57	1512	-0.083	0.066	0.074	3997	FB	B	F	01/08/2022	Aug-22	22-Aug	yr: 22/08
s0663	ndfb10a_atr_64s_4cm_rep4.dat	NDFB10A	rep4	None	ATR	Norm	64	4	64	64	4096	948.81	4001.57	1512	-0.049	0.065	0.057	4063	FB	B	F	01/08/2022	Aug-22	22-Aug	yr: 22/08
s0664	ndfb10a_atr_64s_4cm_rep5.dat	NDFB10A	rep5	None	ATR	Norm	64	4	64	64	4096	948.81	4001.57	1512	-0.1	0.091	0.095	4003	FB	B	F	01/08/2022	Aug-22	22-Aug	yr: 22/08
s0665	ndfb10a_atr_64s_4cm_rep6.dat	NDFB10A	rep6	None	ATR	Norm	64	4	64	64	4096	948.81	4001.57	1512	-0.064	0.055	0.06	3825	FB	B	F	01/08/2022	Aug-22	22-Aug	yr: 22/08
s0666	ndfb10b_atr_64s_4cm_rep1.dat	NDFB10B	rep1	None	ATR	Norm	64	4	64	64	4096	948.81	4001.57	1512	-0.086	0.062	0.074	4033	FB	B	F	01/08/2022	Aug-22	22-Aug	yr: 22/08
s0667	ndfb10b_atr_64s_4cm_rep2.dat	NDFB10B	rep2	None	ATR	Norm	64	4	64	64	4096	948.81	4001.57	1512	-0.088	0.062	0.075	4012	FB	B	F	01/08/2022	Aug-22	22-Aug	yr: 22/08
s0668	ndfb10b_atr_64s_4cm_rep3.dat	NDFB10B	rep3	None	ATR	Norm	64	4	64	64	4096	948.81	4001.57	1512	-0.096	0.075	0.086	4016	FB	B	F	01/08/2022	Aug-22	22-Aug	yr: 22/08
s0669	ndfb10b_atr_64s_4cm_rep4.dat	NDFB10B	rep4	None	ATR	Norm	64	4	64	64	4096	948.81	4001.57	1512	-0.096	0.076	0.086	4020	FB	B	F	01/08/2022	Aug-22	22-Aug	yr: 22/08
s0670	ndfb10b_atr_64s_4cm_rep5.dat	NDFB10B	rep5	None	ATR	Norm	64	4	64	64	4096	948.81	4001.57	1512	-0.097	0.088	0.092	3986	FB	B	F	01/08/2022	Aug-22	22-Aug	yr: 22/08
s0671	ndfb10b_atr_64s_4cm_rep6.dat	NDFB10B	rep6	None	ATR	Norm	64	4	64	64	4096	948.81	4001.57	1512	-0.103	0.09	0.097	4016	FB	B	F	01/08/2022	Aug-22	22-Aug	yr: 22/08
s0672	ndfb10c_atr_64s_4cm_rep1.dat	NDFB10C	rep1	None	ATR	Norm	64	4	64	64	4096	948.81	4001.57	1512	-0.092	0.07	0.081	4050	FB	B	F	01/08/2022	Aug-22	22-Aug	yr: 22/08
s0673	ndfb10c_atr_64s_4cm_rep2.dat	NDFB10C	rep2	None	ATR	Norm	64	4	64	64	4096	948.81	4001.57	1512	-0.089	0.065	0.077	3991	FB	B	F	01/08/2022	Aug-22	22-Aug	yr: 22/08
s0674	ndfb10c_atr_64s_4cm_rep3.dat	NDFB10C	rep3	None	ATR	Norm	64	4	64	64	4096	948.81	4001.57	1512	-0.083	0.062	0.072	4026	FB	B	F	01/08/2022	Aug-22	22-Aug	yr: 22/08
s0675	ndfb10c_atr_64s_4cm_rep4.dat	NDFB10C	rep4	None	ATR	Norm	64	4	64	64	4096	948.81	4001.57	1512	-0.079	0.057	0.068	4047	FB	B	F	01/08/2022	Aug-22	22-Aug	yr: 22/08
s0676	ndfb10c_atr_64s_4cm_rep5.dat	NDFB10C	rep5	None	ATR	Norm	64	4	64	64	4096	948.81	4001.57	1512	-0.085	0.056	0.07	4060	FB	B	F	01/08/2022	Aug-22	22-Aug	yr: 22/08
s0677	ndfb10c_atr_64s_4cm_rep6.dat	NDFB10C	rep6	None	ATR	Norm	64	4	64	64	4096	948.81	4001.57	1512	-0.089	0.076	0.083	3963	FB	B	F	01/08/2022	Aug-22	22-Aug	yr: 22/08
s0678	ndfs10a_atr_64s_4cm_rep1.dat	NDFS10A	rep1	None	ATR	Norm	64	4	64	64	4096	948.81	4001.57	1512	-0.087	0.079	0.083	4042	FS	S	F	01/08/2022	Aug-22	22-Aug	yr: 22/08
s0679	ndfs10a_atr_64s_4cm_rep2.dat	NDFS10A	rep2	None	ATR	Norm	64	4	64	64	4096	948.81	4001.57	1512	-0.071	0.076	0.073	4023	FS	S	F	01/08/2022	Aug-22	22-Aug	yr: 22/08
s0680	ndfs10a_atr_64s_4cm_rep3.dat	NDFS10A	rep3	None	ATR	Norm	64	4	64	64	4096	948.81	4001.57	1512	-0.048	0.083	0.065	3915	FS	S	F	01/08/2022	Aug-22	22-Aug	yr: 22/08
s0681	ndfs10a_atr_64s_4cm_rep4.dat	NDFS10A	rep4	None	ATR	Norm	64	4	64	64	4096	948.81	4001.57	1512	-0.084	0.101	0.093	3988	FS	S	F	01/08/2022	Aug-22	22-Aug	yr: 22/08
s0682	ndfs10a_atr_64s_4cm_rep5.dat	NDFS10A	rep5	None	ATR	Norm	64	4	64	64	4096	948.81	4001.57	1512	-0.094	0.089	0.091	4019	FS	S	F	01/08/2022	Aug-22	22-Aug	yr: 22/08
s0683	ndfs10a_atr_64s_4cm_rep6.dat	NDFS10A	rep6	None	ATR	Norm	64	4	64	64	4096	948.81	4001.57	1512	-0.077	0.077	0.077	4042	FS	S	F	01/08/2022	Aug-22	22-Aug	yr: 22/08
s0684	ndfs10b_atr_64s_4cm_rep1.dat	NDFS10B	rep1	None	ATR	Norm	64	4	64	64	4096	948.81	4001.57	1512	-0.072	0.084	0.078	4005	FS	S	F	01/08/2022	Aug-22	22-Aug	yr: 22/08
s0685	ndfs10b_atr_64s_4cm_rep2.dat	NDFS10B	rep2	None	ATR	Norm	64	4	64	64	4096	948.81	4001.57	1512	-0.049	0.083	0.066	3863	FS	S	F	01/08/2022	Aug-22	22-Aug	yr: 22/08
s0686	ndfs10b_atr_64s_4cm_rep3.dat	NDFS10B	rep3	None	ATR	Norm	64	4	64	64	4096	948.81	4001.57	1512	-0.077	0.091	0.084	4015	FS	S	F	01/08/2022	Aug-22	22-Aug	yr: 22/08
s0687	ndfs10b_atr_64s_4cm_rep4.dat	NDFS10B	rep4	None	ATR	Norm	64	4	64	64	4096	948.81	4001.57	1512	-0.081	0.072	0.077	3995	FS	S	F	01/08/2022	Aug-22	22-Aug	yr: 22/08
s0693	ndfs10c_atr_64s_4cm_rep4.dat	NDFS10C	rep4	None	ATR	Norm	64	4	64	64	4096	948.81	4001.57	1512	-0.092	0.105	0.098	3993	FS	S	F	01/08/2022	Aug-22	22-Aug	yr: 22/08
s0696	ndrb10a_atr_64s_4cm_rep1.dat	NDRB10A	rep1	None	ATR	Norm	64	4	64	64	4096	948.81	4001.57	1512	-0.081	0.069	0.075	4008	RB	B	R	01/08/2022	Aug-22	22-Aug	yr: 22/08
s0697	ndrb10a_atr_64s_4cm_rep2.dat	NDRB10A	rep2	None	ATR	Norm	64	4	64	64	4096	948.81	4001.57	1512	-0.077	0.074	0.075	3958	RB	B	R	01/08/2022	Aug-22	22-Aug	yr: 22/08
s0698	ndrb10a_atr_64s_4cm_rep3.dat	NDRB10A	rep3	None	ATR	Norm	64	4	64	64	4096	948.81	4001.57	1512	-0.084	0.073	0.078	3982	RB	B	R	01/08/2022	Aug-22	22-Aug	yr: 22/08
s0699	ndrb10a_atr_64s_4cm_rep4.dat	NDRB10A	rep4	None	ATR	Norm	64	4	64	64	4096	948.81	4001.57	1512	-0.096	0.081	0.088	3994	RB	B	R	01/08/2022	Aug-22	22-Aug	yr: 22/08
s0700	ndrb10a_atr_64s_4cm_rep5.dat	NDRB10A	rep5	None	ATR	Norm	64	4	64	64	4096	948.81	4001.57	1512	-0.104	0.094	0.099	3927	RB	B	R	01/08/2022	Aug-22	22-Aug	yr: 22/08
s0701	ndrb10a_atr_64s_4cm_rep6.dat	NDRB10A	rep6	None	ATR	Norm	64	4	64	64	4096	948.81	4001.57	1512	-0.082	0.066	0.074	4049	RB	B	R	01/08/2022	Aug-22	22-Aug	yr: 22/08
s0702	ndrb10b_atr_64s_4cm_rep1.dat	NDRB10B	rep1	None	ATR	Norm	64	4	64	64	4096	948.81	4001.57	1512	-0.083	0.086	0.084	3980	RB	B	R	01/08/2022	Aug-22	22-Aug	yr: 22/08
s0703	ndrb10b_atr_64s_4cm_rep2.dat	NDRB10B	rep2	None	ATR	Norm	64	4	64	64	4096	948.81	4001.57	1512	-0.133	0.09	0.112	4010	RB	B	R	01/08/2022	Aug-22	22-Aug	yr: 22/08
s0704	ndrb10b_atr_64s_4cm_rep3.dat	NDRB10B	rep3	None	ATR	Norm	64	4	64	64	4096	948.81	4001.57	1512	-0.09	0.044	0.067	4023	RB	B	R	01/08/2022	Aug-22	22-Aug	yr: 22/08
s0705	ndrb10b_atr_64s_4cm_rep4.dat	NDRB10B	rep4	None	ATR	Norm	64	4	64	64	4096	948.81	4001.57	1512	-0.081	0.062	0.072	4051	RB	B	R	01/08/2022	Aug-22	22-Aug	yr: 22/08
s0706	ndrb10b_atr_64s_4cm_rep5.dat	NDRB10B	rep5	None	ATR	Norm	64	4	64	64	4096	948.81	4001.57	1512	-0.117	0.061	0.089	4016	RB	B	R	01/08/2022	Aug-22	22-Aug	yr: 22/08
s0707	ndrb10b_atr_64s_4cm_rep6.dat	NDRB10B	rep6	None	ATR	Norm	64	4	64	64	4096	948.81	4001.57	1512	-0.075	0.06	0.067	4027	RB	B	R	01/08/2022	Aug-22	22-Aug	yr: 22/08
s0708	ndrb10c_atr_64s_4cm_rep1.dat	NDRB10C	rep1	None	ATR	Norm	64	4	64	64	4096	948.81	4001.57	1512	-0.098	0.066	0.082	3925	RB	B	R	01/08/2022	Aug-22	22-Aug	yr: 22/08
s0709	ndrb10c_atr_64s_4cm_rep2.dat	NDRB10C	rep2	None	ATR	Norm	64	4	64	64	4096	948.81	4001.57	1512	-0.069	0.049	0.059	3994	RB	B	R	01/08/2022	Aug-22	22-Aug	yr: 22/08
s0710	ndrb10c_atr_64s_4cm_rep3.dat	NDRB10C	rep3	None	ATR	Norm	64	4	64	64	4096	948.81	4001.57	1512	-0.105	0.075	0.09	3984	RB	B	R	01/08/2022	Aug-22	22-Aug	yr: 22/08
s0711	ndrb10c_atr_64s_4cm_rep4.dat	NDRB10C	rep4	None	ATR	Norm	64	4	64	64	4096	948.81	4001.57	1512	-0.093	0.063	0.078	4022	RB	B	R	01/08/2022	Aug-22	22-Aug	yr: 22/08
s0712	ndrb10c_atr_64s_4cm_rep5.dat	NDRB10C	rep5	None	ATR	Norm	64	4	64	64	4096	948.81	4001.57	1512	-0.08	0.039	0.06	4047	RB	B	R	01/08/2022	Aug-22	22-Aug	yr: 22/08
s0713	ndrb10c_atr_64s_4cm_rep6.dat	NDRB10C	rep6	None	ATR	Norm	64	4	64	64	4096	948.81	4001.57	1512	-0.087	0.054	0.07	4019	RB	B	R	01/08/2022	Aug-22	22-Aug	yr: 22/08
s0714	ndrs10a_atr_64s_4cm_rep1.dat	NDRS10A	rep1	None	ATR	Norm	64	4	64	64	4096	948.81	4001.57	1512	-0.077	0.076	0.076	3996	RS	S	R	01/08/2022	Aug-22	22-Aug	yr: 22/08
s0715	ndrs10a_atr_64s_4cm_rep2.dat	NDRS10A	rep2	None	ATR	Norm	64	4	64	64	4096	948.81	4001.57	1512	-0.082	0.085	0.084	3987	RS	S	R	01/08/2022	Aug-22	22-Aug	yr: 22/08
s0716	ndrs10a_atr_64s_4cm_rep3.dat	NDRS10A	rep3	None	ATR	Norm	64	4	64	64	4096	948.81	4001.57	1512	-0.074	0.08	0.077	4004	RS	S	R	01/08/2022	Aug-22	22-Aug	yr: 22/08
s0717	ndrs10a_atr_64s_4cm_rep4.dat	NDRS10A	rep4	None	ATR	Norm	64	4	64	64	4096	948.81	4001.57	1512	-0.107	0.079	0.093	4016	RS	S	R	01/08/2022	Aug-22	22-Aug	yr: 22/08
s0719	ndrs10a_atr_64s_4cm_rep6.dat	NDRS10A	rep6	None	ATR	Norm	64	4	64	64	4096	948.81	4001.57	1512	-0.089	0.088	0.088	4023	RS	S	R	01/08/2022	Aug-22	22-Aug	yr: 22/08
s0720	ndrs10b_atr_64s_4cm_rep1.dat	NDRS10B	rep1	None	ATR	Norm	64	4	64	64	4096	948.81	4001.57	1512	-0.076	0.086	0.081	4014	RS	S	R	01/08/2022	Aug-22	22-Aug	yr: 22/08
s0721	ndrs10b_atr_64s_4cm_rep2.dat	NDRS10B	rep2	None	ATR	Norm	64	4	64	64	4096	948.81	4001.57	1512	-0.093	0.074	0.084	4023	RS	S	R	01/08/2022	Aug-22	22-Aug	yr: 22/08
s0722	ndrs10b_atr_64s_4cm_rep3.dat	NDRS10B	rep3	None	ATR	Norm	64	4	64	64	4096	948.81	4001.57	1512	-0.064	0.07	0.067	3940	RS	S	R	01/08/2022	Aug-22	22-Aug	yr: 22/08
s0723	ndrs10b_atr_64s_4cm_rep4.dat	NDRS10B	rep4	None	ATR	Norm	64	4	64	64	4096	948.81	4001.57	1512	-0.099	0.081	0.09	4026	RS	S	R	01/08/2022	Aug-22	22-Aug	yr: 22/08
s0724	ndrs10b_atr_64s_4cm_rep5.dat	NDRS10B	rep5	None	ATR	Norm	64	4	64	64	4096	948.81	4001.57	1512	-0.098	0.086	0.092	4013	RS	S	R	01/08/2022	Aug-22	22-Aug	yr: 22/08
s0725	ndrs10b_atr_64s_4cm_rep6.dat	NDRS10B	rep6	None	ATR	Norm	64	4	64	64	4096	948.81	4001.57	1512	-0.087	0.065	0.076	4052	RS	S	R	01/08/2022	Aug-22	22-Aug	yr: 22/08
s0726	ndrs10c_atr_64s_4cm_rep1.dat	NDRS10C	rep1	None	ATR	Norm	64	4	64	64	4096	948.81	4001.57	1512	-0.102	0.117	0.109	3959	RS	S	R	01/08/2022	Aug-22	22-Aug	yr: 22/08
s0727	ndrs10c_atr_64s_4cm_rep2.dat	NDRS10C	rep2	None	ATR	Norm	64	4	64	64	4096	948.81	4001.57	1512	-0.079	0.085	0.082	3981	RS	S	R	01/08/2022	Aug-22	22-Aug	yr: 22/08
s0728	ndrs10c_atr_64s_4cm_rep3.dat	NDRS10C	rep3	None	ATR	Norm	64	4	64	64	4096	948.81	4001.57	1512	-0.071	0.081	0.076	4036	RS	S	R	01/08/2022	Aug-22	22-Aug	yr: 22/08
s0729	ndrs10c_atr_64s_4cm_rep4.dat	NDRS10C	rep4	None	ATR	Norm	64	4	64	64	4096	948.81	4001.57	1512	-0.072	0.094	0.083	4013	RS	S	R	01/08/2022	Aug-22	22-Aug	yr: 22/08
s0730	ndrs10c_atr_64s_4cm_rep5.dat	NDRS10C	rep5	None	ATR	Norm	64	4	64	64	4096	948.81	4001.57	1512	-0.067	0.06	0.063	4025	RS	S	R	01/08/2022	Aug-22	22-Aug	yr: 22/08
s0731	ndrs10c_atr_64s_4cm_rep6.dat	NDRS10C	rep6	None	ATR	Norm	64	4	64	64	4096	948.81	4001.57	1512	-0.084	0.065	0.074	4024	RS	S	R	01/08/2022	Aug-22	22-Aug	yr: 22/08
s0732	ndrs10c_atr_64s_4cm_rep7.dat	NDRS10C	rep7	None	ATR	Norm	64	4	64	64	4096	948.81	4001.57	1512	-0.076	0.08	0.078	3987	RS	S	R	01/08/2022	Aug-22	22-Aug	yr: 22/08
s0733	ndfb11a_atr_64s_4cm_rep1.dat	NDFB11A	rep1	None	ATR	Norm	64	4	64	64	4096	948.81	4001.57	1512	-0.078	0.098	0.088	3923	FB	B	F	01/09/2022	Sep-22	22-Sep	yr: 22/09
s0734	ndfb11a_atr_64s_4cm_rep2.dat	NDFB11A	rep2	None	ATR	Norm	64	4	64	64	4096	948.81	4001.57	1512	-0.083	0.09	0.086	4024	FB	B	F	01/09/2022	Sep-22	22-Sep	yr: 22/09
s0735	ndfb11a_atr_64s_4cm_rep3.dat	NDFB11A	rep3	None	ATR	Norm	64	4	64	64	4096	948.81	4001.57	1512	-0.088	0.108	0.098	3875	FB	B	F	01/09/2022	Sep-22	22-Sep	yr: 22/09
s0736	ndfb11a_atr_64s_4cm_rep4.dat	NDFB11A	rep4	None	ATR	Norm	64	4	64	64	4096	948.81	4001.57	1512	-0.061	0.092	0.077	3962	FB	B	F	01/09/2022	Sep-22	22-Sep	yr: 22/09
s0737	ndfb11a_atr_64s_4cm_rep5.dat	NDFB11A	rep5	None	ATR	Norm	64	4	64	64	4096	948.81	4001.57	1512	-0.069	0.073	0.071	3985	FB	B	F	01/09/2022	Sep-22	22-Sep	yr: 22/09
s0738	ndfb11a_atr_64s_4cm_rep6.dat	NDFB11A	rep6	None	ATR	Norm	64	4	64	64	4096	948.81	4001.57	1512	-0.099	0.115	0.107	3957	FB	B	F	01/09/2022	Sep-22	22-Sep	yr: 22/09
s0739	ndfb11b_atr_64s_4cm_rep1.dat	NDFB11B	rep1	None	ATR	Norm	64	4	64	64	4096	948.81	4001.57	1512	-0.077	0.089	0.083	4022	FB	B	F	01/09/2022	Sep-22	22-Sep	yr: 22/09
s0740	ndfb11b_atr_64s_4cm_rep2.dat	NDFB11B	rep2	None	ATR	Norm	64	4	64	64	4096	948.81	4001.57	1512	-0.088	0.097	0.092	3943	FB	B	F	01/09/2022	Sep-22	22-Sep	yr: 22/09
s0742	ndfb11b_atr_64s_4cm_rep4.dat	NDFB11B	rep4	None	ATR	Norm	64	4	64	64	4096	948.81	4001.57	1512	-0.108	0.113	0.11	3843	FB	B	F	01/09/2022	Sep-22	22-Sep	yr: 22/09
s0743	ndfb11b_atr_64s_4cm_rep5.dat	NDFB11B	rep5	None	ATR	Norm	64	4	64	64	4096	948.81	4001.57	1512	-0.116	0.113	0.114	3931	FB	B	F	01/09/2022	Sep-22	22-Sep	yr: 22/09
s0744	ndfb11b_atr_64s_4cm_rep6.dat	NDFB11B	rep6	None	ATR	Norm	64	4	64	64	4096	948.81	4001.57	1512	-0.106	0.109	0.108	3916	FB	B	F	01/09/2022	Sep-22	22-Sep	yr: 22/09
s0745	ndfb11c_atr_64s_4cm_rep1.dat	NDFB11C	rep1	None	ATR	Norm	64	4	64	64	4096	948.81	4001.57	1512	-0.084	0.081	0.082	4001	FB	B	F	01/09/2022	Sep-22	22-Sep	yr: 22/09
s0746	ndfb11c_atr_64s_4cm_rep2.dat	NDFB11C	rep2	None	ATR	Norm	64	4	64	64	4096	948.81	4001.57	1512	-0.071	0.085	0.078	4011	FB	B	F	01/09/2022	Sep-22	22-Sep	yr: 22/09
s0747	ndfb11c_atr_64s_4cm_rep3.dat	NDFB11C	rep3	None	ATR	Norm	64	4	64	64	4096	948.81	4001.57	1512	-0.109	0.11	0.109	3934	FB	B	F	01/09/2022	Sep-22	22-Sep	yr: 22/09
s0748	ndfb11c_atr_64s_4cm_rep4.dat	NDFB11C	rep4	None	ATR	Norm	64	4	64	64	4096	948.81	4001.57	1512	-0.15	0.155	0.153	3960	FB	B	F	01/09/2022	Sep-22	22-Sep	yr: 22/09
s0749	ndfb11c_atr_64s_4cm_rep5.dat	NDFB11C	rep5	None	ATR	Norm	64	4	64	64	4096	948.81	4001.57	1512	-0.09	0.07	0.08	4021	FB	B	F	01/09/2022	Sep-22	22-Sep	yr: 22/09
s0750	ndfb11c_atr_64s_4cm_rep6.dat	NDFB11C	rep6	None	ATR	Norm	64	4	64	64	4096	948.81	4001.57	1512	-0.098	0.089	0.094	3981	FB	B	F	01/09/2022	Sep-22	22-Sep	yr: 22/09
s0751	ndfs11a_atr_64s_4cm_rep1.dat	NDFS11A	rep1	None	ATR	Norm	64	4	64	64	4096	948.81	4001.57	1512	-0.059	0.08	0.07	3990	FS	S	F	01/09/2022	Sep-22	22-Sep	yr: 22/09
s0752	ndfs11a_atr_64s_4cm_rep2.dat	NDFS11A	rep2	None	ATR	Norm	64	4	64	64	4096	948.81	4001.57	1512	-0.07	0.09	0.08	3937	FS	S	F	01/09/2022	Sep-22	22-Sep	yr: 22/09
s0753	ndfs11a_atr_64s_4cm_rep3.dat	NDFS11A	rep3	None	ATR	Norm	64	4	64	64	4096	948.81	4001.57	1512	-0.113	0.12	0.116	3982	FS	S	F	01/09/2022	Sep-22	22-Sep	yr: 22/09
s0754	ndfs11a_atr_64s_4cm_rep4.dat	NDFS11A	rep4	None	ATR	Norm	64	4	64	64	4096	948.81	4001.57	1512	-0.068	0.096	0.082	3993	FS	S	F	01/09/2022	Sep-22	22-Sep	yr: 22/09
s0755	ndfs11a_atr_64s_4cm_rep5.dat	NDFS11A	rep5	None	ATR	Norm	64	4	64	64	4096	948.81	4001.57	1512	-0.1	0.121	0.11	3967	FS	S	F	01/09/2022	Sep-22	22-Sep	yr: 22/09
s0756	ndfs11a_atr_64s_4cm_rep6.dat	NDFS11A	rep6	None	ATR	Norm	64	4	64	64	4096	948.81	4001.57	1512	-0.078	0.091	0.084	3968	FS	S	F	01/09/2022	Sep-22	22-Sep	yr: 22/09
s0757	ndfs11b_atr_64s_4cm_rep1.dat	NDFS11B	rep1	None	ATR	Norm	64	4	64	64	4096	948.81	4001.57	1512	-0.068	0.092	0.08	3980	FS	S	F	01/09/2022	Sep-22	22-Sep	yr: 22/09
s0758	ndfs11b_atr_64s_4cm_rep2.dat	NDFS11B	rep2	None	ATR	Norm	64	4	64	64	4096	948.81	4001.57	1512	-0.048	0.069	0.058	3953	FS	S	F	01/09/2022	Sep-22	22-Sep	yr: 22/09
s0759	ndfs11b_atr_64s_4cm_rep3.dat	NDFS11B	rep3	None	ATR	Norm	64	4	64	64	4096	948.81	4001.57	1512	-0.047	0.077	0.062	3870	FS	S	F	01/09/2022	Sep-22	22-Sep	yr: 22/09
s0760	ndfs11b_atr_64s_4cm_rep4.dat	NDFS11B	rep4	None	ATR	Norm	64	4	64	64	4096	948.81	4001.57	1512	-0.076	0.123	0.1	3907	FS	S	F	01/09/2022	Sep-22	22-Sep	yr: 22/09
s0762	ndfs11b_atr_64s_4cm_rep6.dat	NDFS11B	rep6	None	ATR	Norm	64	4	64	64	4096	948.81	4001.57	1512	-0.047	0.076	0.062	4055	FS	S	F	01/09/2022	Sep-22	22-Sep	yr: 22/09
s0763	ndfs11c_atr_64s_4cm_rep1.dat	NDFS11C	rep1	None	ATR	Norm	64	4	64	64	4096	948.81	4001.57	1512	-0.09	0.128	0.109	3912	FS	S	F	01/09/2022	Sep-22	22-Sep	yr: 22/09
s0764	ndfs11c_atr_64s_4cm_rep2.dat	NDFS11C	rep2	None	ATR	Norm	64	4	64	64	4096	948.81	4001.57	1512	-0.065	0.089	0.077	3856	FS	S	F	01/09/2022	Sep-22	22-Sep	yr: 22/09
s0765	ndfs11c_atr_64s_4cm_rep3.dat	NDFS11C	rep3	None	ATR	Norm	64	4	64	64	4096	948.81	4001.57	1512	-0.082	0.119	0.101	3901	FS	S	F	01/09/2022	Sep-22	22-Sep	yr: 22/09
s0766	ndfs11c_atr_64s_4cm_rep4.dat	NDFS11C	rep4	None	ATR	Norm	64	4	64	64	4096	948.81	4001.57	1512	-0.085	0.084	0.085	3995	FS	S	F	01/09/2022	Sep-22	22-Sep	yr: 22/09
s0767	ndfs11c_atr_64s_4cm_rep5.dat	NDFS11C	rep5	None	ATR	Norm	64	4	64	64	4096	948.81	4001.57	1512	-0.101	0.163	0.132	3950	FS	S	F	01/09/2022	Sep-22	22-Sep	yr: 22/09
s0769	ndrb11a_atr_64s_4cm_rep1.dat	NDRB11A	rep1	None	ATR	Norm	64	4	64	64	4096	948.81	4001.57	1512	-0.085	0.08	0.083	3994	RB	B	R	01/09/2022	Sep-22	22-Sep	yr: 22/09
s0770	ndrb11a_atr_64s_4cm_rep2.dat	NDRB11A	rep2	None	ATR	Norm	64	4	64	64	4096	948.81	4001.57	1512	-0.076	0.081	0.078	4011	RB	B	R	01/09/2022	Sep-22	22-Sep	yr: 22/09
s0771	ndrb11a_atr_64s_4cm_rep3.dat	NDRB11A	rep3	None	ATR	Norm	64	4	64	64	4096	948.81	4001.57	1512	-0.088	0.087	0.088	3989	RB	B	R	01/09/2022	Sep-22	22-Sep	yr: 22/09
s0772	ndrb11a_atr_64s_4cm_rep4.dat	NDRB11A	rep4	None	ATR	Norm	64	4	64	64	4096	948.81	4001.57	1512	-0.087	0.077	0.082	4008	RB	B	R	01/09/2022	Sep-22	22-Sep	yr: 22/09
s0773	ndrb11a_atr_64s_4cm_rep5.dat	NDRB11A	rep5	None	ATR	Norm	64	4	64	64	4096	948.81	4001.57	1512	-0.091	0.083	0.087	4008	RB	B	R	01/09/2022	Sep-22	22-Sep	yr: 22/09
s0774	ndrb11a_atr_64s_4cm_rep6.dat	NDRB11A	rep6	None	ATR	Norm	64	4	64	64	4096	948.81	4001.57	1512	-0.087	0.071	0.079	3974	RB	B	R	01/09/2022	Sep-22	22-Sep	yr: 22/09
s0775	ndrb11b_atr_64s_4cm_rep1.dat	NDRB11B	rep1	None	ATR	Norm	64	4	64	64	4096	948.81	4001.57	1512	-0.078	0.067	0.073	3978	RB	B	R	01/09/2022	Sep-22	22-Sep	yr: 22/09
s0776	ndrb11b_atr_64s_4cm_rep2.dat	NDRB11B	rep2	None	ATR	Norm	64	4	64	64	4096	948.81	4001.57	1512	-0.1	0.073	0.086	3998	RB	B	R	01/09/2022	Sep-22	22-Sep	yr: 22/09
s0777	ndrb11b_atr_64s_4cm_rep3.dat	NDRB11B	rep3	None	ATR	Norm	64	4	64	64	4096	948.81	4001.57	1512	-0.089	0.075	0.082	4018	RB	B	R	01/09/2022	Sep-22	22-Sep	yr: 22/09
s0778	ndrb11b_atr_64s_4cm_rep4.dat	NDRB11B	rep4	None	ATR	Norm	64	4	64	64	4096	948.81	4001.57	1512	-0.048	0.096	0.072	3841	RB	B	R	01/09/2022	Sep-22	22-Sep	yr: 22/09
s0779	ndrb11b_atr_64s_4cm_rep5.dat	NDRB11B	rep5	None	ATR	Norm	64	4	64	64	4096	948.81	4001.57	1512	-0.064	0.093	0.079	3994	RB	B	R	01/09/2022	Sep-22	22-Sep	yr: 22/09
s0780	ndrb11b_atr_64s_4cm_rep6.dat	NDRB11B	rep6	None	ATR	Norm	64	4	64	64	4096	948.81	4001.57	1512	-0.082	0.124	0.103	3892	RB	B	R	01/09/2022	Sep-22	22-Sep	yr: 22/09
s0781	ndrb11c_atr_64s_4cm_rep1.dat	NDRB11C	rep1	None	ATR	Norm	64	4	64	64	4096	948.81	4001.57	1512	-0.06	0.086	0.073	3931	RB	B	R	01/09/2022	Sep-22	22-Sep	yr: 22/09
s0782	ndrb11c_atr_64s_4cm_rep2.dat	NDRB11C	rep2	None	ATR	Norm	64	4	64	64	4096	948.81	4001.57	1512	-0.078	0.096	0.087	3959	RB	B	R	01/09/2022	Sep-22	22-Sep	yr: 22/09
s0783	ndrb11c_atr_64s_4cm_rep3.dat	NDRB11C	rep3	None	ATR	Norm	64	4	64	64	4096	948.81	4001.57	1512	-0.076	0.096	0.086	3997	RB	B	R	01/09/2022	Sep-22	22-Sep	yr: 22/09
s0784	ndrb11c_atr_64s_4cm_rep4.dat	NDRB11C	rep4	None	ATR	Norm	64	4	64	64	4096	948.81	4001.57	1512	-0.034	0.076	0.055	4045	RB	B	R	01/09/2022	Sep-22	22-Sep	yr: 22/09
s0785	ndrb11c_atr_64s_4cm_rep5.dat	NDRB11C	rep5	None	ATR	Norm	64	4	64	64	4096	948.81	4001.57	1512	-0.046	0.075	0.061	4041	RB	B	R	01/09/2022	Sep-22	22-Sep	yr: 22/09
s0786	ndrb11c_atr_64s_4cm_rep6.dat	NDRB11C	rep6	None	ATR	Norm	64	4	64	64	4096	948.81	4001.57	1512	-0.058	0.073	0.065	3973	RB	B	R	01/09/2022	Sep-22	22-Sep	yr: 22/09
s0787	ndrs11a_atr_64s_4cm_rep1.dat	NDRS11A	rep1	None	ATR	Norm	64	4	64	64	4096	948.81	4001.57	1512	-0.103	0.08	0.091	3986	RS	S	R	01/09/2022	Sep-22	22-Sep	yr: 22/09
s0788	ndrs11a_atr_64s_4cm_rep2.dat	NDRS11A	rep2	None	ATR	Norm	64	4	64	64	4096	948.81	4001.57	1512	-0.071	0.064	0.067	3968	RS	S	R	01/09/2022	Sep-22	22-Sep	yr: 22/09
s0789	ndrs11a_atr_64s_4cm_rep3.dat	NDRS11A	rep3	None	ATR	Norm	64	4	64	64	4096	948.81	4001.57	1512	-0.095	0.086	0.091	3975	RS	S	R	01/09/2022	Sep-22	22-Sep	yr: 22/09
s0790	ndrs11a_atr_64s_4cm_rep4.dat	NDRS11A	rep4	None	ATR	Norm	64	4	64	64	4096	948.81	4001.57	1512	-0.094	0.093	0.093	3993	RS	S	R	01/09/2022	Sep-22	22-Sep	yr: 22/09
s0791	ndrs11a_atr_64s_4cm_rep5.dat	NDRS11A	rep5	None	ATR	Norm	64	4	64	64	4096	948.81	4001.57	1512	-0.104	0.077	0.091	3976	RS	S	R	01/09/2022	Sep-22	22-Sep	yr: 22/09
s0792	ndrs11a_atr_64s_4cm_rep6.dat	NDRS11A	rep6	None	ATR	Norm	64	4	64	64	4096	948.81	4001.57	1512	-0.12	0.091	0.105	3992	RS	S	R	01/09/2022	Sep-22	22-Sep	yr: 22/09
s0793	ndrs11b_atr_64s_4cm_rep1.dat	NDRS11B	rep1	None	ATR	Norm	64	4	64	64	4096	948.81	4001.57	1512	-0.085	0.079	0.082	4044	RS	S	R	01/09/2022	Sep-22	22-Sep	yr: 22/09
s0794	ndrs11b_atr_64s_4cm_rep2.dat	NDRS11B	rep2	None	ATR	Norm	64	4	64	64	4096	948.81	4001.57	1512	-0.069	0.055	0.062	4049	RS	S	R	01/09/2022	Sep-22	22-Sep	yr: 22/09
s0795	ndrs11b_atr_64s_4cm_rep3.dat	NDRS11B	rep3	None	ATR	Norm	64	4	64	64	4096	948.81	4001.57	1512	-0.092	0.087	0.089	4022	RS	S	R	01/09/2022	Sep-22	22-Sep	yr: 22/09
s0796	ndrs11b_atr_64s_4cm_rep4.dat	NDRS11B	rep4	None	ATR	Norm	64	4	64	64	4096	948.81	4001.57	1512	-0.064	0.063	0.064	3963	RS	S	R	01/09/2022	Sep-22	22-Sep	yr: 22/09
s0797	ndrs11b_atr_64s_4cm_rep5.dat	NDRS11B	rep5	None	ATR	Norm	64	4	64	64	4096	948.81	4001.57	1512	-0.086	0.068	0.077	4030	RS	S	R	01/09/2022	Sep-22	22-Sep	yr: 22/09
s0798	ndrs11b_atr_64s_4cm_rep6.dat	NDRS11B	rep6	None	ATR	Norm	64	4	64	64	4096	948.81	4001.57	1512	-0.079	0.074	0.077	3972	RS	S	R	01/09/2022	Sep-22	22-Sep	yr: 22/09
s0799	ndrs11c_atr_64s_4cm_rep1.dat	NDRS11C	rep1	None	ATR	Norm	64	4	64	64	4096	948.81	4001.57	1512	-0.075	0.072	0.073	3992	RS	S	R	01/09/2022	Sep-22	22-Sep	yr: 22/09
s0800	ndrs11c_atr_64s_4cm_rep2.dat	NDRS11C	rep2	None	ATR	Norm	64	4	64	64	4096	948.81	4001.57	1512	-0.093	0.066	0.079	3996	RS	S	R	01/09/2022	Sep-22	22-Sep	yr: 22/09
s0801	ndrs11c_atr_64s_4cm_rep3.dat	NDRS11C	rep3	None	ATR	Norm	64	4	64	64	4096	948.81	4001.57	1512	-0.05	0.071	0.061	3926	RS	S	R	01/09/2022	Sep-22	22-Sep	yr: 22/09
s0802	ndrs11c_atr_64s_4cm_rep4.dat	NDRS11C	rep4	None	ATR	Norm	64	4	64	64	4096	948.81	4001.57	1512	-0.08	0.058	0.069	4041	RS	S	R	01/09/2022	Sep-22	22-Sep	yr: 22/09
s0803	ndrs11c_atr_64s_4cm_rep5.dat	NDRS11C	rep5	None	ATR	Norm	64	4	64	64	4096	948.81	4001.57	1512	-0.107	0.102	0.105	3987	RS	S	R	01/09/2022	Sep-22	22-Sep	yr: 22/09
s0804	ndrs11c_atr_64s_4cm_rep6.dat	NDRS11C	rep6	None	ATR	Norm	64	4	64	64	4096	948.81	4001.57	1512	-0.098	0.086	0.092	3983	RS	S	R	01/09/2022	Sep-22	22-Sep	yr: 22/09
s0805	ndfb12a_atr_64s_4cm_rep1.dat	NDFB12A	rep1	None	ATR	Norm	64	4	64	64	4096	948.81	4001.57	1512	-0.077	0.1	0.088	3874	FB	B	F	01/10/2022	Oct-22	22-Oct	yr: 22/10
s0806	ndfb12a_atr_64s_4cm_rep2.dat	NDFB12A	rep2	None	ATR	Norm	64	4	64	64	4096	948.81	4001.57	1512	-0.096	0.072	0.084	3994	FB	B	F	01/10/2022	Oct-22	22-Oct	yr: 22/10
s0807	ndfb12a_atr_64s_4cm_rep3.dat	NDFB12A	rep3	None	ATR	Norm	64	4	64	64	4096	948.81	4001.57	1512	-0.094	0.088	0.091	3982	FB	B	F	01/10/2022	Oct-22	22-Oct	yr: 22/10
s0808	ndfb12a_atr_64s_4cm_rep4.dat	NDFB12A	rep4	None	ATR	Norm	64	4	64	64	4096	948.81	4001.57	1512	-0.141	0.14	0.141	3961	FB	B	F	01/10/2022	Oct-22	22-Oct	yr: 22/10
s0809	ndfb12a_atr_64s_4cm_rep5.dat	NDFB12A	rep5	None	ATR	Norm	64	4	64	64	4096	948.81	4001.57	1512	-0.074	0.075	0.074	3961	FB	B	F	01/10/2022	Oct-22	22-Oct	yr: 22/10
s0810	ndfb12a_atr_64s_4cm_rep6.dat	NDFB12A	rep6	None	ATR	Norm	64	4	64	64	4096	948.81	4001.57	1512	-0.103	0.08	0.091	3971	FB	B	F	01/10/2022	Oct-22	22-Oct	yr: 22/10
s0811	ndfb12b_atr_64s_4cm_rep1.dat	NDFB12B	rep1	None	ATR	Norm	64	4	64	64	4096	948.81	4001.57	1512	-0.087	0.094	0.09	3919	FB	B	F	01/10/2022	Oct-22	22-Oct	yr: 22/10
s0812	ndfb12b_atr_64s_4cm_rep2.dat	NDFB12B	rep2	None	ATR	Norm	64	4	64	64	4096	948.81	4001.57	1512	-0.094	0.084	0.089	3925	FB	B	F	01/10/2022	Oct-22	22-Oct	yr: 22/10
s0813	ndfb12b_atr_64s_4cm_rep3.dat	NDFB12B	rep3	None	ATR	Norm	64	4	64	64	4096	948.81	4001.57	1512	-0.064	0.076	0.07	4005	FB	B	F	01/10/2022	Oct-22	22-Oct	yr: 22/10
s0814	ndfb12b_atr_64s_4cm_rep4.dat	NDFB12B	rep4	None	ATR	Norm	64	4	64	64	4096	948.81	4001.57	1512	-0.112	0.086	0.099	3997	FB	B	F	01/10/2022	Oct-22	22-Oct	yr: 22/10
s0815	ndfb12b_atr_64s_4cm_rep5.dat	NDFB12B	rep5	None	ATR	Norm	64	4	64	64	4096	948.81	4001.57	1512	-0.07	0.06	0.065	4061	FB	B	F	01/10/2022	Oct-22	22-Oct	yr: 22/10
s0816	ndfb12b_atr_64s_4cm_rep6.dat	NDFB12B	rep6	None	ATR	Norm	64	4	64	64	4096	948.81	4001.57	1512	-0.066	0.081	0.074	4002	FB	B	F	01/10/2022	Oct-22	22-Oct	yr: 22/10
s0817	ndfb12c_atr_64s_4cm_rep1.dat	NDFB12C	rep1	None	ATR	Norm	64	4	64	64	4096	948.81	4001.57	1512	-0.105	0.076	0.09	4015	FB	B	F	01/10/2022	Oct-22	22-Oct	yr: 22/10
s0818	ndfb12c_atr_64s_4cm_rep2.dat	NDFB12C	rep2	None	ATR	Norm	64	4	64	64	4096	948.81	4001.57	1512	-0.089	0.067	0.078	4016	FB	B	F	01/10/2022	Oct-22	22-Oct	yr: 22/10
s0819	ndfb12c_atr_64s_4cm_rep3.dat	NDFB12C	rep3	None	ATR	Norm	64	4	64	64	4096	948.81	4001.57	1512	-0.08	0.087	0.083	4008	FB	B	F	01/10/2022	Oct-22	22-Oct	yr: 22/10
s0820	ndfb12c_atr_64s_4cm_rep4.dat	NDFB12C	rep4	None	ATR	Norm	64	4	64	64	4096	948.81	4001.57	1512	-0.084	0.056	0.07	4031	FB	B	F	01/10/2022	Oct-22	22-Oct	yr: 22/10
s0821	ndfb12c_atr_64s_4cm_rep5.dat	NDFB12C	rep5	None	ATR	Norm	64	4	64	64	4096	948.81	4001.57	1512	-0.091	0.076	0.084	4017	FB	B	F	01/10/2022	Oct-22	22-Oct	yr: 22/10
s0822	ndfb12c_atr_64s_4cm_rep6.dat	NDFB12C	rep6	None	ATR	Norm	64	4	64	64	4096	948.81	4001.57	1512	-0.08	0.062	0.071	4037	FB	B	F	01/10/2022	Oct-22	22-Oct	yr: 22/10
s0823	ndfs12a_atr_64s_4cm_rep1.dat	NDFS12A	rep1	None	ATR	Norm	64	4	64	64	4096	948.81	4001.57	1512	-0.065	0.085	0.075	3958	FS	S	F	01/10/2022	Oct-22	22-Oct	yr: 22/10
s0824	ndfs12a_atr_64s_4cm_rep2.dat	NDFS12A	rep2	None	ATR	Norm	64	4	64	64	4096	948.81	4001.57	1512	-0.104	0.105	0.104	3984	FS	S	F	01/10/2022	Oct-22	22-Oct	yr: 22/10
s0825	ndfs12a_atr_64s_4cm_rep3.dat	NDFS12A	rep3	None	ATR	Norm	64	4	64	64	4096	948.81	4001.57	1512	-0.086	0.087	0.087	4015	FS	S	F	01/10/2022	Oct-22	22-Oct	yr: 22/10
s0826	ndfs12a_atr_64s_4cm_rep4.dat	NDFS12A	rep4	None	ATR	Norm	64	4	64	64	4096	948.81	4001.57	1512	-0.085	0.11	0.097	4023	FS	S	F	01/10/2022	Oct-22	22-Oct	yr: 22/10
s0827	ndfs12a_atr_64s_4cm_rep5.dat	NDFS12A	rep5	None	ATR	Norm	64	4	64	64	4096	948.81	4001.57	1512	-0.044	0.069	0.057	3952	FS	S	F	01/10/2022	Oct-22	22-Oct	yr: 22/10
s0828	ndfs12a_atr_64s_4cm_rep6.dat	NDFS12A	rep6	None	ATR	Norm	64	4	64	64	4096	948.81	4001.57	1512	-0.06	0.072	0.066	3954	FS	S	F	01/10/2022	Oct-22	22-Oct	yr: 22/10
s0829	ndfs12b_atr_64s_4cm_rep1.dat	NDFS12B	rep1	None	ATR	Norm	64	4	64	64	4096	948.81	4001.57	1512	-0.063	0.07	0.067	4047	FS	S	F	01/10/2022	Oct-22	22-Oct	yr: 22/10
s0830	ndfs12b_atr_64s_4cm_rep2.dat	NDFS12B	rep2	None	ATR	Norm	64	4	64	64	4096	948.81	4001.57	1512	-0.092	0.108	0.1	3963	FS	S	F	01/10/2022	Oct-22	22-Oct	yr: 22/10
s0831	ndfs12b_atr_64s_4cm_rep3.dat	NDFS12B	rep3	None	ATR	Norm	64	4	64	64	4096	948.81	4001.57	1512	-0.052	0.075	0.064	4000	FS	S	F	01/10/2022	Oct-22	22-Oct	yr: 22/10
s0832	ndfs12b_atr_64s_4cm_rep4.dat	NDFS12B	rep4	None	ATR	Norm	64	4	64	64	4096	948.81	4001.57	1512	-0.046	0.07	0.058	3952	FS	S	F	01/10/2022	Oct-22	22-Oct	yr: 22/10
s0833	ndfs12b_atr_64s_4cm_rep5.dat	NDFS12B	rep5	None	ATR	Norm	64	4	64	64	4096	948.81	4001.57	1512	-0.064	0.073	0.068	4006	FS	S	F	01/10/2022	Oct-22	22-Oct	yr: 22/10
s0834	ndfs12b_atr_64s_4cm_rep6.dat	NDFS12B	rep6	None	ATR	Norm	64	4	64	64	4096	948.81	4001.57	1512	-0.087	0.095	0.091	4018	FS	S	F	01/10/2022	Oct-22	22-Oct	yr: 22/10
s0835	ndfs12c_atr_64s_4cm_rep1.dat	NDFS12C	rep1	None	ATR	Norm	64	4	64	64	4096	948.81	4001.57	1512	-0.058	0.093	0.076	3987	FS	S	F	01/10/2022	Oct-22	22-Oct	yr: 22/10
s0836	ndfs12c_atr_64s_4cm_rep2.dat	NDFS12C	rep2	None	ATR	Norm	64	4	64	64	4096	948.81	4001.57	1512	-0.055	0.067	0.061	4019	FS	S	F	01/10/2022	Oct-22	22-Oct	yr: 22/10
s0837	ndfs12c_atr_64s_4cm_rep3.dat	NDFS12C	rep3	None	ATR	Norm	64	4	64	64	4096	948.81	4001.57	1512	-0.046	0.061	0.054	3968	FS	S	F	01/10/2022	Oct-22	22-Oct	yr: 22/10
s0838	ndfs12c_atr_64s_4cm_rep4.dat	NDFS12C	rep4	None	ATR	Norm	64	4	64	64	4096	948.81	4001.57	1512	-0.078	0.068	0.073	4018	FS	S	F	01/10/2022	Oct-22	22-Oct	yr: 22/10
s0839	ndfs12c_atr_64s_4cm_rep5.dat	NDFS12C	rep5	None	ATR	Norm	64	4	64	64	4096	948.81	4001.57	1512	-0.083	0.081	0.082	3993	FS	S	F	01/10/2022	Oct-22	22-Oct	yr: 22/10
s0840	ndfs12c_atr_64s_4cm_rep6.dat	NDFS12C	rep6	None	ATR	Norm	64	4	64	64	4096	948.81	4001.57	1512	-0.075	0.074	0.074	3934	FS	S	F	01/10/2022	Oct-22	22-Oct	yr: 22/10
s0841	ndrb12a_atr_64s_4cm_rep1.dat	NDRB12A	rep1	None	ATR	Norm	64	4	64	64	4096	948.81	4001.57	1512	-0.089	0.092	0.091	4000	RB	B	R	01/10/2022	Oct-22	22-Oct	yr: 22/10
s0842	ndrb12a_atr_64s_4cm_rep2.dat	NDRB12A	rep2	None	ATR	Norm	64	4	64	64	4096	948.81	4001.57	1512	-0.064	0.069	0.067	3939	RB	B	R	01/10/2022	Oct-22	22-Oct	yr: 22/10
s0843	ndrb12a_atr_64s_4cm_rep3.dat	NDRB12A	rep3	None	ATR	Norm	64	4	64	64	4096	948.81	4001.57	1512	-0.067	0.075	0.071	4028	RB	B	R	01/10/2022	Oct-22	22-Oct	yr: 22/10
s0844	ndrb12a_atr_64s_4cm_rep4.dat	NDRB12A	rep4	None	ATR	Norm	64	4	64	64	4096	948.81	4001.57	1512	-0.111	0.089	0.1	4024	RB	B	R	01/10/2022	Oct-22	22-Oct	yr: 22/10
s0845	ndrb12a_atr_64s_4cm_rep5.dat	NDRB12A	rep5	None	ATR	Norm	64	4	64	64	4096	948.81	4001.57	1512	-0.076	0.065	0.07	4033	RB	B	R	01/10/2022	Oct-22	22-Oct	yr: 22/10
s0846	ndrb12a_atr_64s_4cm_rep6.dat	NDRB12A	rep6	None	ATR	Norm	64	4	64	64	4096	948.81	4001.57	1512	-0.075	0.079	0.077	3872	RB	B	R	01/10/2022	Oct-22	22-Oct	yr: 22/10
s0847	ndrb12b_atr_64s_4cm_rep1.dat	NDRB12B	rep1	None	ATR	Norm	64	4	64	64	4096	948.81	4001.57	1512	-0.128	0.112	0.12	3997	RB	B	R	01/10/2022	Oct-22	22-Oct	yr: 22/10
s0848	ndrb12b_atr_64s_4cm_rep2.dat	NDRB12B	rep2	None	ATR	Norm	64	4	64	64	4096	948.81	4001.57	1512	-0.078	0.07	0.074	4045	RB	B	R	01/10/2022	Oct-22	22-Oct	yr: 22/10
s0849	ndrb12b_atr_64s_4cm_rep3.dat	NDRB12B	rep3	None	ATR	Norm	64	4	64	64	4096	948.81	4001.57	1512	-0.114	0.101	0.108	4015	RB	B	R	01/10/2022	Oct-22	22-Oct	yr: 22/10
s0851	ndrb12b_atr_64s_4cm_rep5.dat	NDRB12B	rep5	None	ATR	Norm	64	4	64	64	4096	948.81	4001.57	1512	-0.073	0.146	0.109	4037	RB	B	R	01/10/2022	Oct-22	22-Oct	yr: 22/10
s0852	ndrb12b_atr_64s_4cm_rep6.dat	NDRB12B	rep6	None	ATR	Norm	64	4	64	64	4096	948.81	4001.57	1512	-0.096	0.086	0.091	4036	RB	B	R	01/10/2022	Oct-22	22-Oct	yr: 22/10
s0853	ndrb12c_atr_64s_4cm_rep1.dat	NDRB12C	rep1	None	ATR	Norm	64	4	64	64	4096	948.81	4001.57	1512	-0.1	0.08	0.09	4033	RB	B	R	01/10/2022	Oct-22	22-Oct	yr: 22/10
s0854	ndrb12c_atr_64s_4cm_rep2.dat	NDRB12C	rep2	None	ATR	Norm	64	4	64	64	4096	948.81	4001.57	1512	-0.087	0.125	0.106	4027	RB	B	R	01/10/2022	Oct-22	22-Oct	yr: 22/10
s0855	ndrb12c_atr_64s_4cm_rep3.dat	NDRB12C	rep3	None	ATR	Norm	64	4	64	64	4096	948.81	4001.57	1512	-0.071	0.089	0.08	3994	RB	B	R	01/10/2022	Oct-22	22-Oct	yr: 22/10
s0856	ndrb12c_atr_64s_4cm_rep4.dat	NDRB12C	rep4	None	ATR	Norm	64	4	64	64	4096	948.81	4001.57	1512	-0.076	0.066	0.071	4028	RB	B	R	01/10/2022	Oct-22	22-Oct	yr: 22/10
s0857	ndrb12c_atr_64s_4cm_rep5.dat	NDRB12C	rep5	None	ATR	Norm	64	4	64	64	4096	948.81	4001.57	1512	-0.088	0.066	0.077	4045	RB	B	R	01/10/2022	Oct-22	22-Oct	yr: 22/10
s0858	ndrb12c_atr_64s_4cm_rep6.dat	NDRB12C	rep6	None	ATR	Norm	64	4	64	64	4096	948.81	4001.57	1512	-0.17	0.221	0.196	3997	RB	B	R	01/10/2022	Oct-22	22-Oct	yr: 22/10
s0859	ndrs12a_atr_64s_4cm_rep1.dat	NDRS12A	rep1	None	ATR	Norm	64	4	64	64	4096	948.81	4001.57	1512	-0.119	0.115	0.117	3998	RS	S	R	01/10/2022	Oct-22	22-Oct	yr: 22/10
s0860	ndrs12a_atr_64s_4cm_rep2.dat	NDRS12A	rep2	None	ATR	Norm	64	4	64	64	4096	948.81	4001.57	1512	-0.093	0.066	0.079	4021	RS	S	R	01/10/2022	Oct-22	22-Oct	yr: 22/10
s0861	ndrs12a_atr_64s_4cm_rep3.dat	NDRS12A	rep3	None	ATR	Norm	64	4	64	64	4096	948.81	4001.57	1512	-0.066	0.066	0.066	4026	RS	S	R	01/10/2022	Oct-22	22-Oct	yr: 22/10
s0862	ndrs12a_atr_64s_4cm_rep4.dat	NDRS12A	rep4	None	ATR	Norm	64	4	64	64	4096	948.81	4001.57	1512	-0.08	0.062	0.071	4016	RS	S	R	01/10/2022	Oct-22	22-Oct	yr: 22/10
s0863	ndrs12a_atr_64s_4cm_rep5.dat	NDRS12A	rep5	None	ATR	Norm	64	4	64	64	4096	948.81	4001.57	1512	-0.095	0.082	0.089	4026	RS	S	R	01/10/2022	Oct-22	22-Oct	yr: 22/10
s0864	ndrs12a_atr_64s_4cm_rep6.dat	NDRS12A	rep6	None	ATR	Norm	64	4	64	64	4096	948.81	4001.57	1512	-0.075	0.08	0.078	4039	RS	S	R	01/10/2022	Oct-22	22-Oct	yr: 22/10
s0865	ndrs12b_atr_64s_4cm_rep1.dat	NDRS12B	rep1	None	ATR	Norm	64	4	64	64	4096	948.81	4001.57	1512	-0.092	0.093	0.092	4056	RS	S	R	01/10/2022	Oct-22	22-Oct	yr: 22/10
s0866	ndrs12b_atr_64s_4cm_rep2.dat	NDRS12B	rep2	None	ATR	Norm	64	4	64	64	4096	948.81	4001.57	1512	-0.136	0.114	0.125	4045	RS	S	R	01/10/2022	Oct-22	22-Oct	yr: 22/10
s0867	ndrs12b_atr_64s_4cm_rep3.dat	NDRS12B	rep3	None	ATR	Norm	64	4	64	64	4096	948.81	4001.57	1512	-0.116	0.13	0.123	3987	RS	S	R	01/10/2022	Oct-22	22-Oct	yr: 22/10
s0868	ndrs12b_atr_64s_4cm_rep4.dat	NDRS12B	rep4	None	ATR	Norm	64	4	64	64	4096	948.81	4001.57	1512	-0.115	0.107	0.111	4028	RS	S	R	01/10/2022	Oct-22	22-Oct	yr: 22/10
s0869	ndrs12b_atr_64s_4cm_rep5.dat	NDRS12B	rep5	None	ATR	Norm	64	4	64	64	4096	948.81	4001.57	1512	-0.088	0.071	0.079	4050	RS	S	R	01/10/2022	Oct-22	22-Oct	yr: 22/10
s0870	ndrs12b_atr_64s_4cm_rep6.dat	NDRS12B	rep6	None	ATR	Norm	64	4	64	64	4096	948.81	4001.57	1512	-0.094	0.089	0.091	4046	RS	S	R	01/10/2022	Oct-22	22-Oct	yr: 22/10
s0871	ndrs12c_atr_64s_4cm_rep1.dat	NDRS12C	rep1	None	ATR	Norm	64	4	64	64	4096	948.81	4001.57	1512	-0.144	0.14	0.142	4018	RS	S	R	01/10/2022	Oct-22	22-Oct	yr: 22/10
s0872	ndrs12c_atr_64s_4cm_rep2.dat	NDRS12C	rep2	None	ATR	Norm	64	4	64	64	4096	948.81	4001.57	1512	-0.07	0.077	0.074	2673	RS	S	R	01/10/2022	Oct-22	22-Oct	yr: 22/10
s0873	ndrs12c_atr_64s_4cm_rep3.dat	NDRS12C	rep3	None	ATR	Norm	64	4	64	64	4096	948.81	4001.57	1512	-0.111	0.078	0.095	3961	RS	S	R	01/10/2022	Oct-22	22-Oct	yr: 22/10
s0874	ndrs12c_atr_64s_4cm_rep4.dat	NDRS12C	rep4	None	ATR	Norm	64	4	64	64	4096	948.81	4001.57	1512	-0.093	0.081	0.087	3962	RS	S	R	01/10/2022	Oct-22	22-Oct	yr: 22/10
s0875	ndrs12c_atr_64s_4cm_rep5.dat	NDRS12C	rep5	None	ATR	Norm	64	4	64	64	4096	948.81	4001.57	1512	-0.095	0.089	0.092	3943	RS	S	R	01/10/2022	Oct-22	22-Oct	yr: 22/10
s0876	ndrs12c_atr_64s_4cm_rep6.dat	NDRS12C	rep6	None	ATR	Norm	64	4	64	64	4096	948.81	4001.57	1512	-0.125	0.12	0.123	3975	RS	S	R	01/10/2022	Oct-22	22-Oct	yr: 22/10
s0952	ndfb15a_atr_64s_4cm_rep4.dat	NDFB15A	rep4	None	ATR	Norm	64	4	64	64	4096	948.81	4001.57	1512	-0.013	0.032	0.023	3899	FB	B	F	01/01/2023	Jan-23	23-Jan	yr: 23/01
s0953	ndfb15a_atr_64s_4cm_rep5.dat	NDFB15A	rep5	None	ATR	Norm	64	4	64	64	4096	948.81	4001.57	1512	-0.012	0.04	0.026	3549	FB	B	F	01/01/2023	Jan-23	23-Jan	yr: 23/01
s0954	ndfb15a_atr_64s_4cm_rep6.dat	NDFB15A	rep6	None	ATR	Norm	64	4	64	64	4096	948.81	4001.57	1512	-0.02	0.033	0.026	3941	FB	B	F	01/01/2023	Jan-23	23-Jan	yr: 23/01
s0955	ndfb15a_atr_64s_4cm_rep7.dat	NDFB15A	rep7	None	ATR	Norm	64	4	64	64	4096	948.81	4001.57	1512	-0.02	0.044	0.032	3354	FB	B	F	01/01/2023	Jan-23	23-Jan	yr: 23/01
s0956	ndfb15a_atr_64s_4cm_rep8.dat	NDFB15A	rep8	None	ATR	Norm	64	4	64	64	4096	948.81	4001.57	1512	-0.023	0.044	0.033	4014	FB	B	F	01/01/2023	Jan-23	23-Jan	yr: 23/01
s0957	ndfb15a_atr_64s_4cm_rep9.dat	NDFB15A	rep9	None	ATR	Norm	64	4	64	64	4096	948.81	4001.57	1512	-0.01	0.03	0.02	3924	FB	B	F	01/01/2023	Jan-23	23-Jan	yr: 23/01
s0958	ndfb15b_atr_64s_4cm_rep1.dat	NDFB15B	rep1	None	ATR	Norm	64	4	64	64	4096	948.81	4001.57	1512	-0.022	0.041	0.032	3366	FB	B	F	01/01/2023	Jan-23	23-Jan	yr: 23/01
s0959	ndfb15b_atr_64s_4cm_rep2.dat	NDFB15B	rep2	None	ATR	Norm	64	4	64	64	4096	948.81	4001.57	1512	-0.013	0.027	0.02	3730	FB	B	F	01/01/2023	Jan-23	23-Jan	yr: 23/01
s0960	ndfb15b_atr_64s_4cm_rep3.dat	NDFB15B	rep3	None	ATR	Norm	64	4	64	64	4096	948.81	4001.57	1512	-0.016	0.041	0.028	3631	FB	B	F	01/01/2023	Jan-23	23-Jan	yr: 23/01
s0961	ndfb15b_atr_64s_4cm_rep4.dat	NDFB15B	rep4	None	ATR	Norm	64	4	64	64	4096	948.81	4001.57	1512	-0.018	0.037	0.028	3936	FB	B	F	01/01/2023	Jan-23	23-Jan	yr: 23/01
s0962	ndfb15b_atr_64s_4cm_rep5.dat	NDFB15B	rep5	None	ATR	Norm	64	4	64	64	4096	948.81	4001.57	1512	-0.005	0.039	0.022	2267	FB	B	F	01/01/2023	Jan-23	23-Jan	yr: 23/01
s0963	ndfb15b_atr_64s_4cm_rep6.dat	NDFB15B	rep6	None	ATR	Norm	64	4	64	64	4096	948.81	4001.57	1512	-0.014	0.039	0.026	2542	FB	B	F	01/01/2023	Jan-23	23-Jan	yr: 23/01
s0964	ndfb15c_atr_64s_4cm_rep1.dat	NDFB15C	rep1	None	ATR	Norm	64	4	64	64	4096	948.81	4001.57	1512	-0.008	0.026	0.017	4067	FB	B	F	01/01/2023	Jan-23	23-Jan	yr: 23/01
s0965	ndfb15c_atr_64s_4cm_rep2.dat	NDFB15C	rep2	None	ATR	Norm	64	4	64	64	4096	948.81	4001.57	1512	-0.005	0.036	0.021	4019	FB	B	F	01/01/2023	Jan-23	23-Jan	yr: 23/01
s0966	ndfb15c_atr_64s_4cm_rep3.dat	NDFB15C	rep3	None	ATR	Norm	64	4	64	64	4096	948.81	4001.57	1512	-0.011	0.036	0.024	3137	FB	B	F	01/01/2023	Jan-23	23-Jan	yr: 23/01
s0967	ndrs15a_atr_64s_4cm_rep1.dat	NDRS15A	rep1	None	ATR	Norm	64	4	64	64	4096	948.81	4001.57	1512	-0.019	0.023	0.021	3999	RS	S	R	01/01/2023	Jan-23	23-Jan	yr: 23/01
s0968	ndrs15a_atr_64s_4cm_rep2.dat	NDRS15A	rep2	None	ATR	Norm	64	4	64	64	4096	948.81	4001.57	1512	-0.013	0.024	0.018	3823	RS	S	R	01/01/2023	Jan-23	23-Jan	yr: 23/01
s0969	ndrs15a_atr_64s_4cm_rep3.dat	NDRS15A	rep3	None	ATR	Norm	64	4	64	64	4096	948.81	4001.57	1512	-0.01	0.029	0.019	3504	RS	S	R	01/01/2023	Jan-23	23-Jan	yr: 23/01
s0970	ndrs15a_atr_64s_4cm_rep4.dat	NDRS15A	rep4	None	ATR	Norm	64	4	64	64	4096	948.81	4001.57	1512	-0.015	0.029	0.022	3420	RS	S	R	01/01/2023	Jan-23	23-Jan	yr: 23/01
s0971	ndrs15a_atr_64s_4cm_rep5.dat	NDRS15A	rep5	None	ATR	Norm	64	4	64	64	4096	948.81	4001.57	1512	-0.007	0.024	0.016	3640	RS	S	R	01/01/2023	Jan-23	23-Jan	yr: 23/01
s0972	ndrs15a_atr_64s_4cm_rep6.dat	NDRS15A	rep6	None	ATR	Norm	64	4	64	64	4096	948.81	4001.57	1512	-0.011	0.023	0.017	4044	RS	S	R	01/01/2023	Jan-23	23-Jan	yr: 23/01
s0973	ndrs15b_atr_64s_4cm_rep1.dat	NDRS15B	rep1	None	ATR	Norm	64	4	64	64	4096	948.81	4001.57	1512	-0.017	0.037	0.027	3532	RS	S	R	01/01/2023	Jan-23	23-Jan	yr: 23/01
s0974	ndrs15b_atr_64s_4cm_rep2.dat	NDRS15B	rep2	None	ATR	Norm	64	4	64	64	4096	948.81	4001.57	1512	-0.013	0.072	0.042	3888	RS	S	R	01/01/2023	Jan-23	23-Jan	yr: 23/01
s0975	ndrs15b_atr_64s_4cm_rep3.dat	NDRS15B	rep3	None	ATR	Norm	64	4	64	64	4096	948.81	4001.57	1512	-0.008	0.025	0.017	3921	RS	S	R	01/01/2023	Jan-23	23-Jan	yr: 23/01
s0976	ndrs15b_atr_64s_4cm_rep4.dat	NDRS15B	rep4	None	ATR	Norm	64	4	64	64	4096	948.81	4001.57	1512	-0.019	0.036	0.027	3508	RS	S	R	01/01/2023	Jan-23	23-Jan	yr: 23/01
s0977	ndrs15b_atr_64s_4cm_rep5.dat	NDRS15B	rep5	None	ATR	Norm	64	4	64	64	4096	948.81	4001.57	1512	-0.019	0.043	0.031	3224	RS	S	R	01/01/2023	Jan-23	23-Jan	yr: 23/01
s0978	ndrs15b_atr_64s_4cm_rep6.dat	NDRS15B	rep6	None	ATR	Norm	64	4	64	64	4096	948.81	4001.57	1512	-0.015	0.037	0.026	3973	RS	S	R	01/01/2023	Jan-23	23-Jan	yr: 23/01
s0979	ndrs15c_atr_64s_4cm_rep1.dat	NDRS15C	rep1	None	ATR	Norm	64	4	64	64	4096	948.81	4001.57	1512	-0.033	0.049	0.041	3449	RS	S	R	01/01/2023	Jan-23	23-Jan	yr: 23/01
s0980	ndrs15c_atr_64s_4cm_rep2.dat	NDRS15C	rep2	None	ATR	Norm	64	4	64	64	4096	948.81	4001.57	1512	-0.011	0.024	0.017	3691	RS	S	R	01/01/2023	Jan-23	23-Jan	yr: 23/01
s0981	ndrs15c_atr_64s_4cm_rep3.dat	NDRS15C	rep3	None	ATR	Norm	64	4	64	64	4096	948.81	4001.57	1512	-0.007	0.028	0.017	3509	RS	S	R	01/01/2023	Jan-23	23-Jan	yr: 23/01
s0982	ndrs15c_atr_64s_4cm_rep4.dat	NDRS15C	rep4	None	ATR	Norm	64	4	64	64	4096	948.81	4001.57	1512	-0.01	0.025	0.017	4069	RS	S	R	01/01/2023	Jan-23	23-Jan	yr: 23/01
s0983	ndrs15c_atr_64s_4cm_rep5.dat	NDRS15C	rep5	None	ATR	Norm	64	4	64	64	4096	948.81	4001.57	1512	-0.005	0.028	0.017	3617	RS	S	R	01/01/2023	Jan-23	23-Jan	yr: 23/01
s0984	ndrs15c_atr_64s_4cm_rep6.dat	NDRS15C	rep6	None	ATR	Norm	64	4	64	64	4096	948.81	4001.57	1512	-0.006	0.067	0.036	3932	RS	S	R	01/01/2023	Jan-23	23-Jan	yr: 23/01
s0985	ndfb15c_atr_64s_4cm_rep4.dat	NDFB15C	rep4	None	ATR	Norm	64	4	64	64	4096	948.81	4001.57	1512	-0.026	0.046	0.036	3173	FB	B	F	01/01/2023	Jan-23	23-Jan	yr: 23/01
s0986	ndfb15c_atr_64s_4cm_rep5.dat	NDFB15C	rep5	None	ATR	Norm	64	4	64	64	4096	948.81	4001.57	1512	-0.017	0.025	0.021	4034	FB	B	F	01/01/2023	Jan-23	23-Jan	yr: 23/01
s0987	ndfb15c_atr_64s_4cm_rep6.dat	NDFB15C	rep6	None	ATR	Norm	64	4	64	64	4096	948.81	4001.57	1512	-0.015	0.029	0.022	3557	FB	B	F	01/01/2023	Jan-23	23-Jan	yr: 23/01
s0988	ndfs15a_atr_64s_4cm_rep1.dat	NDFS15A	rep1	None	ATR	Norm	64	4	64	64	4096	948.81	4001.57	1512	-0.013	0.059	0.036	4004	FS	S	F	01/01/2023	Jan-23	23-Jan	yr: 23/01
s0989	ndfs15a_atr_64s_4cm_rep2.dat	NDFS15A	rep2	None	ATR	Norm	64	4	64	64	4096	948.81	4001.57	1512	-0.013	0.043	0.028	3711	FS	S	F	01/01/2023	Jan-23	23-Jan	yr: 23/01
s0990	ndfs15a_atr_64s_4cm_rep3.dat	NDFS15A	rep3	None	ATR	Norm	64	4	64	64	4096	948.81	4001.57	1512	-0.013	0.043	0.028	3837	FS	S	F	01/01/2023	Jan-23	23-Jan	yr: 23/01
s0991	ndfs15a_atr_64s_4cm_rep4.dat	NDFS15A	rep4	None	ATR	Norm	64	4	64	64	4096	948.81	4001.57	1512	-0.022	0.04	0.031	4024	FS	S	F	01/01/2023	Jan-23	23-Jan	yr: 23/01
s0992	ndfs15a_atr_64s_4cm_rep5.dat	NDFS15A	rep5	None	ATR	Norm	64	4	64	64	4096	948.81	4001.57	1512	-0.003	0.062	0.033	3463	FS	S	F	01/01/2023	Jan-23	23-Jan	yr: 23/01
s0993	ndfs15a_atr_64s_4cm_rep6.dat	NDFS15A	rep6	None	ATR	Norm	64	4	64	64	4096	948.81	4001.57	1512	-0.006	0.046	0.026	3908	FS	S	F	01/01/2023	Jan-23	23-Jan	yr: 23/01
s0994	ndfs15b_atr_64s_4cm_rep1.dat	NDFS15B	rep1	None	ATR	Norm	64	4	64	64	4096	948.81	4001.57	1512	-0.016	0.042	0.029	3730	FS	S	F	01/01/2023	Jan-23	23-Jan	yr: 23/01
s0995	ndfs15b_atr_64s_4cm_rep2.dat	NDFS15B	rep2	None	ATR	Norm	64	4	64	64	4096	948.81	4001.57	1512	-0.016	0.065	0.04	2812	FS	S	F	01/01/2023	Jan-23	23-Jan	yr: 23/01
s0996	ndfs15b_atr_64s_4cm_rep3.dat	NDFS15B	rep3	None	ATR	Norm	64	4	64	64	4096	948.81	4001.57	1512	-0.014	0.033	0.023	3065	FS	S	F	01/01/2023	Jan-23	23-Jan	yr: 23/01
s0997	ndfs15b_atr_64s_4cm_rep4.dat	NDFS15B	rep4	None	ATR	Norm	64	4	64	64	4096	948.81	4001.57	1512	-0.022	0.036	0.029	3891	FS	S	F	01/01/2023	Jan-23	23-Jan	yr: 23/01
s0998	ndfs15b_atr_64s_4cm_rep5.dat	NDFS15B	rep5	None	ATR	Norm	64	4	64	64	4096	948.81	4001.57	1512	-0.015	0.036	0.025	3992	FS	S	F	01/01/2023	Jan-23	23-Jan	yr: 23/01
s0999	ndfs15b_atr_64s_4cm_rep6.dat	NDFS15B	rep6	None	ATR	Norm	64	4	64	64	4096	948.81	4001.57	1512	-0.014	0.041	0.027	3918	FS	S	F	01/01/2023	Jan-23	23-Jan	yr: 23/01
s1000	ndfs15c_atr_64s_4cm_rep1.dat	NDFS15C	rep1	None	ATR	Norm	64	4	64	64	4096	948.81	4001.57	1512	-0.014	0.03	0.022	3830	FS	S	F	01/01/2023	Jan-23	23-Jan	yr: 23/01
s1001	ndfs15c_atr_64s_4cm_rep2.dat	NDFS15C	rep2	None	ATR	Norm	64	4	64	64	4096	948.81	4001.57	1512	-0.019	0.032	0.026	3919	FS	S	F	01/01/2023	Jan-23	23-Jan	yr: 23/01
s1002	ndfs15c_atr_64s_4cm_rep3.dat	NDFS15C	rep3	None	ATR	Norm	64	4	64	64	4096	948.81	4001.57	1512	-0.014	0.041	0.027	3382	FS	S	F	01/01/2023	Jan-23	23-Jan	yr: 23/01
s1003	ndfs15c_atr_64s_4cm_rep4.dat	NDFS15C	rep4	None	ATR	Norm	64	4	64	64	4096	948.81	4001.57	1512	-0.008	0.053	0.03	3269	FS	S	F	01/01/2023	Jan-23	23-Jan	yr: 23/01
s1004	ndfs15c_atr_64s_4cm_rep5.dat	NDFS15C	rep5	None	ATR	Norm	64	4	64	64	4096	948.81	4001.57	1512	-0.016	0.042	0.029	3913	FS	S	F	01/01/2023	Jan-23	23-Jan	yr: 23/01
s1005	ndfs15c_atr_64s_4cm_rep6.dat	NDFS15C	rep6	None	ATR	Norm	64	4	64	64	4096	948.81	4001.57	1512	-0.015	0.05	0.032	3202	FS	S	F	01/01/2023	Jan-23	23-Jan	yr: 23/01
s1006	ndrb15a_atr_64s_4cm_rep1.dat	NDRB15A	rep1	None	ATR	Norm	64	4	64	64	4096	948.81	4001.57	1512	-0.012	0.027	0.02	3852	RB	B	R	01/01/2023	Jan-23	23-Jan	yr: 23/01
s1007	ndrb15a_atr_64s_4cm_rep2.dat	NDRB15A	rep2	None	ATR	Norm	64	4	64	64	4096	948.81	4001.57	1512	-0.016	0.025	0.02	4013	RB	B	R	01/01/2023	Jan-23	23-Jan	yr: 23/01
s1008	ndrb15a_atr_64s_4cm_rep3.dat	NDRB15A	rep3	None	ATR	Norm	64	4	64	64	4096	948.81	4001.57	1512	-0.015	0.032	0.023	4011	RB	B	R	01/01/2023	Jan-23	23-Jan	yr: 23/01
s1009	ndrb15a_atr_64s_4cm_rep4.dat	NDRB15A	rep4	None	ATR	Norm	64	4	64	64	4096	948.81	4001.57	1512	-0.007	0.027	0.017	3123	RB	B	R	01/01/2023	Jan-23	23-Jan	yr: 23/01
s1010	ndrb15a_atr_64s_4cm_rep5.dat	NDRB15A	rep5	None	ATR	Norm	64	4	64	64	4096	948.81	4001.57	1512	-0.015	0.031	0.023	3561	RB	B	R	01/01/2023	Jan-23	23-Jan	yr: 23/01
s1011	ndrb15a_atr_64s_4cm_rep6.dat	NDRB15A	rep6	None	ATR	Norm	64	4	64	64	4096	948.81	4001.57	1512	-0.011	0.025	0.018	3396	RB	B	R	01/01/2023	Jan-23	23-Jan	yr: 23/01
s1012	ndrb15b_atr_64s_4cm_rep1.dat	NDRB15B	rep1	None	ATR	Norm	64	4	64	64	4096	948.81	4001.57	1512	-0.019	0.033	0.026	3933	RB	B	R	01/01/2023	Jan-23	23-Jan	yr: 23/01
s1013	ndrb15b_atr_64s_4cm_rep2.dat	NDRB15B	rep2	None	ATR	Norm	64	4	64	64	4096	948.81	4001.57	1512	-0.021	0.039	0.03	3980	RB	B	R	01/01/2023	Jan-23	23-Jan	yr: 23/01
s1014	ndrb15b_atr_64s_4cm_rep3.dat	NDRB15B	rep3	None	ATR	Norm	64	4	64	64	4096	948.81	4001.57	1512	-0.021	0.027	0.024	3763	RB	B	R	01/01/2023	Jan-23	23-Jan	yr: 23/01
s1015	ndrb15b_atr_64s_4cm_rep4.dat	NDRB15B	rep4	None	ATR	Norm	64	4	64	64	4096	948.81	4001.57	1512	-0.015	0.033	0.024	3916	RB	B	R	01/01/2023	Jan-23	23-Jan	yr: 23/01
s1016	ndrb15b_atr_64s_4cm_rep5.dat	NDRB15B	rep5	None	ATR	Norm	64	4	64	64	4096	948.81	4001.57	1512	-0.017	0.028	0.023	3848	RB	B	R	01/01/2023	Jan-23	23-Jan	yr: 23/01
s1017	ndrb15b_atr_64s_4cm_rep6.dat	NDRB15B	rep6	None	ATR	Norm	64	4	64	64	4096	948.81	4001.57	1512	-0.024	0.048	0.036	3992	RB	B	R	01/01/2023	Jan-23	23-Jan	yr: 23/01
s1018	ndrb15c_atr_64s_4cm_rep1.dat	NDRB15C	rep1	None	ATR	Norm	64	4	64	64	4096	948.81	4001.57	1512	-0.039	0.06	0.05	3237	RB	B	R	01/01/2023	Jan-23	23-Jan	yr: 23/01
s1019	ndrb15c_atr_64s_4cm_rep2.dat	NDRB15C	rep2	None	ATR	Norm	64	4	64	64	4096	948.81	4001.57	1512	-0.033	0.056	0.045	2587	RB	B	R	01/01/2023	Jan-23	23-Jan	yr: 23/01
s1020	ndrb15c_atr_64s_4cm_rep3.dat	NDRB15C	rep3	None	ATR	Norm	64	4	64	64	4096	948.81	4001.57	1512	-0.012	0.038	0.025	3783	RB	B	R	01/01/2023	Jan-23	23-Jan	yr: 23/01
s1022	ndrb15c_atr_64s_4cm_rep5.dat	NDRB15C	rep5	None	ATR	Norm	64	4	64	64	4096	948.81	4001.57	1512	-0.018	0.034	0.026	3424	RB	B	R	01/01/2023	Jan-23	23-Jan	yr: 23/01
s1023	ndrb15c_atr_64s_4cm_rep6.dat	NDRB15C	rep6	None	ATR	Norm	64	4	64	64	4096	948.81	4001.57	1512	-0.044	0.066	0.055	3367	RB	B	R	01/01/2023	Jan-23	23-Jan	yr: 23/01
s1024	ndrs18a_atr_64s_4cm_rep1.dat	NDRS18A	rep1	None	ATR	Norm	64	4	64	64	4096	948.81	4001.57	1512	-0.009	0.024	0.016	4078	RS	S	R	01/04/2023	Apr-23	23-Apr	yr: 23/04
s1025	ndrs18a_atr_64s_4cm_rep2.dat	NDRS18A	rep2	None	ATR	Norm	64	4	64	64	4096	948.81	4001.57	1512	-0.007	0.032	0.02	3760	RS	S	R	01/04/2023	Apr-23	23-Apr	yr: 23/04
s1028	ndrs18a_atr_64s_4cm_rep5.dat	NDRS18A	rep5	None	ATR	Norm	64	4	64	64	4096	948.81	4001.57	1512	-0.004	0.029	0.016	3870	RS	S	R	01/04/2023	Apr-23	23-Apr	yr: 23/04
s1029	ndrs18a_atr_64s_4cm_rep6.dat	NDRS18A	rep6	None	ATR	Norm	64	4	64	64	4096	948.81	4001.57	1512	-0.01	0.025	0.018	3878	RS	S	R	01/04/2023	Apr-23	23-Apr	yr: 23/04
s1030	ndrs18b_atr_64s_4cm_rep1.dat	NDRS18B	rep1	None	ATR	Norm	64	4	64	64	4096	948.81	4001.57	1512	-0.009	0.022	0.015	3913	RS	S	R	01/04/2023	Apr-23	23-Apr	yr: 23/04
s1031	ndrs18b_atr_64s_4cm_rep2.dat	NDRS18B	rep2	None	ATR	Norm	64	4	64	64	4096	948.81	4001.57	1512	-0.015	0.055	0.035	2627	RS	S	R	01/04/2023	Apr-23	23-Apr	yr: 23/04
s1032	ndrs18b_atr_64s_4cm_rep3.dat	NDRS18B	rep3	None	ATR	Norm	64	4	64	64	4096	948.81	4001.57	1512	-0.008	0.034	0.021	3948	RS	S	R	01/04/2023	Apr-23	23-Apr	yr: 23/04
s1033	ndrs18b_atr_64s_4cm_rep4.dat	NDRS18B	rep4	None	ATR	Norm	64	4	64	64	4096	948.81	4001.57	1512	-0.008	0.029	0.018	3482	RS	S	R	01/04/2023	Apr-23	23-Apr	yr: 23/04
s1034	ndrs18b_atr_64s_4cm_rep5.dat	NDRS18B	rep5	None	ATR	Norm	64	4	64	64	4096	948.81	4001.57	1512	-0.008	0.023	0.015	3623	RS	S	R	01/04/2023	Apr-23	23-Apr	yr: 23/04
s1035	ndrs18b_atr_64s_4cm_rep6.dat	NDRS18B	rep6	None	ATR	Norm	64	4	64	64	4096	948.81	4001.57	1512	-0.015	0.062	0.039	4019	RS	S	R	01/04/2023	Apr-23	23-Apr	yr: 23/04
s1036	ndrs18c_atr_64s_4cm_rep1.dat	NDRS18C	rep1	None	ATR	Norm	64	4	64	64	4096	948.81	4001.57	1512	-0.009	0.038	0.023	2992	RS	S	R	01/04/2023	Apr-23	23-Apr	yr: 23/04
s1037	ndrs18c_atr_64s_4cm_rep2.dat	NDRS18C	rep2	None	ATR	Norm	64	4	64	64	4096	948.81	4001.57	1512	-0.022	0.051	0.036	2055	RS	S	R	01/04/2023	Apr-23	23-Apr	yr: 23/04
s1038	ndrs18c_atr_64s_4cm_rep3.dat	NDRS18C	rep3	None	ATR	Norm	64	4	64	64	4096	948.81	4001.57	1512	-0.023	0.021	0.022	4005	RS	S	R	01/04/2023	Apr-23	23-Apr	yr: 23/04
s1039	ndrs18c_atr_64s_4cm_rep4.dat	NDRS18C	rep4	None	ATR	Norm	64	4	64	64	4096	948.81	4001.57	1512	-0.01	0.129	0.07	3912	RS	S	R	01/04/2023	Apr-23	23-Apr	yr: 23/04
s1040	ndrs18c_atr_64s_4cm_rep5.dat	NDRS18C	rep5	None	ATR	Norm	64	4	64	64	4096	948.81	4001.57	1512	-0.019	0.032	0.025	3902	RS	S	R	01/04/2023	Apr-23	23-Apr	yr: 23/04
s1041	ndrs18c_atr_64s_4cm_rep6.dat	NDRS18C	rep6	None	ATR	Norm	64	4	64	64	4096	948.81	4001.57	1512	-0.021	0.037	0.029	4018	RS	S	R	01/04/2023	Apr-23	23-Apr	yr: 23/04
s1042	ndfb18a_atr_64s_4cm_rep1.dat	NDFB18A	rep1	None	ATR	Norm	64	4	64	64	4096	948.81	4001.57	1512	-0.024	0.038	0.031	4033	FB	B	F	01/04/2023	Apr-23	23-Apr	yr: 23/04
s1043	ndfb18a_atr_64s_4cm_rep2.dat	NDFB18A	rep2	None	ATR	Norm	64	4	64	64	4096	948.81	4001.57	1512	-0.011	0.026	0.019	3976	FB	B	F	01/04/2023	Apr-23	23-Apr	yr: 23/04
s1044	ndfb18a_atr_64s_4cm_rep3.dat	NDFB18A	rep3	None	ATR	Norm	64	4	64	64	4096	948.81	4001.57	1512	-0.017	0.07	0.043	3724	FB	B	F	01/04/2023	Apr-23	23-Apr	yr: 23/04
s1045	ndfb18a_atr_64s_4cm_rep4.dat	NDFB18A	rep4	None	ATR	Norm	64	4	64	64	4096	948.81	4001.57	1512	-0.016	0.034	0.025	3922	FB	B	F	01/04/2023	Apr-23	23-Apr	yr: 23/04
s1046	ndfb18a_atr_64s_4cm_rep5.dat	NDFB18A	rep5	None	ATR	Norm	64	4	64	64	4096	948.81	4001.57	1512	-0.014	0.024	0.019	4038	FB	B	F	01/04/2023	Apr-23	23-Apr	yr: 23/04
s1047	ndfb18a_atr_64s_4cm_rep6.dat	NDFB18A	rep6	None	ATR	Norm	64	4	64	64	4096	948.81	4001.57	1512	-0.015	0.025	0.02	3960	FB	B	F	01/04/2023	Apr-23	23-Apr	yr: 23/04
s1048	ndfb18b_atr_64s_4cm_rep1.dat	NDFB18B	rep1	None	ATR	Norm	64	4	64	64	4096	948.81	4001.57	1512	-0.025	0.035	0.03	3807	FB	B	F	01/04/2023	Apr-23	23-Apr	yr: 23/04
s1049	ndfb18b_atr_64s_4cm_rep2.dat	NDFB18B	rep2	None	ATR	Norm	64	4	64	64	4096	948.81	4001.57	1512	-0.008	0.033	0.02	3983	FB	B	F	01/04/2023	Apr-23	23-Apr	yr: 23/04
s1050	ndfb18b_atr_64s_4cm_rep3.dat	NDFB18B	rep3	None	ATR	Norm	64	4	64	64	4096	948.81	4001.57	1512	-0.012	0.026	0.019	3914	FB	B	F	01/04/2023	Apr-23	23-Apr	yr: 23/04
s1051	ndfb18b_atr_64s_4cm_rep4.dat	NDFB18B	rep4	None	ATR	Norm	64	4	64	64	4096	948.81	4001.57	1512	-0.008	0.027	0.018	3002	FB	B	F	01/04/2023	Apr-23	23-Apr	yr: 23/04
s1052	ndfb18b_atr_64s_4cm_rep5.dat	NDFB18B	rep5	None	ATR	Norm	64	4	64	64	4096	948.81	4001.57	1512	-0.032	0.106	0.069	1347	FB	B	F	01/04/2023	Apr-23	23-Apr	yr: 23/04
s1053	ndfb18b_atr_64s_4cm_rep6.dat	NDFB18B	rep6	None	ATR	Norm	64	4	64	64	4096	948.81	4001.57	1512	-0.007	0.026	0.016	3980	FB	B	F	01/04/2023	Apr-23	23-Apr	yr: 23/04
s1054	ndfb18c_atr_64s_4cm_rep1.dat	NDFB18C	rep1	None	ATR	Norm	64	4	64	64	4096	948.81	4001.57	1512	-0.011	0.025	0.018	4026	FB	B	F	01/04/2023	Apr-23	23-Apr	yr: 23/04
s1055	ndfb18c_atr_64s_4cm_rep2.dat	NDFB18C	rep2	None	ATR	Norm	64	4	64	64	4096	948.81	4001.57	1512	-0.013	0.037	0.025	3658	FB	B	F	01/04/2023	Apr-23	23-Apr	yr: 23/04
s1056	ndfb18c_atr_64s_4cm_rep3.dat	NDFB18C	rep3	None	ATR	Norm	64	4	64	64	4096	948.81	4001.57	1512	-0.017	0.031	0.024	3726	FB	B	F	01/04/2023	Apr-23	23-Apr	yr: 23/04
s1057	ndfb18c_atr_64s_4cm_rep4.dat	NDFB18C	rep4	None	ATR	Norm	64	4	64	64	4096	948.81	4001.57	1512	-0.022	0.028	0.025	3965	FB	B	F	01/04/2023	Apr-23	23-Apr	yr: 23/04
s1058	ndfb18c_atr_64s_4cm_rep5.dat	NDFB18C	rep5	None	ATR	Norm	64	4	64	64	4096	948.81	4001.57	1512	-0.012	0.038	0.025	4015	FB	B	F	01/04/2023	Apr-23	23-Apr	yr: 23/04
s1059	ndfb18c_atr_64s_4cm_rep6.dat	NDFB18C	rep6	None	ATR	Norm	64	4	64	64	4096	948.81	4001.57	1512	-0.014	0.028	0.021	3945	FB	B	F	01/04/2023	Apr-23	23-Apr	yr: 23/04
s1060	ndfs18a_atr_64s_4cm_rep1.dat	NDFS18A	rep1	None	ATR	Norm	64	4	64	64	4096	948.81	4001.57	1512	-0.014	0.056	0.035	4006	FS	S	F	01/04/2023	Apr-23	23-Apr	yr: 23/04
s1061	ndfs18a_atr_64s_4cm_rep2.dat	NDFS18A	rep2	None	ATR	Norm	64	4	64	64	4096	948.81	4001.57	1512	-0.012	0.047	0.029	3810	FS	S	F	01/04/2023	Apr-23	23-Apr	yr: 23/04
s1062	ndfs18a_atr_64s_4cm_rep3.dat	NDFS18A	rep3	None	ATR	Norm	64	4	64	64	4096	948.81	4001.57	1512	-0.017	0.045	0.031	3996	FS	S	F	01/04/2023	Apr-23	23-Apr	yr: 23/04
s1063	ndfs18a_atr_64s_4cm_rep4.dat	NDFS18A	rep4	None	ATR	Norm	64	4	64	64	4096	948.81	4001.57	1512	-0.016	0.046	0.031	3888	FS	S	F	01/04/2023	Apr-23	23-Apr	yr: 23/04
s1064	ndfs18a_atr_64s_4cm_rep5.dat	NDFS18A	rep5	None	ATR	Norm	64	4	64	64	4096	948.81	4001.57	1512	-0.009	0.046	0.027	4026	FS	S	F	01/04/2023	Apr-23	23-Apr	yr: 23/04
s1065	ndfs18a_atr_64s_4cm_rep6.dat	NDFS18A	rep6	None	ATR	Norm	64	4	64	64	4096	948.81	4001.57	1512	-0.009	0.139	0.074	4082	FS	S	F	01/04/2023	Apr-23	23-Apr	yr: 23/04
s1066	ndfs18b_atr_64s_4cm_rep1.dat	NDFS18B	rep1	None	ATR	Norm	64	4	64	64	4096	948.81	4001.57	1512	-0.013	0.05	0.031	3880	FS	S	F	01/04/2023	Apr-23	23-Apr	yr: 23/04
s1067	ndfs18b_atr_64s_4cm_rep2.dat	NDFS18B	rep2	None	ATR	Norm	64	4	64	64	4096	948.81	4001.57	1512	-0.008	0.098	0.053	3839	FS	S	F	01/04/2023	Apr-23	23-Apr	yr: 23/04
s1068	ndfs18b_atr_64s_4cm_rep3.dat	NDFS18B	rep3	None	ATR	Norm	64	4	64	64	4096	948.81	4001.57	1512	-0.015	0.045	0.03	4034	FS	S	F	01/04/2023	Apr-23	23-Apr	yr: 23/04
s1069	ndfs18b_atr_64s_4cm_rep4.dat	NDFS18B	rep4	None	ATR	Norm	64	4	64	64	4096	948.81	4001.57	1512	-0.016	0.046	0.031	4013	FS	S	F	01/04/2023	Apr-23	23-Apr	yr: 23/04
s1070	ndfs18b_atr_64s_4cm_rep5.dat	NDFS18B	rep5	None	ATR	Norm	64	4	64	64	4096	948.81	4001.57	1512	-0.011	0.049	0.03	3979	FS	S	F	01/04/2023	Apr-23	23-Apr	yr: 23/04
s1071	ndfs18b_atr_64s_4cm_rep6.dat	NDFS18B	rep6	None	ATR	Norm	64	4	64	64	4096	948.81	4001.57	1512	-0.02	0.043	0.031	4026	FS	S	F	01/04/2023	Apr-23	23-Apr	yr: 23/04
s1072	ndfs18c_atr_64s_4cm_rep1.dat	NDFS18C	rep1	None	ATR	Norm	64	4	64	64	4096	948.81	4001.57	1512	0.002	0.091	0.045	3927	FS	S	F	01/04/2023	Apr-23	23-Apr	yr: 23/04
s1073	ndfs18c_atr_64s_4cm_rep2.dat	NDFS18C	rep2	None	ATR	Norm	64	4	64	64	4096	948.81	4001.57	1512	-0.008	0.052	0.03	4010	FS	S	F	01/04/2023	Apr-23	23-Apr	yr: 23/04
s1074	ndfs18c_atr_64s_4cm_rep3.dat	NDFS18C	rep3	None	ATR	Norm	64	4	64	64	4096	948.81	4001.57	1512	-0.013	0.052	0.032	3961	FS	S	F	01/04/2023	Apr-23	23-Apr	yr: 23/04
s1075	ndfs18c_atr_64s_4cm_rep4.dat	NDFS18C	rep4	None	ATR	Norm	64	4	64	64	4096	948.81	4001.57	1512	-0.02	0.048	0.034	3886	FS	S	F	01/04/2023	Apr-23	23-Apr	yr: 23/04
s1078	ndrb18a_atr_64s_4cm_rep1.dat	NDRB18A	rep1	None	ATR	Norm	64	4	64	64	4096	948.81	4001.57	1512	-0.026	0.045	0.035	3527	RB	B	R	01/04/2023	Apr-23	23-Apr	yr: 23/04
s1079	ndrb18a_atr_64s_4cm_rep2.dat	NDRB18A	rep2	None	ATR	Norm	64	4	64	64	4096	948.81	4001.57	1512	-0.015	0.025	0.02	3750	RB	B	R	01/04/2023	Apr-23	23-Apr	yr: 23/04
s1080	ndrb18a_atr_64s_4cm_rep3.dat	NDRB18A	rep3	None	ATR	Norm	64	4	64	64	4096	948.81	4001.57	1512	-0.01	0.026	0.018	3856	RB	B	R	01/04/2023	Apr-23	23-Apr	yr: 23/04
s1081	ndrb18a_atr_64s_4cm_rep4.dat	NDRB18A	rep4	None	ATR	Norm	64	4	64	64	4096	948.81	4001.57	1512	-0.015	0.028	0.022	3576	RB	B	R	01/04/2023	Apr-23	23-Apr	yr: 23/04
s1082	ndrb18a_atr_64s_4cm_rep5.dat	NDRB18A	rep5	None	ATR	Norm	64	4	64	64	4096	948.81	4001.57	1512	-0.014	0.047	0.031	2639	RB	B	R	01/04/2023	Apr-23	23-Apr	yr: 23/04
s1083	ndrb18a_atr_64s_4cm_rep6.dat	NDRB18A	rep6	None	ATR	Norm	64	4	64	64	4096	948.81	4001.57	1512	-0.018	0.032	0.025	3908	RB	B	R	01/04/2023	Apr-23	23-Apr	yr: 23/04
s1084	ndrb18b_atr_64s_4cm_rep1.dat	NDRB18B	rep1	None	ATR	Norm	64	4	64	64	4096	948.81	4001.57	1512	-0.017	0.032	0.025	3935	RB	B	R	01/04/2023	Apr-23	23-Apr	yr: 23/04
s1085	ndrb18b_atr_64s_4cm_rep2.dat	NDRB18B	rep2	None	ATR	Norm	64	4	64	64	4096	948.81	4001.57	1512	-0.024	0.044	0.034	3438	RB	B	R	01/04/2023	Apr-23	23-Apr	yr: 23/04
s1086	ndrb18b_atr_64s_4cm_rep3.dat	NDRB18B	rep3	None	ATR	Norm	64	4	64	64	4096	948.81	4001.57	1512	-0.014	0.027	0.021	3917	RB	B	R	01/04/2023	Apr-23	23-Apr	yr: 23/04
s1087	ndrb18b_atr_64s_4cm_rep4.dat	NDRB18B	rep4	None	ATR	Norm	64	4	64	64	4096	948.81	4001.57	1512	-0.027	0.031	0.029	3534	RB	B	R	01/04/2023	Apr-23	23-Apr	yr: 23/04
s1088	ndrb18b_atr_64s_4cm_rep5.dat	NDRB18B	rep5	None	ATR	Norm	64	4	64	64	4096	948.81	4001.57	1512	-0.018	0.036	0.027	3541	RB	B	R	01/04/2023	Apr-23	23-Apr	yr: 23/04
s1089	ndrb18b_atr_64s_4cm_rep6.dat	NDRB18B	rep6	None	ATR	Norm	64	4	64	64	4096	948.81	4001.57	1512	-0.009	0.032	0.02	3992	RB	B	R	01/04/2023	Apr-23	23-Apr	yr: 23/04
s1090	ndrb18c_atr_64s_4cm_rep1.dat	NDRB18C	rep1	None	ATR	Norm	64	4	64	64	4096	948.81	4001.57	1512	-0.012	0.028	0.02	3938	RB	B	R	01/04/2023	Apr-23	23-Apr	yr: 23/04
s1091	ndrb18c_atr_64s_4cm_rep2.dat	NDRB18C	rep2	None	ATR	Norm	64	4	64	64	4096	948.81	4001.57	1512	-0.011	0.021	0.016	3791	RB	B	R	01/04/2023	Apr-23	23-Apr	yr: 23/04
s1092	ndrb18c_atr_64s_4cm_rep3.dat	NDRB18C	rep3	None	ATR	Norm	64	4	64	64	4096	948.81	4001.57	1512	-0.022	0.029	0.026	3782	RB	B	R	01/04/2023	Apr-23	23-Apr	yr: 23/04
s1093	ndrb18c_atr_64s_4cm_rep4.dat	NDRB18C	rep4	None	ATR	Norm	64	4	64	64	4096	948.81	4001.57	1512	-0.02	0.034	0.027	3656	RB	B	R	01/04/2023	Apr-23	23-Apr	yr: 23/04
s1094	ndrb18c_atr_64s_4cm_rep5.dat	NDRB18C	rep5	None	ATR	Norm	64	4	64	64	4096	948.81	4001.57	1512	-0.02	0.025	0.022	3992	RB	B	R	01/04/2023	Apr-23	23-Apr	yr: 23/04
s1095	ndrb18c_atr_64s_4cm_rep6.dat	NDRB18C	rep6	None	ATR	Norm	64	4	64	64	4096	948.81	4001.57	1512	-0.013	0.031	0.022	3979	RB	B	R	01/04/2023	Apr-23	23-Apr	yr: 23/04
s1096	ndrs21a_atr_64s_4cm_rep1.dat	NDRS21A	rep1	None	ATR	Norm	64	4	64	64	4096	948.81	4001.57	1512	-0.009	0.09	0.05	200	RS	S	R	01/07/2023	Jul-23	23-Jul	yr: 23/07
s1097	ndrs21a_atr_64s_4cm_rep2.dat	NDRS21A	rep2	None	ATR	Norm	64	4	64	64	4096	948.81	4001.57	1512	-0.01	0.031	0.021	3867	RS	S	R	01/07/2023	Jul-23	23-Jul	yr: 23/07
s1098	ndrs21a_atr_64s_4cm_rep3.dat	NDRS21A	rep3	None	ATR	Norm	64	4	64	64	4096	948.81	4001.57	1512	-0.006	0.035	0.021	3851	RS	S	R	01/07/2023	Jul-23	23-Jul	yr: 23/07
s1099	ndrs21a_atr_64s_4cm_rep4.dat	NDRS21A	rep4	None	ATR	Norm	64	4	64	64	4096	948.81	4001.57	1512	-0.004	0.021	0.012	4032	RS	S	R	01/07/2023	Jul-23	23-Jul	yr: 23/07
s1100	ndrs21a_atr_64s_4cm_rep5.dat	NDRS21A	rep5	None	ATR	Norm	64	4	64	64	4096	948.81	4001.57	1512	-0.005	0.023	0.014	3890	RS	S	R	01/07/2023	Jul-23	23-Jul	yr: 23/07
s1101	ndrs21a_atr_64s_4cm_rep6.dat	NDRS21A	rep6	None	ATR	Norm	64	4	64	64	4096	948.81	4001.57	1512	-0.002	0.025	0.014	3887	RS	S	R	01/07/2023	Jul-23	23-Jul	yr: 23/07
s1102	ndrs21b_atr_64s_4cm_rep1.dat	NDRS21B	rep1	None	ATR	Norm	64	4	64	64	4096	948.81	4001.57	1512	-0.002	0.016	0.009	3761	RS	S	R	01/07/2023	Jul-23	23-Jul	yr: 23/07
s1103	ndrs21b_atr_64s_4cm_rep2.dat	NDRS21B	rep2	None	ATR	Norm	64	4	64	64	4096	948.81	4001.57	1512	-0.008	0.028	0.018	3668	RS	S	R	01/07/2023	Jul-23	23-Jul	yr: 23/07
s1104	ndrs21b_atr_64s_4cm_rep3.dat	NDRS21B	rep3	None	ATR	Norm	64	4	64	64	4096	948.81	4001.57	1512	-0.01	0.022	0.016	4058	RS	S	R	01/07/2023	Jul-23	23-Jul	yr: 23/07
s1105	ndrs21b_atr_64s_4cm_rep4.dat	NDRS21B	rep4	None	ATR	Norm	64	4	64	64	4096	948.81	4001.57	1512	-0.008	0.025	0.016	4059	RS	S	R	01/07/2023	Jul-23	23-Jul	yr: 23/07
s1106	ndrs21b_atr_64s_4cm_rep5.dat	NDRS21B	rep5	None	ATR	Norm	64	4	64	64	4096	948.81	4001.57	1512	-0.012	0.02	0.016	3976	RS	S	R	01/07/2023	Jul-23	23-Jul	yr: 23/07
s1107	ndrs21b_atr_64s_4cm_rep6.dat	NDRS21B	rep6	None	ATR	Norm	64	4	64	64	4096	948.81	4001.57	1512	-0.01	0.025	0.018	3856	RS	S	R	01/07/2023	Jul-23	23-Jul	yr: 23/07
s1108	ndrs21c_atr_64s_4cm_rep1.dat	NDRS21C	rep1	None	ATR	Norm	64	4	64	64	4096	948.81	4001.57	1512	-0.005	0.023	0.014	3999	RS	S	R	01/07/2023	Jul-23	23-Jul	yr: 23/07
s1109	ndrs21c_atr_64s_4cm_rep2.dat	NDRS21C	rep2	None	ATR	Norm	64	4	64	64	4096	948.81	4001.57	1512	-0.001	0.027	0.014	3825	RS	S	R	01/07/2023	Jul-23	23-Jul	yr: 23/07
s1110	ndrs21c_atr_64s_4cm_rep3.dat	NDRS21C	rep3	None	ATR	Norm	64	4	64	64	4096	948.81	4001.57	1512	-0.02	0.043	0.031	4046	RS	S	R	01/07/2023	Jul-23	23-Jul	yr: 23/07
s1111	ndrs21c_atr_64s_4cm_rep4.dat	NDRS21C	rep4	None	ATR	Norm	64	4	64	64	4096	948.81	4001.57	1512	-0.012	0.024	0.018	4081	RS	S	R	01/07/2023	Jul-23	23-Jul	yr: 23/07
s1112	ndrs21c_atr_64s_4cm_rep5.dat	NDRS21C	rep5	None	ATR	Norm	64	4	64	64	4096	948.81	4001.57	1512	0	0.039	0.019	4078	RS	S	R	01/07/2023	Jul-23	23-Jul	yr: 23/07
s1113	ndrs21c_atr_64s_4cm_rep6.dat	NDRS21C	rep6	None	ATR	Norm	64	4	64	64	4096	948.81	4001.57	1512	-0.004	0.035	0.019	3889	RS	S	R	01/07/2023	Jul-23	23-Jul	yr: 23/07
s1114	ndfb21a_atr_64s_4cm_rep1.dat	NDFB21A	rep1	None	ATR	Norm	64	4	64	64	4096	948.81	4001.57	1512	-0.023	0.026	0.024	3943	FB	B	F	01/07/2023	Jul-23	23-Jul	yr: 23/07
s1115	ndfb21a_atr_64s_4cm_rep2.dat	NDFB21A	rep2	None	ATR	Norm	64	4	64	64	4096	948.81	4001.57	1512	-0.013	0.026	0.02	3967	FB	B	F	01/07/2023	Jul-23	23-Jul	yr: 23/07
s1116	ndfb21a_atr_64s_4cm_rep3.dat	NDFB21A	rep3	None	ATR	Norm	64	4	64	64	4096	948.81	4001.57	1512	-0.019	0.053	0.036	2530	FB	B	F	01/07/2023	Jul-23	23-Jul	yr: 23/07
s1117	ndfb21a_atr_64s_4cm_rep4.dat	NDFB21A	rep4	None	ATR	Norm	64	4	64	64	4096	948.81	4001.57	1512	-0.017	0.024	0.021	4016	FB	B	F	01/07/2023	Jul-23	23-Jul	yr: 23/07
s1118	ndfb21a_atr_64s_4cm_rep5.dat	NDFB21A	rep5	None	ATR	Norm	64	4	64	64	4096	948.81	4001.57	1512	-0.018	0.025	0.021	3871	FB	B	F	01/07/2023	Jul-23	23-Jul	yr: 23/07
s1119	ndfb21a_atr_64s_4cm_rep6.dat	NDFB21A	rep6	None	ATR	Norm	64	4	64	64	4096	948.81	4001.57	1512	-0.008	0.023	0.016	3962	FB	B	F	01/07/2023	Jul-23	23-Jul	yr: 23/07
s1120	ndfb21b_atr_64s_4cm_rep1.dat	NDFB21B	rep1	None	ATR	Norm	64	4	64	64	4096	948.81	4001.57	1512	-0.018	0.034	0.026	3931	FB	B	F	01/07/2023	Jul-23	23-Jul	yr: 23/07
s1121	ndfb21b_atr_64s_4cm_rep2.dat	NDFB21B	rep2	None	ATR	Norm	64	4	64	64	4096	948.81	4001.57	1512	-0.015	0.068	0.042	3822	FB	B	F	01/07/2023	Jul-23	23-Jul	yr: 23/07
s1122	ndfb21b_atr_64s_4cm_rep3.dat	NDFB21B	rep3	None	ATR	Norm	64	4	64	64	4096	948.81	4001.57	1512	-0.014	0.024	0.019	3895	FB	B	F	01/07/2023	Jul-23	23-Jul	yr: 23/07
s1123	ndfb21b_atr_64s_4cm_rep4.dat	NDFB21B	rep4	None	ATR	Norm	64	4	64	64	4096	948.81	4001.57	1512	-0.009	0.112	0.061	2431	FB	B	F	01/07/2023	Jul-23	23-Jul	yr: 23/07
s1124	ndfb21b_atr_64s_4cm_rep5.dat	NDFB21B	rep5	None	ATR	Norm	64	4	64	64	4096	948.81	4001.57	1512	-0.016	0.029	0.022	3831	FB	B	F	01/07/2023	Jul-23	23-Jul	yr: 23/07
s1125	ndfb21b_atr_64s_4cm_rep6.dat	NDFB21B	rep6	None	ATR	Norm	64	4	64	64	4096	948.81	4001.57	1512	-0.016	0.023	0.02	3959	FB	B	F	01/07/2023	Jul-23	23-Jul	yr: 23/07
s1126	ndfb21c_atr_64s_4cm_rep1.dat	NDFB21C	rep1	None	ATR	Norm	64	4	64	64	4096	948.81	4001.57	1512	-0.02	0.021	0.02	4046	FB	B	F	01/07/2023	Jul-23	23-Jul	yr: 23/07
s1127	ndfb21c_atr_64s_4cm_rep2.dat	NDFB21C	rep2	None	ATR	Norm	64	4	64	64	4096	948.81	4001.57	1512	-0.011	0.031	0.021	4007	FB	B	F	01/07/2023	Jul-23	23-Jul	yr: 23/07
s1128	ndfb21c_atr_64s_4cm_rep3.dat	NDFB21C	rep3	None	ATR	Norm	64	4	64	64	4096	948.81	4001.57	1512	-0.019	0.03	0.025	3998	FB	B	F	01/07/2023	Jul-23	23-Jul	yr: 23/07
s1129	ndfb21c_atr_64s_4cm_rep4.dat	NDFB21C	rep4	None	ATR	Norm	64	4	64	64	4096	948.81	4001.57	1512	-0.02	0.097	0.059	3835	FB	B	F	01/07/2023	Jul-23	23-Jul	yr: 23/07
s1130	ndfb21c_atr_64s_4cm_rep5.dat	NDFB21C	rep5	None	ATR	Norm	64	4	64	64	4096	948.81	4001.57	1512	-0.024	0.031	0.028	4018	FB	B	F	01/07/2023	Jul-23	23-Jul	yr: 23/07
s1131	ndfb21c_atr_64s_4cm_rep6.dat	NDFB21C	rep6	None	ATR	Norm	64	4	64	64	4096	948.81	4001.57	1512	-0.013	0.028	0.02	3964	FB	B	F	01/07/2023	Jul-23	23-Jul	yr: 23/07
s1132	ndfs21a_atr_64s_4cm_rep1.dat	NDFS21A	rep1	None	ATR	Norm	64	4	64	64	4096	948.81	4001.57	1512	-0.02	0.058	0.039	3634	FS	S	F	01/07/2023	Jul-23	23-Jul	yr: 23/07
s1133	ndfs21a_atr_64s_4cm_rep2.dat	NDFS21A	rep2	None	ATR	Norm	64	4	64	64	4096	948.81	4001.57	1512	-0.018	0.054	0.036	3481	FS	S	F	01/07/2023	Jul-23	23-Jul	yr: 23/07
s1134	ndfs21a_atr_64s_4cm_rep3.dat	NDFS21A	rep3	None	ATR	Norm	64	4	64	64	4096	948.81	4001.57	1512	-0.031	0.06	0.045	2610	FS	S	F	01/07/2023	Jul-23	23-Jul	yr: 23/07
s1135	ndfs21a_atr_64s_4cm_rep4.dat	NDFS21A	rep4	None	ATR	Norm	64	4	64	64	4096	948.81	4001.57	1512	-0.015	0.064	0.039	3085	FS	S	F	01/07/2023	Jul-23	23-Jul	yr: 23/07
s1136	ndfs21a_atr_64s_4cm_rep5.dat	NDFS21A	rep5	None	ATR	Norm	64	4	64	64	4096	948.81	4001.57	1512	-0.018	0.048	0.033	3605	FS	S	F	01/07/2023	Jul-23	23-Jul	yr: 23/07
s1137	ndfs21a_atr_64s_4cm_rep6.dat	NDFS21A	rep6	None	ATR	Norm	64	4	64	64	4096	948.81	4001.57	1512	-0.016	0.06	0.038	3583	FS	S	F	01/07/2023	Jul-23	23-Jul	yr: 23/07
s1138	ndfs21b_atr_64s_4cm_rep1.dat	NDFS21B	rep1	None	ATR	Norm	64	4	64	64	4096	948.81	4001.57	1512	-0.023	0.058	0.04	2984	FS	S	F	01/07/2023	Jul-23	23-Jul	yr: 23/07
s1139	ndfs21b_atr_64s_4cm_rep2.dat	NDFS21B	rep2	None	ATR	Norm	64	4	64	64	4096	948.81	4001.57	1512	-0.023	0.057	0.04	1371	FS	S	F	01/07/2023	Jul-23	23-Jul	yr: 23/07
s1140	ndfs21b_atr_64s_4cm_rep3.dat	NDFS21B	rep3	None	ATR	Norm	64	4	64	64	4096	948.81	4001.57	1512	-0.029	0.078	0.054	2766	FS	S	F	01/07/2023	Jul-23	23-Jul	yr: 23/07
s1141	ndfs21b_atr_64s_4cm_rep4.dat	NDFS21B	rep4	None	ATR	Norm	64	4	64	64	4096	948.81	4001.57	1512	-0.016	0.061	0.039	2832	FS	S	F	01/07/2023	Jul-23	23-Jul	yr: 23/07
s1142	ndfs21b_atr_64s_4cm_rep5.dat	NDFS21B	rep5	None	ATR	Norm	64	4	64	64	4096	948.81	4001.57	1512	-0.019	0.051	0.035	3040	FS	S	F	01/07/2023	Jul-23	23-Jul	yr: 23/07
s1143	ndfs21b_atr_64s_4cm_rep6.dat	NDFS21B	rep6	None	ATR	Norm	64	4	64	64	4096	948.81	4001.57	1512	-0.018	0.066	0.042	2645	FS	S	F	01/07/2023	Jul-23	23-Jul	yr: 23/07
s1144	ndfs21c_atr_64s_4cm_rep1.dat	NDFS21C	rep1	None	ATR	Norm	64	4	64	64	4096	948.81	4001.57	1512	-0.017	0.048	0.032	3436	FS	S	F	01/07/2023	Jul-23	23-Jul	yr: 23/07
s1145	ndfs21c_atr_64s_4cm_rep2.dat	NDFS21C	rep2	None	ATR	Norm	64	4	64	64	4096	948.81	4001.57	1512	-0.025	0.056	0.04	3415	FS	S	F	01/07/2023	Jul-23	23-Jul	yr: 23/07
s1146	ndfs21c_atr_64s_4cm_rep3.dat	NDFS21C	rep3	None	ATR	Norm	64	4	64	64	4096	948.81	4001.57	1512	-0.02	0.057	0.038	3494	FS	S	F	01/07/2023	Jul-23	23-Jul	yr: 23/07
s1147	ndfs21c_atr_64s_4cm_rep4.dat	NDFS21C	rep4	None	ATR	Norm	64	4	64	64	4096	948.81	4001.57	1512	-0.02	0.058	0.039	3334	FS	S	F	01/07/2023	Jul-23	23-Jul	yr: 23/07
s1148	ndfs21c_atr_64s_4cm_rep5.dat	NDFS21C	rep5	None	ATR	Norm	64	4	64	64	4096	948.81	4001.57	1512	-0.029	0.062	0.045	3504	FS	S	F	01/07/2023	Jul-23	23-Jul	yr: 23/07
s1149	ndfs21c_atr_64s_4cm_rep6.dat	NDFS21C	rep6	None	ATR	Norm	64	4	64	64	4096	948.81	4001.57	1512	-0.031	0.065	0.048	3451	FS	S	F	01/07/2023	Jul-23	23-Jul	yr: 23/07
s1150	ndrb21a_atr_64s_4cm_rep1.dat	NDRB21A	rep1	None	ATR	Norm	64	4	64	64	4096	948.81	4001.57	1512	-0.013	0.027	0.02	3881	RB	B	R	01/07/2023	Jul-23	23-Jul	yr: 23/07
s1151	ndrb21a_atr_64s_4cm_rep2.dat	NDRB21A	rep2	None	ATR	Norm	64	4	64	64	4096	948.81	4001.57	1512	-0.017	0.045	0.031	3497	RB	B	R	01/07/2023	Jul-23	23-Jul	yr: 23/07
s1152	ndrb21a_atr_64s_4cm_rep3.dat	NDRB21A	rep3	None	ATR	Norm	64	4	64	64	4096	948.81	4001.57	1512	-0.02	0.031	0.026	3938	RB	B	R	01/07/2023	Jul-23	23-Jul	yr: 23/07
s1153	ndrb21a_atr_64s_4cm_rep4.dat	NDRB21A	rep4	None	ATR	Norm	64	4	64	64	4096	948.81	4001.57	1512	-0.023	0.05	0.037	4001	RB	B	R	01/07/2023	Jul-23	23-Jul	yr: 23/07
s1154	ndrb21a_atr_64s_4cm_rep5.dat	NDRB21A	rep5	None	ATR	Norm	64	4	64	64	4096	948.81	4001.57	1512	-0.024	0.115	0.07	3843	RB	B	R	01/07/2023	Jul-23	23-Jul	yr: 23/07
s1155	ndrb21a_atr_64s_4cm_rep6.dat	NDRB21A	rep6	None	ATR	Norm	64	4	64	64	4096	948.81	4001.57	1512	-0.018	0.037	0.028	3761	RB	B	R	01/07/2023	Jul-23	23-Jul	yr: 23/07
s1156	ndrb21b_atr_64s_4cm_rep1.dat	NDRB21B	rep1	None	ATR	Norm	64	4	64	64	4096	948.81	4001.57	1512	-0.011	0.021	0.016	4036	RB	B	R	01/07/2023	Jul-23	23-Jul	yr: 23/07
s1157	ndrb21b_atr_64s_4cm_rep2.dat	NDRB21B	rep2	None	ATR	Norm	64	4	64	64	4096	948.81	4001.57	1512	-0.013	0.022	0.018	3414	RB	B	R	01/07/2023	Jul-23	23-Jul	yr: 23/07
s1158	ndrb21b_atr_64s_4cm_rep3.dat	NDRB21B	rep3	None	ATR	Norm	64	4	64	64	4096	948.81	4001.57	1512	-0.019	0.033	0.026	3964	RB	B	R	01/07/2023	Jul-23	23-Jul	yr: 23/07
s1159	ndrb21b_atr_64s_4cm_rep4.dat	NDRB21B	rep4	None	ATR	Norm	64	4	64	64	4096	948.81	4001.57	1512	-0.015	0.027	0.021	3972	RB	B	R	01/07/2023	Jul-23	23-Jul	yr: 23/07
s1160	ndrb21b_atr_64s_4cm_rep5.dat	NDRB21B	rep5	None	ATR	Norm	64	4	64	64	4096	948.81	4001.57	1512	-0.007	0.031	0.019	3805	RB	B	R	01/07/2023	Jul-23	23-Jul	yr: 23/07
s1161	ndrb21b_atr_64s_4cm_rep6.dat	NDRB21B	rep6	None	ATR	Norm	64	4	64	64	4096	948.81	4001.57	1512	-0.018	0.03	0.024	3987	RB	B	R	01/07/2023	Jul-23	23-Jul	yr: 23/07
s1162	ndrb21c_atr_64s_4cm_rep1.dat	NDRB21C	rep1	None	ATR	Norm	64	4	64	64	4096	948.81	4001.57	1512	-0.016	0.034	0.025	4013	RB	B	R	01/07/2023	Jul-23	23-Jul	yr: 23/07
s1163	ndrb21c_atr_64s_4cm_rep2.dat	NDRB21C	rep2	None	ATR	Norm	64	4	64	64	4096	948.81	4001.57	1512	-0.022	0.036	0.029	3945	RB	B	R	01/07/2023	Jul-23	23-Jul	yr: 23/07
s1164	ndrb21c_atr_64s_4cm_rep3.dat	NDRB21C	rep3	None	ATR	Norm	64	4	64	64	4096	948.81	4001.57	1512	-0.022	0.033	0.028	4013	RB	B	R	01/07/2023	Jul-23	23-Jul	yr: 23/07
s1165	ndrb21c_atr_64s_4cm_rep4.dat	NDRB21C	rep4	None	ATR	Norm	64	4	64	64	4096	948.81	4001.57	1512	-0.018	0.032	0.025	3921	RB	B	R	01/07/2023	Jul-23	23-Jul	yr: 23/07
s1166	ndrb21c_atr_64s_4cm_rep5.dat	NDRB21C	rep5	None	ATR	Norm	64	4	64	64	4096	948.81	4001.57	1512	-0.011	0.027	0.019	3933	RB	B	R	01/07/2023	Jul-23	23-Jul	yr: 23/07
s1167	ndrb21c_atr_64s_4cm_rep6.dat	NDRB21C	rep6	None	ATR	Norm	64	4	64	64	4096	948.81	4001.57	1512	-0.022	0.043	0.032	3894	RB	B	R	01/07/2023	Jul-23	23-Jul	yr: 23/07
s1168	ndfb24a_atr_64s_4cm_rep1.dat	NDFB24A	rep1	None	ATR	Norm	64	4	64	64	4096	948.81	4001.57	1512	-0.011	0.041	0.026	1848	FB	B	F	01/10/2023	Oct-23	23-Oct	yr: 23/10
s1169	ndfb24a_atr_64s_4cm_rep2.dat	NDFB24A	rep2	None	ATR	Norm	64	4	64	64	4096	948.81	4001.57	1512	-0.019	0.028	0.024	3968	FB	B	F	01/10/2023	Oct-23	23-Oct	yr: 23/10
s1170	ndfb24a_atr_64s_4cm_rep3.dat	NDFB24A	rep3	None	ATR	Norm	64	4	64	64	4096	948.81	4001.57	1512	-0.009	0.023	0.016	3959	FB	B	F	01/10/2023	Oct-23	23-Oct	yr: 23/10
s1171	ndfb24a_atr_64s_4cm_rep4.dat	NDFB24A	rep4	None	ATR	Norm	64	4	64	64	4096	948.81	4001.57	1512	-0.011	0.086	0.049	3600	FB	B	F	01/10/2023	Oct-23	23-Oct	yr: 23/10
s1172	ndfb24a_atr_64s_4cm_rep5.dat	NDFB24A	rep5	None	ATR	Norm	64	4	64	64	4096	948.81	4001.57	1512	-0.013	0.025	0.019	3911	FB	B	F	01/10/2023	Oct-23	23-Oct	yr: 23/10
s1173	ndfb24a_atr_64s_4cm_rep6.dat	NDFB24A	rep6	None	ATR	Norm	64	4	64	64	4096	948.81	4001.57	1512	-0.027	0.053	0.04	3855	FB	B	F	01/10/2023	Oct-23	23-Oct	yr: 23/10
s1174	ndfb24b_atr_64s_4cm_rep1.dat	NDFB24B	rep1	None	ATR	Norm	64	4	64	64	4096	948.81	4001.57	1512	-0.011	0.081	0.046	238	FB	B	F	01/10/2023	Oct-23	23-Oct	yr: 23/10
s1175	ndfb24b_atr_64s_4cm_rep2.dat	NDFB24B	rep2	None	ATR	Norm	64	4	64	64	4096	948.81	4001.57	1512	-0.019	0.031	0.025	4053	FB	B	F	01/10/2023	Oct-23	23-Oct	yr: 23/10
s1176	ndfb24b_atr_64s_4cm_rep3.dat	NDFB24B	rep3	None	ATR	Norm	64	4	64	64	4096	948.81	4001.57	1512	-0.015	0.036	0.026	4026	FB	B	F	01/10/2023	Oct-23	23-Oct	yr: 23/10
s1177	ndfb24b_atr_64s_4cm_rep4.dat	NDFB24B	rep4	None	ATR	Norm	64	4	64	64	4096	948.81	4001.57	1512	-0.015	0.037	0.026	3784	FB	B	F	01/10/2023	Oct-23	23-Oct	yr: 23/10
s1178	ndfb24b_atr_64s_4cm_rep5.dat	NDFB24B	rep5	None	ATR	Norm	64	4	64	64	4096	948.81	4001.57	1512	-0.017	0.042	0.03	3852	FB	B	F	01/10/2023	Oct-23	23-Oct	yr: 23/10
s1179	ndfb24b_atr_64s_4cm_rep6.dat	NDFB24B	rep6	None	ATR	Norm	64	4	64	64	4096	948.81	4001.57	1512	-0.012	0.102	0.057	3959	FB	B	F	01/10/2023	Oct-23	23-Oct	yr: 23/10
s1180	ndfb24c_atr_64s_4cm_rep1.dat	NDFB24C	rep1	None	ATR	Norm	64	4	64	64	4096	948.81	4001.57	1512	-0.009	0.033	0.021	3651	FB	B	F	01/10/2023	Oct-23	23-Oct	yr: 23/10
s1181	ndfb24c_atr_64s_4cm_rep2.dat	NDFB24C	rep2	None	ATR	Norm	64	4	64	64	4096	948.81	4001.57	1512	-0.02	0.054	0.037	3854	FB	B	F	01/10/2023	Oct-23	23-Oct	yr: 23/10
s1182	ndfb24c_atr_64s_4cm_rep3.dat	NDFB24C	rep3	None	ATR	Norm	64	4	64	64	4096	948.81	4001.57	1512	-0.023	0.039	0.031	3872	FB	B	F	01/10/2023	Oct-23	23-Oct	yr: 23/10
s1183	ndfb24c_atr_64s_4cm_rep4.dat	NDFB24C	rep4	None	ATR	Norm	64	4	64	64	4096	948.81	4001.57	1512	-0.011	0.093	0.052	3098	FB	B	F	01/10/2023	Oct-23	23-Oct	yr: 23/10
s1184	ndfb24c_atr_64s_4cm_rep5.dat	NDFB24C	rep5	None	ATR	Norm	64	4	64	64	4096	948.81	4001.57	1512	-0.014	0.042	0.028	3688	FB	B	F	01/10/2023	Oct-23	23-Oct	yr: 23/10
s1185	ndfb24c_atr_64s_4cm_rep6.dat	NDFB24C	rep6	None	ATR	Norm	64	4	64	64	4096	948.81	4001.57	1512	-0.023	0.074	0.049	3889	FB	B	F	01/10/2023	Oct-23	23-Oct	yr: 23/10
s1186	ndfs24a_atr_64s_4cm_rep1.dat	NDFS24A	rep1	None	ATR	Norm	64	4	64	64	4096	948.81	4001.57	1512	-0.025	0.054	0.039	3794	FS	S	F	01/10/2023	Oct-23	23-Oct	yr: 23/10
s1187	ndfs24a_atr_64s_4cm_rep2.dat	NDFS24A	rep2	None	ATR	Norm	64	4	64	64	4096	948.81	4001.57	1512	-0.022	0.051	0.037	3753	FS	S	F	01/10/2023	Oct-23	23-Oct	yr: 23/10
s1188	ndfs24a_atr_64s_4cm_rep3.dat	NDFS24A	rep3	None	ATR	Norm	64	4	64	64	4096	948.81	4001.57	1512	-0.019	0.05	0.035	3742	FS	S	F	01/10/2023	Oct-23	23-Oct	yr: 23/10
s1189	ndfs24a_atr_64s_4cm_rep4.dat	NDFS24A	rep4	None	ATR	Norm	64	4	64	64	4096	948.81	4001.57	1512	-0.023	0.056	0.04	3585	FS	S	F	01/10/2023	Oct-23	23-Oct	yr: 23/10
s1190	ndfs24a_atr_64s_4cm_rep5.dat	NDFS24A	rep5	None	ATR	Norm	64	4	64	64	4096	948.81	4001.57	1512	-0.032	0.054	0.043	3983	FS	S	F	01/10/2023	Oct-23	23-Oct	yr: 23/10
s1191	ndfs24a_atr_64s_4cm_rep6.dat	NDFS24A	rep6	None	ATR	Norm	64	4	64	64	4096	948.81	4001.57	1512	-0.011	0.056	0.033	3854	FS	S	F	01/10/2023	Oct-23	23-Oct	yr: 23/10
s1192	ndfs24b_atr_64s_4cm_rep1.dat	NDFS24B	rep1	None	ATR	Norm	64	4	64	64	4096	948.81	4001.57	1512	-0.023	0.054	0.039	3635	FS	S	F	01/10/2023	Oct-23	23-Oct	yr: 23/10
s1193	ndfs24b_atr_64s_4cm_rep2.dat	NDFS24B	rep2	None	ATR	Norm	64	4	64	64	4096	948.81	4001.57	1512	-0.021	0.052	0.036	3774	FS	S	F	01/10/2023	Oct-23	23-Oct	yr: 23/10
s1194	ndfs24b_atr_64s_4cm_rep3.dat	NDFS24B	rep3	None	ATR	Norm	64	4	64	64	4096	948.81	4001.57	1512	-0.021	0.124	0.072	3855	FS	S	F	01/10/2023	Oct-23	23-Oct	yr: 23/10
s1195	ndfs24b_atr_64s_4cm_rep4.dat	NDFS24B	rep4	None	ATR	Norm	64	4	64	64	4096	948.81	4001.57	1512	-0.017	0.287	0.152	289	FS	S	F	01/10/2023	Oct-23	23-Oct	yr: 23/10
s1196	ndfs24b_atr_64s_4cm_rep5.dat	NDFS24B	rep5	None	ATR	Norm	64	4	64	64	4096	948.81	4001.57	1512	-0.079	0.055	0.067	4079	FS	S	F	01/10/2023	Oct-23	23-Oct	yr: 23/10
s1197	ndfs24b_atr_64s_4cm_rep6.dat	NDFS24B	rep6	None	ATR	Norm	64	4	64	64	4096	948.81	4001.57	1512	-0.085	0.064	0.075	4080	FS	S	F	01/10/2023	Oct-23	23-Oct	yr: 23/10
s1198	ndfs24c_atr_64s_4cm_rep1.dat	NDFS24C	rep1	None	ATR	Norm	64	4	64	64	4096	948.81	4001.57	1512	-0.021	0.055	0.038	3791	FS	S	F	01/10/2023	Oct-23	23-Oct	yr: 23/10
s1199	ndfs24c_atr_64s_4cm_rep2.dat	NDFS24C	rep2	None	ATR	Norm	64	4	64	64	4096	948.81	4001.57	1512	-0.025	0.066	0.045	3681	FS	S	F	01/10/2023	Oct-23	23-Oct	yr: 23/10
s1200	ndfs24c_atr_64s_4cm_rep3.dat	NDFS24C	rep3	None	ATR	Norm	64	4	64	64	4096	948.81	4001.57	1512	-0.018	0.13	0.074	3942	FS	S	F	01/10/2023	Oct-23	23-Oct	yr: 23/10
s1201	ndfs24c_atr_64s_4cm_rep4.dat	NDFS24C	rep4	None	ATR	Norm	64	4	64	64	4096	948.81	4001.57	1512	-0.02	0.056	0.038	3722	FS	S	F	01/10/2023	Oct-23	23-Oct	yr: 23/10
s1202	ndfs24c_atr_64s_4cm_rep5.dat	NDFS24C	rep5	None	ATR	Norm	64	4	64	64	4096	948.81	4001.57	1512	-0.023	0.052	0.037	3815	FS	S	F	01/10/2023	Oct-23	23-Oct	yr: 23/10
s1203	ndfs24c_atr_64s_4cm_rep6.dat	NDFS24C	rep6	None	ATR	Norm	64	4	64	64	4096	948.81	4001.57	1512	-0.014	0.051	0.033	3281	FS	S	F	01/10/2023	Oct-23	23-Oct	yr: 23/10
s1204	ndrb24a_atr_64s_4cm_rep1.dat	NDRB24A	rep1	None	ATR	Norm	64	4	64	64	4096	948.81	4001.57	1512	-0.011	0.032	0.021	2941	RB	B	R	01/10/2023	Oct-23	23-Oct	yr: 23/10
s1205	ndrb24a_atr_64s_4cm_rep2.dat	NDRB24A	rep2	None	ATR	Norm	64	4	64	64	4096	948.81	4001.57	1512	-0.017	0.108	0.062	2690	RB	B	R	01/10/2023	Oct-23	23-Oct	yr: 23/10
s1206	ndrb24a_atr_64s_4cm_rep3.dat	NDRB24A	rep3	None	ATR	Norm	64	4	64	64	4096	948.81	4001.57	1512	-0.01	0.103	0.057	2151	RB	B	R	01/10/2023	Oct-23	23-Oct	yr: 23/10
s1207	ndrb24a_atr_64s_4cm_rep4.dat	NDRB24A	rep4	None	ATR	Norm	64	4	64	64	4096	948.81	4001.57	1512	-0.021	0.038	0.03	3929	RB	B	R	01/10/2023	Oct-23	23-Oct	yr: 23/10
s1208	ndrb24a_atr_64s_4cm_rep5.dat	NDRB24A	rep5	None	ATR	Norm	64	4	64	64	4096	948.81	4001.57	1512	-0.011	0.028	0.02	3915	RB	B	R	01/10/2023	Oct-23	23-Oct	yr: 23/10
s1209	ndrb24a_atr_64s_4cm_rep6.dat	NDRB24A	rep6	None	ATR	Norm	64	4	64	64	4096	948.81	4001.57	1512	-0.014	0.027	0.021	3610	RB	B	R	01/10/2023	Oct-23	23-Oct	yr: 23/10
s1210	ndrb24b_atr_64s_4cm_rep1.dat	NDRB24B	rep1	None	ATR	Norm	64	4	64	64	4096	948.81	4001.57	1512	-0.017	0.027	0.022	3238	RB	B	R	01/10/2023	Oct-23	23-Oct	yr: 23/10
s1211	ndrb24b_atr_64s_4cm_rep2.dat	NDRB24B	rep2	None	ATR	Norm	64	4	64	64	4096	948.81	4001.57	1512	-0.014	0.039	0.026	3939	RB	B	R	01/10/2023	Oct-23	23-Oct	yr: 23/10
s1212	ndrb24b_atr_64s_4cm_rep3.dat	NDRB24B	rep3	None	ATR	Norm	64	4	64	64	4096	948.81	4001.57	1512	-0.011	0.051	0.031	2523	RB	B	R	01/10/2023	Oct-23	23-Oct	yr: 23/10
s1213	ndrb24b_atr_64s_4cm_rep4.dat	NDRB24B	rep4	None	ATR	Norm	64	4	64	64	4096	948.81	4001.57	1512	-0.019	0.04	0.03	3830	RB	B	R	01/10/2023	Oct-23	23-Oct	yr: 23/10
s1214	ndrb24b_atr_64s_4cm_rep5.dat	NDRB24B	rep5	None	ATR	Norm	64	4	64	64	4096	948.81	4001.57	1512	-0.044	0.116	0.08	3478	RB	B	R	01/10/2023	Oct-23	23-Oct	yr: 23/10
s1215	ndrb24b_atr_64s_4cm_rep6.dat	NDRB24B	rep6	None	ATR	Norm	64	4	64	64	4096	948.81	4001.57	1512	-0.011	0.023	0.017	3503	RB	B	R	01/10/2023	Oct-23	23-Oct	yr: 23/10
s1216	ndrb24c_atr_64s_4cm_rep1.dat	NDRB24C	rep1	None	ATR	Norm	64	4	64	64	4096	948.81	4001.57	1512	-0.012	0.041	0.026	2150	RB	B	R	01/10/2023	Oct-23	23-Oct	yr: 23/10
s1217	ndrb24c_atr_64s_4cm_rep2.dat	NDRB24C	rep2	None	ATR	Norm	64	4	64	64	4096	948.81	4001.57	1512	-0.016	0.035	0.026	3964	RB	B	R	01/10/2023	Oct-23	23-Oct	yr: 23/10
s1218	ndrb24c_atr_64s_4cm_rep3.dat	NDRB24C	rep3	None	ATR	Norm	64	4	64	64	4096	948.81	4001.57	1512	-0.015	0.024	0.02	3926	RB	B	R	01/10/2023	Oct-23	23-Oct	yr: 23/10
s1219	ndrb24c_atr_64s_4cm_rep4.dat	NDRB24C	rep4	None	ATR	Norm	64	4	64	64	4096	948.81	4001.57	1512	-0.023	0.028	0.026	4022	RB	B	R	01/10/2023	Oct-23	23-Oct	yr: 23/10
s1220	ndrb24c_atr_64s_4cm_rep5.dat	NDRB24C	rep5	None	ATR	Norm	64	4	64	64	4096	948.81	4001.57	1512	-0.019	0.031	0.025	3899	RB	B	R	01/10/2023	Oct-23	23-Oct	yr: 23/10
s1221	ndrb24c_atr_64s_4cm_rep6.dat	NDRB24C	rep6	None	ATR	Norm	64	4	64	64	4096	948.81	4001.57	1512	-0.017	0.033	0.025	3941	RB	B	R	01/10/2023	Oct-23	23-Oct	yr: 23/10
s1222	ndrs24a_atr_64s_4cm_rep1.dat	NDRS24A	rep1	None	ATR	Norm	64	4	64	64	4096	948.81	4001.57	1512	-0.011	0.038	0.024	3935	RS	S	R	01/10/2023	Oct-23	23-Oct	yr: 23/10
s1223	ndrs24a_atr_64s_4cm_rep2.dat	NDRS24A	rep2	None	ATR	Norm	64	4	64	64	4096	948.81	4001.57	1512	-0.012	0.037	0.025	4060	RS	S	R	01/10/2023	Oct-23	23-Oct	yr: 23/10
s1224	ndrs24a_atr_64s_4cm_rep3.dat	NDRS24A	rep3	None	ATR	Norm	64	4	64	64	4096	948.81	4001.57	1512	-0.008	0.038	0.023	3959	RS	S	R	01/10/2023	Oct-23	23-Oct	yr: 23/10
s1225	ndrs24a_atr_64s_4cm_rep4.dat	NDRS24A	rep4	None	ATR	Norm	64	4	64	64	4096	948.81	4001.57	1512	-0.017	0.039	0.028	4019	RS	S	R	01/10/2023	Oct-23	23-Oct	yr: 23/10
s1226	ndrs24a_atr_64s_4cm_rep5.dat	NDRS24A	rep5	None	ATR	Norm	64	4	64	64	4096	948.81	4001.57	1512	-0.002	0.045	0.023	3175	RS	S	R	01/10/2023	Oct-23	23-Oct	yr: 23/10
s1227	ndrs24a_atr_64s_4cm_rep6.dat	NDRS24A	rep6	None	ATR	Norm	64	4	64	64	4096	948.81	4001.57	1512	-0.003	0.045	0.024	3538	RS	S	R	01/10/2023	Oct-23	23-Oct	yr: 23/10
s1228	ndrs24b_atr_64s_4cm_rep1.dat	NDRS24B	rep1	None	ATR	Norm	64	4	64	64	4096	948.81	4001.57	1512	-0.008	0.024	0.016	4017	RS	S	R	01/10/2023	Oct-23	23-Oct	yr: 23/10
s1229	ndrs24b_atr_64s_4cm_rep2.dat	NDRS24B	rep2	None	ATR	Norm	64	4	64	64	4096	948.81	4001.57	1512	-0.005	0.021	0.013	3979	RS	S	R	01/10/2023	Oct-23	23-Oct	yr: 23/10
s1230	ndrs24b_atr_64s_4cm_rep3.dat	NDRS24B	rep3	None	ATR	Norm	64	4	64	64	4096	948.81	4001.57	1512	-0.003	0.046	0.024	4020	RS	S	R	01/10/2023	Oct-23	23-Oct	yr: 23/10
s1231	ndrs24b_atr_64s_4cm_rep4.dat	NDRS24B	rep4	None	ATR	Norm	64	4	64	64	4096	948.81	4001.57	1512	-0.001	0.024	0.012	4009	RS	S	R	01/10/2023	Oct-23	23-Oct	yr: 23/10
s1232	ndrs24b_atr_64s_4cm_rep5.dat	NDRS24B	rep5	None	ATR	Norm	64	4	64	64	4096	948.81	4001.57	1512	-0.003	0.026	0.014	3472	RS	S	R	01/10/2023	Oct-23	23-Oct	yr: 23/10
s1233	ndrs24b_atr_64s_4cm_rep6.dat	NDRS24B	rep6	None	ATR	Norm	64	4	64	64	4096	948.81	4001.57	1512	0.001	0.025	0.012	3434	RS	S	R	01/10/2023	Oct-23	23-Oct	yr: 23/10
s1234	ndrs24c_atr_64s_4cm_rep1.dat	NDRS24C	rep1	None	ATR	Norm	64	4	64	64	4096	948.81	4001.57	1512	-0.004	0.084	0.044	3817	RS	S	R	01/10/2023	Oct-23	23-Oct	yr: 23/10
s1235	ndrs24c_atr_64s_4cm_rep2.dat	NDRS24C	rep2	None	ATR	Norm	64	4	64	64	4096	948.81	4001.57	1512	-0.002	0.03	0.016	4043	RS	S	R	01/10/2023	Oct-23	23-Oct	yr: 23/10
s1236	ndrs24c_atr_64s_4cm_rep3.dat	NDRS24C	rep3	None	ATR	Norm	64	4	64	64	4096	948.81	4001.57	1512	-0.014	0.034	0.024	4064	RS	S	R	01/10/2023	Oct-23	23-Oct	yr: 23/10
s1237	ndrs24c_atr_64s_4cm_rep4.dat	NDRS24C	rep4	None	ATR	Norm	64	4	64	64	4096	948.81	4001.57	1512	-0.016	0.05	0.033	4025	RS	S	R	01/10/2023	Oct-23	23-Oct	yr: 23/10
s1238	ndrs24c_atr_64s_4cm_rep5.dat	NDRS24C	rep5	None	ATR	Norm	64	4	64	64	4096	948.81	4001.57	1512	-0.005	0.025	0.015	4079	RS	S	R	01/10/2023	Oct-23	23-Oct	yr: 23/10
s1239	ndrs24c_atr_64s_4cm_rep6.dat	NDRS24C	rep6	None	ATR	Norm	64	4	64	64	4096	948.81	4001.57	1512	-0.005	0.031	0.018	3475	RS	S	R	01/10/2023	Oct-23	23-Oct	yr: 23/10
